# Supplementary material for: Venom duct origins of prey capture and defensive conotoxins in piscivorous Conus striatus
Source: Sci Rep. 2021 Jun 24;11:13282. doi: 10.1038/s41598-021-91919-4 (PMC8225645; doi:10.1038/s41598-021-91919-4)
Supplement: Supplementary file 3 — Supplementary Table S8. [file 41598_2021_91919_MOESM3_ESM.xlsx]

## Sheet: Sheet2
Supplementary Table S8. Complementary table to, Table 1 showing the detected peptide fragments, modifications, fragment masses and elution times of the peptides identified through ProteinPilot search
RA - Reduced/alkylated
Tryp - Reduced/alkylated and Trypsin digested
Sequence ID	Superfamily	Mature Sequence*	Venom sample processing	Confidence	Peptide Sequence	Modifications	Cleavages	dMass	Prec MW	Prec m/z	Theor MW	Theor m/z	Theor z	Sc	Spectrum	Time	PrecursorSignal	Precursor Elution
STR1_SI	A	ICCNPACGPKYSC
			RA	99	CCNPACGPKYSC	Ethanolyl(C)@1; Ethanolyl(C)@2; Ethanolyl(C)@6; Ethanolyl(C)@12		0.0237013	1420.57	711.294	1420.55	711.282	2	19	5.1.1.1049.7	20.0816	63739	20.0535
			RA	99	ICCNPACGPKYSC	Ethanolyl(C)@2; Ethanolyl(C)@3; Ethanolyl(C)@7; Ethanolyl(C)@13		0.0092174	1533.64	767.829	1533.63	767.824	2	20	3.1.1.1461.4	24.4753	126865	24.4597
STR14_Sm1.2	A	NGCCRNPACESHRC
			Tryp	99	NGCCRNPACESHR	Ethanolyl(C)@3; Ethanolyl(C)@4; Deamidated(N)@6; Ethanolyl(C)@9	missed R-N@5	-0.00275197	1578.63	527.218	1578.63	527.219	3	13	3.1.1.499.4	11.4559	4221	11.4901
			Tryp	99	NPACESHR	Ethanolyl(C)@4		0.000637947	956.414	479.214	956.413	479.214	2	13	4.1.1.303.4	4.2851	56580	4.3193
STR17_SII	A	GCCCNPACGPNYGCGTSCS
			RA	99	GCCCNPACGPNYGCGTSCS	Ethanolyl(C)@2; Ethanolyl(C)@3; Ethanolyl(C)@4; Ethanolyl(C)@8; Ethanolyl(C)@14; Ethanolyl(C)@18		-0.018188	2059.69	1030.85	2059.71	1030.86	2	20	1.1.1.1495.6	24.8693	1302696	24.7466
STR18	A	APALVVTATTNCCGYTGPACHPCLCTQTC
			RA	99	APALVVTATTNCCGYTGPACHPCLCTQTC	Ethanolyl(C)@12; Ethanolyl(C)@13; Sulfo(Y)@15; Hex(1)HexNAc(1)(T)@16; Ethanolyl(C)@20; Ethanolyl(C)@23; Ethanolyl(C)@25; Hex(1)HexNAc(1)(T)@26; HexNAc(T)@28; Ethanolyl(C)@29; Amidated@C-term		0.0320117	4231.76	1058.95	4231.73	1058.94	4	15	1.1.1.927.8	34.6299	159242	34.5474
STR19	A	QKELVPSVITTCCGYDPGTMCPPCRCDNSCKPKPKK
			RA	99	QKELVPSVITTCCGYDPGTMCPPCRCDNSCKPKPKK	Gln->pyro-Glu@N-term; Ethanolyl(C)@12; Ethanolyl(C)@13; No Sulfo(Y)@15; Hex(1)HexNAc(1)NeuAc(2)(T)@19; Ethanolyl(C)@21; Ethanolyl(C)@24; Ethanolyl(C)@26; Ethanolyl(C)@30; Amidated@C-term		0.185137	5119.47	1024.9	5119.28	1024.86	5	16	3.1.1.4204.6	32.545	60629	32.6205
STR20_SIVB	A	QKELVPSVITTCCGYDPGTMCPPCRCTNSC
			RA	99	QKELVPSVITTCCGYDPGTMCPPCRCTNSC	Gln->pyro-Glu@N-term; Ethanolyl(C)@12; Ethanolyl(C)@13; Sulfo(Y)@15; Hex(1)HexNAc(1)NeuAc(1)(T)@19; Oxidation(M)@20; Ethanolyl(C)@21; Ethanolyl(C)@24; Ethanolyl(C)@26; Ethanolyl(C)@30		0.350543	4205.01	1052.26	4204.66	1052.17	4	12	1.1.1.1520.10	34.8316	2629	34.791
STR21_SIVA	A	QKSLVPSVITTCCGYDPGTMCPPCRCTNSC
			RA	99	QKSLVPSVITTCCGYDPGTMCPPCRCT	Gln->pyro-Glu@N-term; Ethanolyl(C)@12; Ethanolyl(C)@13; No Sulfo(Y)@15; Oxidation(M)@20; Ethanolyl(C)@21; Ethanolyl(C)@24; Ethanolyl(C)@26; Amidated@C-term		-0.0615586	3077.31	1026.78	3077.37	1026.8	3	19	1.1.1.1825.4	41.3161	9762	41.3001
STR22	A	QKSLVPSVITTCCGYDPGTMCPPCRCTNSCPKKPKKP
			RA	99	QKSLVPSVITTCCGYDPGTM	Gln->pyro-Glu@N-term; Oxidation(P)@6; Ethanolyl(C)@12; Ethanolyl(C)@13		-0.0361647	2183.98	1093	2184.02	1093.01	2	16	10.1.1.4684.5	35.2714	72624	35.3513
			RA	99	QKSLVPSVITTCCGYDPGTMCPPCRCTNSCPKKPK	Gln->pyro-Glu@N-term; Ethanolyl(C)@12; Ethanolyl(C)@13; Ethanolyl(C)@21; Ethanolyl(C)@24; Ethanolyl(C)@26; Ethanolyl(C)@30		-0.0652124	4027.81	1007.96	4027.87	1007.98	4	14	10.1.1.4782.2	40.1015	7866	40.1066
			RA	99	QKSLVPSVITTCCGYDPGTMCPPCRCTNSCPKKPKKP	Gln->pyro-Glu@N-term; Ethanolyl(C)@12; Ethanolyl(C)@13; Ethanolyl(C)@21; Ethanolyl(C)@24; Ethanolyl(C)@26; Ethanolyl(C)@30; Amidated@C-term		-0.0705705	4349.93	1088.49	4350	1088.51	4	14	10.1.1.4730.5	37.5715	1041902	37.6015
STR26	A	QKELVPSVITTCCGYDPGTMCPPCRCTNSCKTKPKK
			RA	99	QKELVPSVITTCCGYDPGTMCPPCRCTNSCKTKPKK	Gln->pyro-Glu@N-term; Ethanolyl(C)@12; Ethanolyl(C)@13; Bromo(W)@15; Ethanolyl(C)@21; Ethanolyl(C)@24; Ethanolyl(C)@26; Ethanolyl(C)@30; Oxidation(P)@34		0.010813	4261.88	1066.48	4261.87	1066.48	4	17	10.1.1.4660.11	34.1005	14563	34.1056
STR34	B2	KQHSQFNADENKAAFDSEDSLGNFMDFLHNEKGDKLPFANVDSAATDLGQFQPSAENEDGKFRFFDRQQ
			RA	99	KQHSQFNADENKAAFDSEDSLGNFMDFLHNE			0.103847	3584.66	1195.89	3584.55	1195.86	3	16	5.1.1.1752.9	55.1202	3943	55.075
			RA	99	KQHSQFNADENKAAFDSEDSLGNFMDFLHNEKGDKLPFANVDSAATDLGQ			0.147969	5512.67	919.785	5512.52	919.76	6	21	5.1.1.1848.5	59.908	24639	59.8874
			RA	99	KQHSQFNADENKAAFDSEDSLGNFMDFLHNEKGDKLPFANVDSAATDLGQFQPSAENEDGKFRFFD			-13.7033	7413.67	1236.62	7427.37	1238.9	6	20	7.1.1.2535.4	62.3406	878	62.2955
STR36	B2	KQHSQFNADENKAAFDSEDSLGNFMDFLHNEKGDKVPFANVDSAATDLGQFQPSAENEDGKFRFFDRQQ
			RA	99	KQHSQFNADENKAAFDSEDSLGNFMDFLHNE			0.0335342	3584.59	1195.87	3584.55	1195.86	3	23	2.1.1.1924.8	54.9639	8391	54.9773
			RA	99	KQHSQFNADENKAAFDSEDSLGNFMDFLHNEKGD			0.0304576	3884.73	777.953	3884.7	777.947	5	24	2.1.1.1860.4	51.7523	5406	51.7368
			RA	99	KQHSQFNADENKAAFDSEDSLGNFMDFLHNEKGDKVPFANVDSAATDLGQ			0.0570039	5498.56	1100.72	5498.5	1100.71	5	21	2.1.1.1981.9	57.8218	22106	57.8352
			RA	99	KQHSQFNADENKAAFDSEDSLGNFMDFLHNEKGDKVPFANVDSAATDLGQFQPSAENEDGKF			0.0758008	6848.16	1142.37	6848.09	1142.36	6	21	2.1.1.2016.10	59.5769	6176	59.5361
			RA	99	KQHSQFNADENKAAFDSEDSLGNFMDFLHNEKGDKVPFANVDSAATDLGQFQPSAENEDGKFRFF			1.08225	7299.41	1217.58	7298.33	1217.4	6	18	2.1.1.2085.6	63.0473	2460	63.002
STR37	B2	KQHSQFNADENKAAFDSEDSLGNFMDFLHNEKGDKVPFANVDSAATDLGQFQPSAENEDGKFRFFDRQQ
			RA	99	KQHSQFNADENKAAFDSEDSLGNFMDFLHNE			0.0335342	3584.59	1195.87	3584.55	1195.86	3	23	2.1.1.1924.8	54.9639	8391	54.9773
			RA	99	KQHSQFNADENKAAFDSEDSLGNFMDFLHNEKGD			0.0304576	3884.73	777.953	3884.7	777.947	5	24	2.1.1.1860.4	51.7523	5406	51.7368
			RA	99	KQHSQFNADENKAAFDSEDSLGNFMDFLHNEKGDKVPFANVDSAATDLGQ			0.0570039	5498.56	1100.72	5498.5	1100.71	5	21	2.1.1.1981.9	57.8218	22106	57.8352
			RA	99	KQHSQFNADENKAAFDSEDSLGNFMDFLHNEKGDKVPFANVDSAATDLGQFQPSAENEDGKF			0.0758008	6848.16	1142.37	6848.09	1142.36	6	21	2.1.1.2016.10	59.5769	6176	59.5361
			RA	99	KQHSQFNADENKAAFDSEDSLGNFMDFLHNEKGDKVPFANVDSAATDLGQFQPSAENEDGKFRFF			1.08225	7299.41	1217.58	7298.33	1217.4	6	18	2.1.1.2085.6	63.0473	2460	63.002
STR39	B2	KQHSQFNADENKAAFDSEDSLGNFMDFLHNEKGDKLPFANVDSAAADLGQFQPSAENEDGKFRFFDRQQ
			RA	99	KQHSQFNADENKAAFDSEDSLGNFMDFLHNEKGDKLPFANVDSAAADLGQ	Oxidation(M)@25		0.0549765	5498.56	917.433	5498.5	917.424	6	19	2.1.1.1981.5	57.8051	29881	57.8352
STR41	Con-ikot-ikot	SGPADCCRMKECCTDRVNECLQRYSGREDKFVSTCYQEATLTCGSFNEIVGCCYGYQMCMIRVVKPNSLSGAHEACKTVSCGNPCA
			RA	99	GAHEACKTVSCGNPCA	Ethanolyl(C)@6; Ethanolyl(C)@11; Ethanolyl(C)@15		0.0235731	1678.73	560.586	1678.71	560.578	3	20	6.1.1.877.7	17.6106	72312	17.6818
			RA	99	SLSGAHEACKTVSCGNPCA	Ethanolyl(C)@9; Ethanolyl(C)@14; Ethanolyl(C)@18		0.064112	1965.92	656.315	1965.86	656.294	3	21	9.1.1.1732.5	22.6602	25699	22.6408
			RA	99	FVSTCYQEATLTCGSFNEIVGCCYGYQMCMIR	Ethanolyl(C)@5; Ethanolyl(C)@13; Ethanolyl(C)@22; Ethanolyl(C)@23; No Sulfo(Y)@24; Ethanolyl(C)@29		0.210451	3839.89	960.979	3839.68	960.926	4	20	7.1.1.1431.6	59.8124	29994	59.8383
STR42_Con-ikot-ikot_SI	Con-ikot-ikot	SGPADCCRMKECCTDRVNECLQRYSGREDKFVSFCYQEATVTCGSFNEIVGCCYGYQMCMIRVVKPNSLSGAHEACKTVSCGNPCA
			Tryp	99	SGPADCCR	Ethanolyl(C)@6; Ethanolyl(C)@7		-0.000718183	895.352	448.683	895.353	448.684	2	11	3.1.1.477.4	10.3618	3556	10.396
			Tryp	99	ECCTDRVNECLQR	Ethanolyl(C)@2; Ethanolyl(C)@3; Ethanolyl(C)@10	missed R-V@6	-4.1297e-05	1699.73	850.874	1699.73	850.874	2	14	3.1.1.719.11	22.4008	2217557	22.1574
			Tryp	99	PNSLSGAHEACK	Ethanolyl(C)@11	cleaved K-P@N-term	-0.00114732	1256.58	629.298	1256.58	629.298	2	20	3.1.1.618.8	17.373	109932	17.2913
			Tryp	99	FVSFCYQEATVTCGSFNEIVGCCYGYQMCMIRVVKPNSLSGAHEACK	Ethanolyl(C)@5; No Sulfo(Y)@6; Ethanolyl(C)@13; Deamidated(N)@17; Ethanolyl(C)@22; Ethanolyl(C)@23; No Sulfo(Y)@24; No Sulfo(Y)@26; Ethanolyl(C)@29; Ethanolyl(C)@46	missed R-V@32	0.107698	5437.54	1088.52	5437.43	1088.49	5	16	2.1.1.1481.10	61.2489	4851	61.2079
			Tryp	99	EDKFVSFCYQEATVTCGSFNEIVGCCYGYQMCMIRVVKPNSLSGAHEACK	Ethanolyl(C)@8; Sulfo(Y)@9; Ethanolyl(C)@16; Ethanolyl(C)@25; Ethanolyl(C)@26; No Sulfo(Y)@27; No Sulfo(Y)@29; Ethanolyl(C)@32; Ethanolyl(C)@49	missed K-F@3; missed R-V@35	0.139434	6272.92	1046.49	6272.78	1046.47	6	20	2.1.1.1434.8	58.8924	141517	58.9099
STR53	Conkunitzin	DRPSYCNLPADSGSGTKPEQRIYYNSAKKQCVTFTYNGKGGNGNNFSRTNDCRQTCQYPA
STR54	Conkunitzin	PSYCNLPADSGSGTKPEQRIYYNSAKKQCVTFTYNGKGGNGNNFSRTNDCRQTCQYPLYACISGCRCET
			Tryp	99	DRPSYCNLPADSGSGTKPEQR	No Sulfo(Y)@5; Ethanolyl(C)@6		0.00439204	2321.08	774.699	2321.07	774.698	3	32	1.1.1.699.9	22.2427	486185	22.1071
			Tryp	99	KQCVTFTYNGK	Ethanolyl(C)@3; No Sulfo(Y)@8	missed K-Q@1	-0.00819574	1331.65	666.83	1331.65	666.834	2	19	1.1.1.686.8	21.5936	272762	21.6112
			Tryp	99	GGNGNNFSR			-0.00312597	921.402	461.708	921.405	461.71	2	13	1.1.1.360.2	5.4191	57664	5.4574
STR55_Conkunitzin-S2	Conkunitzin	ARPKDRPSYCNLPADSGSGTKPEQRIYYNSAKKQCVTFTYNGKGGNGNNFSRTNDCRQTCQYPV
			Tryp	99	ARPKDRPSYCNLPADSGSGTKPEQR	No Sulfo(Y)@9; Ethanolyl(C)@10		-0.00737597	2773.35	694.345	2773.36	694.346	4	17	4.1.1.625.10	20.2752	5716	20.2349
			Tryp	99	IYYNSAKKQCVTFTYNGKGGNGNNFSR	No Sulfo(Y)@2; No Sulfo(Y)@3; Ethanolyl(C)@10; No Sulfo(Y)@15	missed K-K@7; missed K-Q@8; missed K-G@18	0.0123971	3074.48	615.903	3074.47	615.901	5	26	7.1.1.809.6	28.859	32732	28.835
			Tryp	99	KQCVTFTYNGK	Ethanolyl(C)@3; No Sulfo(Y)@8	missed K-Q@1	-0.000742369	1331.65	666.834	1331.65	666.834	2	19	1.1.1.694.8	23.0498	1616580	22.9683
			Tryp	99	GGNGNNFSR	Deamidated(N)@3		-0.000347993	922.389	462.202	922.389	462.202	2	15	3.1.1.448.6	8.9306	126128	8.9071
			Tryp	99	QTCQYPV	Ethanolyl(C)@3; No Sulfo(Y)@5; Amidated@C-term		0.00250471	880.414	441.214	880.411	441.213	2	6	12.1.1.602.4	18.0774	18608	17.8643
STR56_Conkunitzin-S1	Conkunitzin	KDRPSLCDLPADSGSGTKAEKRIYYNSARKQCLRFDYTGQGGNENNFRRTYDCQRTCLYT
			RA	99	KDRPSLCDLPADSGSGTKAE	Oxidation(P)@4; Ethanolyl(C)@7		0.0333023	2106.02	703.015	2105.99	703.004	3	16	10.1.1.3734.3	23.2671	3834	23.2477
			RA	99	IYYNSARKQCL	No Sulfo(Y)@2; No Sulfo(Y)@3; Ethanolyl(C)@10		0.0239485	1401.73	701.873	1401.71	701.861	2	12	10.1.1.4010.2	26.0277	3353	26.0823
			RA	99	TYDCQRTCLYT	No Sulfo(Y)@2; Ethanolyl(C)@4; Ethanolyl(C)@8; No Sulfo(Y)@10; Amidated@C-term		0.0244692	1452.66	727.338	1452.64	727.326	2	14	10.1.1.3730.2	23.0737	32393	23.2477
STR66	conopressin	CIIRNCPRGGKRDVDETHLTMPCMCCSFRQCGAEYLLWSWRMGNGDRRSDQVH
			RA	99	CIIRNCPRGG	Ethanolyl(C)@1; Ethanolyl(C)@6		0.0225565	1175.61	588.814	1175.59	588.802	2	16	7.1.1.1633.8	18.0921	366916	18.0602
			RA	99	DVDETHLTMPCMCCSFRQC	Ethanolyl@N-term; Ethanolyl(C)@11; Ethanolyl(C)@13; Ethanolyl(C)@14; Ethanolyl(C)@19		0.0382878	2438.01	813.678	2437.98	813.666	3	14	7.1.1.2159.5	44.2755	5295	44.3056
			RA	99	DVDETHLTMPCMCCSFRQCGAEYLLWSWRMGNGD	Ethanolyl(C)@11; Ethanolyl(C)@13; Ethanolyl(C)@14; Ethanolyl(C)@19; Sulfo(Y)@23; Bromo(W)@26; Deamidated(N)@32		0.208749	4173.74	1044.44	4173.54	1044.39	4	16	2.1.1.2126.7	65.0759	27143	65.0976
			RA	99	DVDETHLTMPCMCCSFRQCGAEYLLWSWRMGNGDRRSDQVH	Ethanolyl(C)@11; Ethanolyl(C)@13; Ethanolyl(C)@14; Ethanolyl(C)@19; Sulfo(Y)@23; Bromo(W)@26; Deamidated(N)@32		0.225018	5052.21	1011.45	5051.98	1011.4	5	15	2.1.1.1987.7	58.115	87283	58.1367
STR67	Conophysin	CIIRNCPRGGKRDVDETHLTMPCMCCSFRQCGAPYLLWSWRMGNGDRRSDQVH
			RA	99	CIIRNCPRGG	Ethanolyl(C)@1; Ethanolyl(C)@6		0.0225565	1175.61	588.814	1175.59	588.802	2	16	7.1.1.1633.8	18.0921	366916	18.0602
			RA	99	DVDETHLTMPCMCCSFRQCGAPYLL	Ethanolyl(C)@11; Oxidation(M)@12; Ethanolyl(C)@13; Ethanolyl(C)@14; Ethanolyl(C)@19; No Sulfo(Y)@23		0.0892779	3024.38	1009.13	3024.29	1009.1	3	17	6.1.1.1638.9	55.6052	11941	55.5683
			RA	99	DVDETHLTMPCMCCSFRQCGAPYLLWSWRMGNGD	Ethanolyl(C)@11; Ethanolyl(C)@13; Ethanolyl(C)@14; Ethanolyl(C)@19; Bromo(W)@26; Bromo(W)@28; Deamidated(N)@32		0.191736	4190.74	1048.69	4190.55	1048.64	4	15	2.1.1.2037.7	60.6198	7373	60.6415
			RA	99	DVDETHLTMPCMCCSFRQCGAPYLLWSWRMGNGDRRSDQVH	Ethanolyl(C)@11; Ethanolyl(C)@13; Ethanolyl(C)@14; Ethanolyl(C)@19; Bromo(W)@28		0.212132	5070.2	846.041	5069.99	846.006	6	14	3.1.1.2114.4	57.025	6556	56.9578
STR70	G2	DCQRGCVGCGNRAGCCCGNKYCDKDNTCQEKPAKPST
				99	GCVGCGNR	Ethanolyl(C)@2; Ethanolyl(C)@5		-0.00353465	852.355	427.185	852.358	427.186	2	12	2.1.1.392.3	7.8034	3193	4.7155
			Tryp	99	AGCCCGNK	Ethanolyl(C)@3; Ethanolyl(C)@4; Ethanolyl(C)@5		-0.00593871	886.329	444.172	886.335	444.175	2	9	4.1.1.312.3	4.7266	14989	7.7924
				99	YCDKDNTCQEKPAKPS	No Sulfo(Y)@1; Ethanolyl(C)@2; Ethanolyl(C)@8	cleaved S-T@C-term	0.00522931	1913.86	638.959	1913.85	638.957	3	13	9.1.1.482.8	12.3832	3960	12.3513
STR73	H	DSPQSECDGPRCPFICCFYEERKCGTRDCP
			Tryp	99	DSPQSECDGPR	Ethanolyl(C)@7		0.000231133	1233.49	617.754	1233.49	617.754	2	10	4.1.1.446.10	11.4047	6996	11.4139
			Tryp	99	CPFICCFYEER	Ethanolyl(C)@1; Ethanolyl(C)@5; Ethanolyl(C)@6; No Sulfo(Y)@8		0.000338366	1540.64	771.327	1540.64	771.327	2	14	4.1.1.1129.3	45.3049	22464	45.2933
STR76	I1	GTCSGVEQQCSNNADCCGELCCLSDKCGSPCMIRL
			RA	99	GTCSGVEQQCSNNADCCGELCCLSDKCGSPCMIRL	Ethanolyl(C)@3; Ethanolyl(C)@10; Ethanolyl(C)@16; Ethanolyl(C)@17; Ethanolyl(C)@21; Ethanolyl(C)@22; Ethanolyl(C)@27; Ethanolyl(C)@31		0.0354153	3978.66	995.673	3978.63	995.664	4	14	2.1.1.1798.6	48.6802	9033	48.6566
STR105	M	CCIAPMCRGPCKCCEEPGHP
			RA	99	CCIAPMCRGPCKCCEEPGHP	Ethanolyl(C)@1; Ethanolyl(C)@2; Ethanolyl(C)@7; Ethanolyl(C)@11; Ethanolyl(C)@13; Ethanolyl(C)@14		0.0426059	2397.02	800.014	2396.98	800	3	21	5.1.1.1231.6	29.1385	135694	29.1644
STR107_S3-S02	M	CCPARMCMAACSCCD
			RA	99	CCPARMCMAACSCCD	Ethanolyl(C)@1; Ethanolyl(C)@2; Ethanolyl(C)@7; Ethanolyl(C)@11; Ethanolyl(C)@13; Ethanolyl(C)@14		0.0143124	1830.64	916.328	1830.63	916.321	2	19	3.1.1.1555.9	29.1751	898634	29.239
STR115_S3-G04	M	QKCCGEGSSCPKYFKNNFICGCC
			RA	99	QKCCGEGSSCPK	Gln->pyro-Glu@N-term; Ethanolyl(C)@3; Ethanolyl(C)@4; Ethanolyl(C)@10		0.0221478	1340.56	671.289	1340.54	671.278	2	20	6.1.1.764.4	12.0421	118855	12.0224
			RA	99	QKCCGEGSSCPKYFKNNFICGCC	Gln->pyro-Glu@N-term; Ethanolyl(C)@3; Ethanolyl(C)@4; Ethanolyl(C)@10; No Sulfo(Y)@13; Deamidated(N)@17; Ethanolyl(C)@20; Ethanolyl(C)@22; Ethanolyl(C)@23		0.00468429	2766.12	923.048	2766.12	923.047	3	22	1.1.1.1746.2	37.3708	1670009	37.5131
			RA	99	CCGEGSSCPKYFKNNFICGCC	Ethanolyl(C)@1; Ethanolyl(C)@2; Ethanolyl(C)@8; No Sulfo(Y)@11; Ethanolyl(C)@18; Ethanolyl(C)@20; Ethanolyl(C)@21		0.050872	2526.06	843.027	2526.01	843.01	3	21	5.1.1.1387.2	36.9136	50381	36.9561
STR116_SIIIB	M	QNCCNGGCSSKWCKGHARCC	Tryp
				99	QNCCNGGCSSK	Gln->pyro-Glu@N-term; Ethanolyl(C)@3; Ethanolyl(C)@4; Deamidated(N)@5; Ethanolyl(C)@8		-0.00317716	1215.42	608.716	1215.42	608.718	2	17	2.1.1.431.10	9.7657	207412	9.7749
STR117_SIIIA	M	QNCCNGGCSSKWCRDHARCC
			Tryp	99	QNCCNGGCSSK	Gln->pyro-Glu@N-term; Ethanolyl(C)@3; Ethanolyl(C)@4; Deamidated(N)@5; Ethanolyl(C)@8		-0.00279005	1215.42	608.716	1215.42	608.718	2	15	3.1.1.474.11	10.2419	173586	10.2965
STR144_Conotoxin-3	O1	CESYGKPCGIYNDCCNACDPAKKTCT
			RA	99	CESYGKPCGIYNDCCNACDPAKKTCT	Ethanolyl(C)@1; No Sulfo(Y)@4; Ethanolyl(C)@8; No Sulfo(Y)@11; Ethanolyl(C)@14; Ethanolyl(C)@15; Ethanolyl(C)@18; Ethanolyl(C)@25		-0.0161623	3050.23	763.566	3050.25	763.57	4	25	1.1.1.1558.3	27.9818	53903	28.0202
STR146_SO3	O1	CKAAGKPCSRIAYNCCTGSCRSGKC
			Tryp	99	IAYNCCTGSCR	No Sulfo(Y)@3; Ethanolyl(C)@5; Ethanolyl(C)@6; Ethanolyl(C)@10		-0.000105544	1321.55	661.78	1321.55	661.781	2	15	3.1.1.662.8	19.5585	1316772	19.4771
STR147_S6.1	O1	CKAAGKSCSRIAYNCCTGSCRSGKC
			RA	99	CKAAGKSCSRIAYNCCTGSCRSGKC	Ethanolyl(C)@1; Ethanolyl(C)@8; No Sulfo(Y)@13; Ethanolyl(C)@15; Ethanolyl(C)@16; Ethanolyl(C)@20; Arg->Lys@21; Ser->Asn@22; Ethanolyl(C)@25		0.0508227	2819.31	564.869	2819.26	564.859	5	27	5.1.1.982.8	16.7661	474007	16.7836
STR148_SVIB	O1	CKLKGQSCRKTSYDCCSGSCGRSGKC
			RA	99	CKLKGQSCRKTSYDCCSGSCGRSGKC	Ethanolyl(C)@1; Ethanolyl(C)@8; No Sulfo(Y)@13; Ethanolyl(C)@15; Ethanolyl(C)@16; Ethanolyl(C)@20; Lys->Allysine(K)@25; Ethanolyl(C)@26		0.0357606	3007.34	602.474	3007.3	602.467	5	22	1.1.1.1247.9	13.3435	913841	13.3569
STR150	O1	CRPSGSNCGNISICCGRCVNRRCT																											99	CRPSGSNCGNISICCGR	Ethanolyl(C)@1; Oxidation(P)@3; Ethanolyl(C)@8; Ethanolyl(C)@14; Ethanolyl(C)@15		-0.0155384	1917.8	959.908	1917.82	959.916	2	15	1.1.1.746.9	24.58	59171	24.5934		99	CRPSGSNCGNISICCGR	Ethanolyl(C)@1; Oxidation(P)@3; Ethanolyl(C)@8; Ethanolyl(C)@14; Ethanolyl(C)@15		-0.0155384
				99	CRPSGSNCGNISICCGR	Ethanolyl(C)@1; Oxidation(P)@3; Ethanolyl(C)@8; Ethanolyl(C)@14; Ethanolyl(C)@15		-0.0155384	1917.8	959.908	1917.82	959.916	2	15	1.1.1.746.9	24.58	59171	24.5934
STR151_SVIA mutant 1	O1	CRPSGSPCGVTSICCGRCYRGKCT
			RA	99	CRPSGSPCGVTSICCGRCYRGKCT	Ethanolyl(C)@1; Oxidation(P)@3; Oxidation(P)@7; Ethanolyl(C)@8; Ethanolyl(C)@14; Ethanolyl(C)@15; Ethanolyl(C)@18; No Sulfo(Y)@19; Cys->Ala@23		-0.0444923	2713.17	679.299	2713.21	679.31	4	23	1.1.1.1409.3	20.6363	149693	20.6247
STR152_SVIA	O1	CRSSGSPCGVTSICCGRCYRGKCT
			RA	99	GVTSICCGRCYRGKCT	Ethanolyl(C)@6; Ethanolyl(C)@7; Ethanolyl(C)@10; No Sulfo(Y)@11; Ethanolyl(C)@15		0.0299933	1881.89	628.303	1881.86	628.293	3	18	6.1.1.979.6	22.6682	46134	22.6941
			RA	99	SSGSPCGVTSICCGRCYRGKCT	Oxidation(P)@5; Ethanolyl(C)@6; Ethanolyl(C)@12; Ethanolyl(C)@13; Ethanolyl(C)@16; No Sulfo(Y)@17; Ethanolyl(C)@21		0.0141678	2460.07	616.025	2460.06	616.022	4	20	3.1.1.1457.3	24.2718	138926	24.2601
			RA	99	CRSSGSPCGVTSICCGRCYRGKCT	Ethanolyl(C)@1; Oxidation(P)@7; Ethanolyl(C)@8; Ethanolyl(C)@14; Ethanolyl(C)@15; Ethanolyl(C)@18; No Sulfo(Y)@19; Ethanolyl(C)@23		-0.0144324	2763.18	691.802	2763.19	691.806	4	22	1.1.1.1466.5	23.4295	870378	23.5095
STR183_S6.8	O1	DGCSNAGGFCGIHPGLCCSEICLVWCT
			RA	99	DGCSNAGGFCGIHPGLCCSEICLVWCT	Ethanolyl(C)@3; Ethanolyl(C)@10; Pro->Gly@14; Ethanolyl(C)@17; Ethanolyl(C)@18; Ethanolyl(C)@22; Bromo(W)@25; Ethanolyl(C)@26		0.0816361	3046.22	1016.41	3046.13	1016.39	3	14	1.1.1.2175.8	58.1473	121424	58.1153
STR184_SVIE	O1	DGCSSGGTFCGIHPGLCCSEFCFLWCITFID
			RA	99	DGCSSGGTFCGIHPGLCCSEFCFLWCITFID	Ethanolyl(C)@3; Ethanolyl(C)@10; Ethanolyl(C)@17; Ethanolyl(C)@18; Ethanolyl(C)@22; Bromo(W)@25; Cys->Ala@26; Asp->Glu@31		0.113291	3597.55	1200.19	3597.43	1200.15	3	15	3.1.1.2536.4	78.188	358429	78.1726
STR186	O1	DKQEYHAVRKWSCVKRGDSCKTNICCAGLTCLRAHAINICLYLMPI
			RA	99	KWSCVKRGDSCKTNICCAGLTCLRAHAINICLYLMPI	No Bromo(W)@2; Ethanolyl(C)@4; Ethanolyl(C)@11; Ethanolyl(C)@16; Ethanolyl(C)@17; Ethanolyl(C)@22; Ethanolyl(C)@31; No Sulfo(Y)@33		0.0944865	4361.27	727.885	4361.17	727.869	6	21	5.1.1.1890.2	62.0051	23957	61.9479
STR187_Mr022	O1	ECREKGQGCTNTALCCPGLECEGQSQGGLCVDN
				99	CPGLECEGQSQGGLCV	Ethanolyl(C)@1; Dioxidation(P)@2; Ethanolyl(C)@6; Deamidated(Q)@9; Deamidated(Q)@11; Ethanolyl(C)@15; Amidated@C-term		-0.00485158	1743.7	872.855	1743.7	872.857	2	16	3.1.1.2209.7	46.4332	54076	46.4049
STR207	O1	KSWSCVEHGDSCKTNICCAGLTCLRAHAINLCLYLMPM
				99	KSWSCVEHGDSCK	No Bromo(W)@3; Ethanolyl(C)@5; Ethanolyl(C)@12	missed K-S@1	0.0015698	1552.67	518.563	1552.67	518.562	3	14	3.1.1.533.8	15.1754	4628	15.1929
STR216-SO4	O1	STTKVSKATDCIEAGNYCGPTVMKICCGFCSPYSKICMNYPKN
			RA	99	ATDCIEAGNYCGPTVMKICCGFCSPYSKICMNYPKN	Ethanolyl(C)@4; No Sulfo(Y)@10; Ethanolyl(C)@11; Oxidation(P)@13; Ethanolyl(C)@19; Ethanolyl(C)@20; Ethanolyl(C)@23; No Sulfo(Y)@26; Ethanolyl(C)@30; No Sulfo(Y)@33		-0.030569	4203.79	1051.95	4203.82	1051.96	4	24	1.1.1.2035.6	51.3292	18949	51.3342
STR218_SO5	O1	STTKVSKSTSCMEAGSYCGSTTRICCGYCAYFGKKCIDYPSN
			RA	99	STSCMEAGSYCGSTTRICCGYCAYFGKKCIDYPSN	Ethanolyl(C)@4; No Sulfo(Y)@10; Ethanolyl(C)@11; Ethanolyl(C)@18; Ethanolyl(C)@19; No Sulfo(Y)@21; Ethanolyl(C)@22; No Sulfo(Y)@24; Ethanolyl(C)@29; No Sulfo(Y)@32		0.0280493	4032.7	1009.18	4032.67	1009.18	4	13	2.1.1.1755.10	46.5593	13238	46.5188
STR222	O1	VRESEGCAGLGAPCRYRRCCRRLKCVGGHVGRACRYPANYYYYY
			Tryp	99	CVGGHVGR	Ethanolyl(C)@1		0.00131214	827.408	414.712	827.407	414.711	2	9	4.1.1.396.3	8.8959	5790	8.8959
			Tryp	99	ESEGCAGLGAPCR	Ethanolyl(C)@5; Ethanolyl(C)@12		-0.00233467	1336.57	669.294	1336.58	669.295	2	12	4.1.1.655.10	21.7659	26607	21.6756
STR229_contryphan-G	contryphan	GCPWEPWC
STR249	O2	KNCAYAFDACTSDRQCCSGYCVGNVYCE
			Tryp	99	NCAYAFDACTSDR	Ethanolyl(C)@2; No Sulfo(Y)@4; Ethanolyl(C)@9		0.00192343	1523.6	762.809	1523.6	762.808	2	14	4.1.1.765.9	27.2223	19401	27.1863
STR252	O2	KSNAESWWEGECRTWNAPCSFTSQCCFGKCAHHRCIAW
			RA	99	CSFTSQCCFGKCAHHRCIAW	Ethanolyl(C)@1; Ethanolyl(C)@7; Ethanolyl(C)@8; Ethanolyl(C)@12; Ethanolyl(C)@17; Bromo(W)@20		-7.16249	2577.82	860.279	2584.98	862.667	3	14	3.1.1.2199.3	61.2948	84388	61.4343
			RA	99	KSNAESWWEGECRTWNAPCSFTSQCCFGKCAHHRCIAW	Bromo(W)@7; Bromo(W)@8; Cys->Ala@12; Bromo(W)@15; Ethanolyl(C)@19; Ethanolyl(C)@25; Ethanolyl(C)@26; Ethanolyl(C)@30; Ethanolyl(C)@35; Bromo(W)@38		0.054722	4918.71	820.792	4918.65	820.783	6	17	1.1.1.2138.2	56.3903	10013	56.4162
STR259	O2	IYYNSARKQCLRFDYTGQGGNENNFRRTYDCQRTCLYT
			Tryp	99	IYYNSARKQCL	No Sulfo(Y)@2; No Sulfo(Y)@3; Ethanolyl(C)@10		0.0267561	1401.73	701.874	1401.71	701.861	2	16	2.1.1.3767.2	26.1701	3746	26.1959
			Tryp	99	TYDCQRTCLYT	No Sulfo(Y)@2; Ethanolyl(C)@4; Ethanolyl(C)@8; No Sulfo(Y)@10; Amidated@C-term		0.0341128	1452.67	727.343	1452.64	727.326	2	10	3.1.1.3432.2	24.8829	4034	24.7888
STR297	O3	DKQEYHAVRKWSCVKRGDSCKTNICCAGLTCLRARAINVCLYLMPI
				99	TNICCAGLTCLRARAINVCLYLMPI	Ethanolyl(C)@4; Ethanolyl(C)@5; Ethanolyl(C)@10; Deamidated(R)@14; Oxidation(N)@17; Ethanolyl(C)@19; No Sulfo(Y)@21	missed R-A@12; missed R-A@14	0.0924741	2917.55	973.525	2917.46	973.494	3	11	2.1.1.1629.6	70.2079	22511	70.1843
STR301	O3	NTPDDGTCKSSSNCSTGQTCCKANAKNEKGFCTEDCWF
			Tryp	99	SSSNCSTGQTCCK	Ethanolyl(C)@5; Ethanolyl(C)@11; Ethanolyl(C)@12		-0.000664255	1436.56	719.286	1436.56	719.286	2	12	4.1.1.396.9	8.9209	10423	8.8848
STR303	O3	TADEACKEYCEERNKNCCGRTNGEPRCASMCF
			RA	99	RNKNCCGRTNGEPR	Ethanolyl(C)@5; Ethanolyl(C)@6		-0.106565	1691.69	846.851	1691.79	846.904	2	10	4.1.1.3906.2	29.5953	1514	29.6004
STR312	O3	TVDEECKEYCEQRNKNCCGETNGEPVCAQACL
				99	TVDEECKEYCEQR	Ethanolyl(C)@6; No Sulfo(Y)@9; Ethanolyl(C)@10		0.112051	1718.82	860.42	1718.71	860.364	2	9	1.1.1.1222.5	48.2448	61416	48.2254
STR320	P	RVNCAGTLCQNGKCGGDCICRPANSTHQDCQPNDFD
			Tryp	99	RVNCAGTLCQNGK	Ethanolyl(C)@4; Ethanolyl(C)@9	missed R-V@1	-0.00303623	1450.7	726.357	1450.7	726.358	2	21	3.1.1.599.11	16.4416	10578	16.4466
STR321	P/O2	KSNAESWWEGECRTWNAPCSSTSQCCFGRCAHHRCIAW
			Tryp	99	SSTSQCCFGR	Ethanolyl(C)@6; Ethanolyl(C)@7	cleaved C-S@N-term	0.00029447	1162.48	582.245	1162.47	582.245	2	14	4.1.1.547.7	16.3964	89628	16.4181
			Tryp	99	TWNAPCSSTSQCCFGR	No Bromo(W)@2; Ethanolyl(C)@6; Ethanolyl(C)@12; Ethanolyl(C)@13		0.00178128	1878.77	940.393	1878.77	940.392	2	21	4.1.1.847.10	31.2988	1499839	31.2581
STR326	Sf-Mi2	DCQRGCVGCGNRAGCCCGNKYCDKDNTCQPNPVWL
STR333	T	HCCPIDLPCCPL
			RA	99	HCCPIDLPCCPL	Ethanolyl(C)@2; Ethanolyl(C)@3; Ethanolyl(C)@9; Ethanolyl(C)@10; Amidated@C-term		0.010904	1487.68	744.845	1487.66	744.84	2	11	2.1.1.1757.5	46.6378	4722	46.6679
STR337	W	ISKSMGDVVGRTWWCPPEGELTHAGSATKQLLSSVWGLIGGVLRMLDQNRRH
			Tryp	99	ISKSMGDVVGR		missed K-S@3	0.0721032	1147.67	574.844	1147.6	574.808	2	6	2.1.1.1862.2	81.8017	4478	81.7946
[truncated: 4,376 more columns]
