# Supplementary material for: Venom duct origins of prey capture and defensive conotoxins in piscivorous Conus striatus
Source: Sci Rep. 2021 Jun 24;11:13282. doi: 10.1038/s41598-021-91919-4 (PMC8225645; doi:10.1038/s41598-021-91919-4)
Supplement: Supplementary file 4 — Supplementary Table S9. [file 41598_2021_91919_MOESM4_ESM.xlsx]

## Sheet: 9 segments Scores plot data
Row	Index	Sample Name	Sample ID	Group	Use	D1 (50.0 %)	D2 (50.0 %)
1	1	1C.txt	MW text spectra	2	TRUE	-1.65057	12.2636
2	2	1D.txt	MW text spectra	1	TRUE	-23.506	-11.2619
3	3	1P.txt	MW text spectra	3	TRUE	19.1551	-10.7617
4	4	5C.txt	MW text spectra	2	TRUE	5.58601	25.7259
5	5	5D.txt	MW text spectra	1	TRUE	-25.126	-12.6552
6	6	5P.txt	MW text spectra	3	TRUE	15.2983	-11.8719
7	7	6C.txt	MW text spectra	2	TRUE	5.59675	30.2839
8	8	6D.txt	MW text spectra	1	TRUE	-21.0386	-9.71653
9	9	6P.txt	MW text spectra	3	TRUE	25.6851	-12.0061
	STRA_D
	STRA_C
	STRA_P
	STRB_D
	STRB_C
	STRB_P
	STRC_D
	STRC_C
	STRC_P

## Sheet: 9 segment loading data
Row	Index	Peak Name	m/z	Ret. Time	Group	Use	Impact	D1 (50.0 %)	D2 (50.0 %)
1	1	806.55	806.546	N/A		TRUE	0.0191983	0.0138127	-0.0133335
2	2	814.99	814.994	N/A		TRUE	0.0385169	0.0356123	-0.0146737
3	3	829.23	829.226	N/A		TRUE	0.0126123	0.00484528	-0.0116445
4	4	831.23	831.229	N/A		TRUE	0.0768075	0.0543855	-0.0542366
5	5	832.93	832.929	N/A		TRUE	0.0412451	0.0354916	-0.021012
6	6	839.82	839.821	N/A		TRUE	0.0241475	0.0241341	-0.000803313
7	7	843.81	843.807	N/A		TRUE	0.0339198	0.013206	0.0312435
8	8	855.09	855.09	N/A		TRUE	0.00125253	0.00117239	-0.000440805
9	9	862.22	862.219	N/A		TRUE	0.0309764	0.0224347	-0.0213593
10	10	873.5	873.504	N/A		TRUE	0.0247463	0.00640167	0.023904
11	11	894.98	894.981	N/A		TRUE	0.0447436	0.0062333	0.0443073
12	12	903.37	903.369	N/A		TRUE	0.175201	-0.00316042	0.175172
13	13	904.77	904.772	N/A		TRUE	0.0918077	-0.00492839	0.0916754
14	14	920.36	920.359	N/A		TRUE	0.0120483	0.00354546	0.0115149
15	15	925.18	925.177	N/A		TRUE	0.0202444	0.00144784	0.0201925
16	16	932.47	932.468	N/A		TRUE	0.0446222	0.0165213	0.041451
17	17	950.35	950.352	N/A		TRUE	0.0679536	-0.0623397	-0.0270454
18	18	973.31	973.311	N/A		TRUE	0.0549651	0.0178352	0.0519911
19	19	987.43	987.426	N/A		TRUE	0.0108467	0.00641554	0.00874592
20	20	989.69	989.691	N/A		TRUE	0.0876879	0.0826646	0.0292527
21	21	991.55	991.55	N/A		TRUE	0.0280209	0.0100869	0.0261424
22	22	1005.17	1005.17	N/A		TRUE	0.0241429	-0.000805789	0.0241294
23	23	1011.56	1011.56	N/A		TRUE	0.0379699	0.0376034	0.00526347
24	24	1027.6	1027.6	N/A		TRUE	0.0222358	0.0177367	0.0134105
25	25	1029.58	1029.58	N/A		TRUE	0.0195207	0.0164012	0.0105857
26	26	1033.23	1033.23	N/A		TRUE	0.061778	-0.0566749	-0.024586
27	27	1067.31	1067.31	N/A		TRUE	0.102923	0.0183233	0.101279
28	28	1069.34	1069.34	N/A		TRUE	0.0770745	0.0345881	0.0688778
29	29	1071.37	1071.37	N/A		TRUE	0.0488552	0.00705717	0.0483428
30	30	1078.52	1078.52	N/A		TRUE	0.0192214	0.0131642	0.0140059
31	31	1080.01	1080.01	N/A		TRUE	0.0670747	0.0537346	-0.0401449
32	32	1085.53	1085.53	N/A		TRUE	0.0161234	0.014154	0.00772194
33	33	1089.28	1089.28	N/A		TRUE	0.0155688	0.0155684	0.000113454
34	34	1091.32	1091.32	N/A		TRUE	0.0378893	0.0129857	0.0355946
35	35	1096.56	1096.56	N/A		TRUE	0.0142268	0.0139185	-0.00294594
36	36	1107.48	1107.48	N/A		TRUE	0.0179635	0.00747809	0.016333
37	37	1122.79	1122.79	N/A		TRUE	0.0281062	-0.00277033	0.0279694
38	38	1128.66	1128.66	N/A		TRUE	0.0196651	0.00200033	0.0195631
39	39	1166.92	1166.92	N/A		TRUE	0.0237029	0.00275063	0.0235427
40	40	1170.96	1170.96	N/A		TRUE	0.0169608	0.016949	-0.000631784
41	41	1172.83	1172.83	N/A		TRUE	0.0229787	0.00516036	0.0223917
42	42	1200.33	1200.33	N/A		TRUE	0.0104485	0.00744981	0.00732609
43	43	1210.95	1210.95	N/A		TRUE	0.0399276	0.00785306	0.0391477
44	44	1216.84	1216.84	N/A		TRUE	0.0356626	-0.00431979	0.0354
45	45	1222.98	1222.98	N/A		TRUE	0.0131932	0.0131849	-0.00046884
46	46	1239.49	1239.49	N/A		TRUE	0.086444	0.0848626	-0.0164589
47	47	1241.91	1241.91	N/A		TRUE	0.0480963	0.0464124	0.012615
48	48	1247.48	1247.48	N/A		TRUE	0.0568396	0.0438181	-0.0362037
49	49	1248.86	1248.86	N/A		TRUE	0.0132669	0.00949402	-0.00926685
50	50	1249.98	1249.98	N/A		TRUE	0.0124673	0.000896299	0.012435
51	51	1254.96	1254.96	N/A		TRUE	0.0411139	0.00929474	0.0400494
52	52	1261.03	1261.03	N/A		TRUE	0.0390313	0.0125977	0.0369423
53	53	1263.8	1263.8	N/A		TRUE	0.038368	0.0249016	0.0291892
54	54	1266.07	1266.07	N/A		TRUE	0.0188831	0.0188637	0.00085659
55	55	1273.37	1273.37	N/A		TRUE	0.0275861	0.0264592	0.00780417
56	56	1298.8	1298.8	N/A		TRUE	0.0407231	-0.000825246	0.0407147
57	57	1304.85	1304.85	N/A		TRUE	0.0453615	-0.00166203	0.0453311
58	58	1311.38	1311.38	N/A		TRUE	0.0116507	0.0095171	-0.00672038
59	59	1338.83	1338.83	N/A		TRUE	0.0375331	0.00260013	0.0374429
60	60	1342.9	1342.9	N/A		TRUE	0.0228491	-0.000207783	0.0228481
61	61	1348.82	1348.82	N/A		TRUE	0.0613433	0.0090636	0.06067
62	62	1352.86	1352.86	N/A		TRUE	0.228414	0.220702	-0.058853
63	63	1354.54	1354.54	N/A		TRUE	0.0939608	0.00507942	0.0938234
64	64	1355.68	1355.68	N/A		TRUE	0.0858509	0.0696878	0.0501397
65	65	1357.71	1357.71	N/A		TRUE	0.0141035	0.0133924	-0.00442194
66	66	1366.15	1366.15	N/A		TRUE	0.0422183	0.00395722	0.0420324
67	67	1368.55	1368.55	N/A		TRUE	0.0359144	0.0359131	0.00030134
68	68	1370.5	1370.5	N/A		TRUE	0.020122	0.0016126	0.0200572
69	69	1374.51	1374.51	N/A		TRUE	0.0683745	0.0375423	0.0571459
70	70	1376.94	1376.94	N/A		TRUE	0.0433335	0.0366155	-0.0231754
71	71	1378.32	1378.32	N/A		TRUE	0.0167633	-0.00279634	0.0165284
72	72	1386.71	1386.71	N/A		TRUE	0.032944	0.0226423	0.0239297
73	73	1390.66	1390.66	N/A		TRUE	0.0198265	0.0152499	0.0126701
74	74	1392.85	1392.85	N/A		TRUE	0.0714772	0.0018712	0.0714527
75	75	1396.51	1396.51	N/A		TRUE	0.0205361	0.0129821	0.0159121
76	76	1431	1431	N/A		TRUE	0.0161417	-0.00124035	0.016094
77	77	1436.99	1436.99	N/A		TRUE	0.0596647	-0.00718507	0.0592305
78	78	1438.24	1438.24	N/A		TRUE	0.0221039	0.019488	-0.0104308
79	79	1481.33	1481.33	N/A		TRUE	0.0544296	0.0453237	0.0301388
80	80	1485.18	1485.18	N/A		TRUE	0.0112775	0.00768164	0.00825681
81	81	1503.57	1503.57	N/A		TRUE	0.0130446	0.0129157	0.00182928
82	82	1525.01	1525.01	N/A		TRUE	0.0637573	0.0334923	0.0542518
83	83	1560.45	1560.45	N/A		TRUE	0.038248	0.0349174	0.0156105
84	84	1569.31	1569.31	N/A		TRUE	0.0342624	0.0124	0.0319399
85	85	1571.29	1571.29	N/A		TRUE	0.0208954	-0.00912053	0.0187998
86	86	1572.79	1572.79	N/A		TRUE	0.0177394	0.0167591	0.00581523
87	87	1606.41	1606.41	N/A		TRUE	0.0433738	0.031017	-0.0303188
88	88	1608.2	1608.2	N/A		TRUE	0.0310385	0.0221499	-0.0217433
89	89	1609.72	1609.72	N/A		TRUE	0.0304003	0.0219268	0.021057
90	90	1613.08	1613.08	N/A		TRUE	0.0427155	0.00472275	0.0424536
91	91	1657.7	1657.7	N/A		TRUE	0.0482049	0.00878307	0.047398
92	92	1674.24	1674.24	N/A		TRUE	0.0270849	0.0270646	0.00104896
93	93	1701.11	1701.11	N/A		TRUE	0.0282581	-0.000766979	0.0282477
94	94	1702.64	1702.64	N/A		TRUE	0.0837183	0.00874004	0.0832608
95	95	1704.53	1704.53	N/A		TRUE	0.0529902	-0.000973307	0.0529813
96	96	1715.75	1715.75	N/A		TRUE	0.0314968	0.0153199	0.0275199
97	97	1719.61	1719.61	N/A		TRUE	0.0671338	0.0232342	0.0629851
98	98	1723.83	1723.83	N/A		TRUE	0.0533686	0.00265642	0.0533025
99	99	1725.85	1725.85	N/A		TRUE	0.0460122	0.00391021	0.0458457
100	100	1732.01	1732.01	N/A		TRUE	0.039979	-0.0363395	-0.0166662
101	101	1740.49	1740.49	N/A		TRUE	0.0182702	0.00460797	0.0176796
102	102	1745.14	1745.14	N/A		TRUE	0.0188466	-0.00128387	0.0188028
103	103	1748.96	1748.96	N/A		TRUE	0.0333965	-0.0315623	-0.0109155
104	104	1762.16	1762.16	N/A		TRUE	0.0192929	-0.00846483	0.0173367
105	105	1789.58	1789.58	N/A		TRUE	0.134913	0.0446155	0.127322
106	106	1791.96	1791.96	N/A		TRUE	0.0918025	0.0107126	0.0911753
107	107	1793.68	1793.68	N/A		TRUE	0.0331424	0.0327438	-0.00512408
108	108	1806.58	1806.58	N/A		TRUE	0.105434	0.101907	0.027044
109	109	1808.43	1808.43	N/A		TRUE	0.0676569	0.0632143	-0.0241123
110	110	1809.94	1809.94	N/A		TRUE	0.00792934	0.00454831	0.00649518
111	111	1812.3	1812.3	N/A		TRUE	0.0981487	0.0191133	0.0962697
112	112	1813.65	1813.64	N/A		TRUE	0.0333415	0.0317194	0.0102731
113	113	1822.86	1822.86	N/A		TRUE	0.0373363	0.0318911	0.0194154
114	114	1827.48	1827.48	N/A		TRUE	0.0381235	0.00460045	0.0378449
115	115	1828.67	1828.67	N/A		TRUE	0.0240261	0.00546661	0.023396
116	116	1833.77	1833.77	N/A		TRUE	0.0355727	0.00885061	0.0344541
117	117	1836.38	1836.38	N/A		TRUE	0.0262559	0.00208806	0.0261727
118	118	1839.92	1839.92	N/A		TRUE	0.0221277	0.0165514	0.0146863
119	119	1842.37	1842.37	N/A		TRUE	0.0210222	-0.00202051	0.0209249
120	120	1849.95	1849.95	N/A		TRUE	0.0326449	0.00549893	0.0321784
121	121	1851.83	1851.83	N/A		TRUE	0.0262692	0.0108367	0.0239299
122	122	1910.43	1910.43	N/A		TRUE	0.0094961	0.0094271	-0.00114267
123	123	1931.1	1931.1	N/A		TRUE	0.0144855	-0.0144135	-0.00144247
124	124	1944.67	1944.67	N/A		TRUE	0.0320445	-0.0317209	-0.00454197
125	125	1962.17	1962.17	N/A		TRUE	0.0312887	-0.0301548	-0.00834702
126	126	1975.36	1975.36	N/A		TRUE	0.0409625	0.00194719	0.0409162
127	127	2049.2	2049.2	N/A		TRUE	0.22251	-0.222476	-0.00388646
128	128	2066.24	2066.24	N/A		TRUE	0.097466	-0.0713376	0.066412
129	129	2071.23	2071.23	N/A		TRUE	0.0709743	-0.0188397	0.0684281
130	130	2083.54	2083.54	N/A		TRUE	0.026658	-0.0252563	0.00853046
131	131	2087.21	2087.21	N/A		TRUE	0.031025	-0.0191631	0.0243993
132	132	2093.2	2093.2	N/A		TRUE	0.0374639	-0.0100205	0.0360989
133	133	2115.31	2115.31	N/A		TRUE	0.0230043	-0.00385257	0.0226794
134	134	2128.21	2128.21	N/A		TRUE	0.0416827	-0.0412188	-0.00620149
135	135	2145.25	2145.25	N/A		TRUE	0.0372446	-0.0354868	-0.0113069
136	136	2147.27	2147.27	N/A		TRUE	0.0201849	0.000993092	0.0201604
137	137	2150.22	2150.22	N/A		TRUE	0.0211603	-0.0200511	0.00676117
138	138	2160.11	2160.11	N/A		TRUE	0.0894545	0.0186955	0.0874791
139	139	2164.02	2164.02	N/A		TRUE	0.0239276	0.0208896	-0.0116686
140	140	2182.01	2182.01	N/A		TRUE	0.0244415	0.020245	0.013694
141	141	2206.81	2206.81	N/A		TRUE	0.033077	0.0322052	0.00754441
142	142	2356.25	2356.25	N/A		TRUE	0.013476	-0.0115809	-0.006891
143	143	2388.84	2388.84	N/A		TRUE	0.0141867	-0.0131533	-0.00531546
144	144	2412.03	2412.03	N/A		TRUE	0.0141033	0.00883807	0.0109906
145	145	2422.76	2422.76	N/A		TRUE	0.0249213	0.0242176	0.00588012
146	146	2430.86	2430.86	N/A		TRUE	0.0259662	0.0232645	0.0115329
147	147	2437.14	2437.14	N/A		TRUE	0.0194487	0.0178076	0.00781937
148	148	2443.9	2443.9	N/A		TRUE	0.0533473	0.0140378	0.0514672
149	149	2445.47	2445.47	N/A		TRUE	0.0604054	0.0603062	-0.00345991
150	150	2447.97	2447.97	N/A		TRUE	0.0253791	-0.00027835	0.0253775
151	151	2459.99	2459.99	N/A		TRUE	0.0207709	0.0204721	-0.00351049
152	152	2461.94	2461.94	N/A		TRUE	0.0410228	0.0152779	0.0380717
153	153	2463.11	2463.11	N/A		TRUE	0.017405	0.0160661	0.00669438
154	154	2465.55	2465.55	N/A		TRUE	0.0215142	0.0199024	0.00817045
155	155	2469.59	2469.59	N/A		TRUE	0.0185437	-0.0180747	-0.00414411
156	156	2477.55	2477.55	N/A		TRUE	0.0481311	0.0433076	0.0210014
157	157	2481.49	2481.49	N/A		TRUE	0.0159439	0.0149207	0.00561956
158	158	2486.39	2486.39	N/A		TRUE	0.0382135	0.00895854	0.0371486
159	159	2488.38	2488.38	N/A		TRUE	0.0258488	0.025229	-0.00562633
160	160	2492.08	2492.08	N/A		TRUE	0.027458	0.0245825	0.0122327
161	161	2494.09	2494.09	N/A		TRUE	0.190321	0.18626	0.039105
162	162	2496.43	2496.43	N/A		TRUE	0.113613	0.0143389	0.112705
163	163	2498.21	2498.21	N/A		TRUE	0.0587703	0.0375599	0.0452017
164	164	2500.07	2500.07	N/A		TRUE	0.0404344	0.040287	-0.00344939
165	165	2503.38	2503.38	N/A		TRUE	0.0184066	0.0154556	0.00999646
166	166	2510.39	2510.39	N/A		TRUE	0.031662	0.0310015	0.00643378
167	167	2512.09	2512.09	N/A		TRUE	0.0349816	0.0273647	-0.0217919
168	168	2514.4	2514.4	N/A		TRUE	0.0373459	0.0234359	0.029077
169	169	2516.36	2516.36	N/A		TRUE	0.0453679	0.0345756	0.029373
170	170	2520.15	2520.15	N/A		TRUE	0.0812202	0.0358187	0.0728954
171	171	2521.53	2521.53	N/A		TRUE	0.0622986	0.0592882	-0.019132
172	172	2523.6	2523.6	N/A		TRUE	0.0271916	0.0263499	-0.00671338
173	173	2526.36	2526.36	N/A		TRUE	0.0539175	0.0536882	-0.004967
174	174	2527.89	2527.89	N/A		TRUE	0.0956281	0.0853885	0.0430528
175	175	2530.06	2530.06	N/A		TRUE	0.039015	0.0188716	0.0341473
176	176	2532.04	2532.04	N/A		TRUE	0.0211383	0.0198222	0.00734215
177	177	2533.17	2533.17	N/A		TRUE	0.0234831	0.0208105	-0.0108802
178	178	2534.28	2534.28	N/A		TRUE	0.0361869	-0.000854184	0.0361769
179	179	2536.34	2536.34	N/A		TRUE	0.0291826	0.0172251	0.0235568
180	180	2542.69	2542.69	N/A		TRUE	0.040465	0.0285281	0.0286978
181	181	2544.34	2544.34	N/A		TRUE	0.0181823	0.0166259	0.00736035
182	182	2546.54	2546.54	N/A		TRUE	0.014756	0.0146401	0.00184569
183	183	2550.52	2550.52	N/A		TRUE	0.0261161	0.0241771	0.00987509
184	184	2551.92	2551.92	N/A		TRUE	0.0373816	0.00410518	0.0371555
185	185	2553.69	2553.69	N/A		TRUE	0.0442514	0.0222912	0.0382268
186	186	2558.51	2558.51	N/A		TRUE	0.0192766	0.0172487	0.00860643
187	187	2560.4	2560.4	N/A		TRUE	0.0484735	0.0271817	0.0401352
188	188	2563.55	2563.55	N/A		TRUE	0.0226141	0.0212789	-0.00765533
189	189	2566.72	2566.72	N/A		TRUE	0.0507777	0.0505448	-0.00485749
190	190	2568.15	2568.15	N/A		TRUE	0.0114174	0.00647836	0.00940152
191	191	2571.18	2571.18	N/A		TRUE	0.0210094	0.0189278	-0.00911768
192	192	2576.15	2576.15	N/A		TRUE	0.0272031	0.0183032	0.0201247
193	193	2582.42	2582.42	N/A		TRUE	0.031315	0.00568738	0.0307942
194	194	2584.4	2584.4	N/A		TRUE	0.0217095	-0.0181675	0.0118847
195	195	2586.44	2586.44	N/A		TRUE	0.0193256	0.000961366	0.0193017
196	196	2589	2589	N/A		TRUE	0.00984724	0.00901564	0.0039606
197	197	2594.17	2594.17	N/A		TRUE	0.0220396	0.00466565	0.0215401
198	198	2608.5	2608.5	N/A		TRUE	0.0310661	-0.0268375	-0.0156476
199	199	2647.01	2647.01	N/A		TRUE	0.0411562	0.0336312	0.0237228
200	200	2658.95	2658.95	N/A		TRUE	0.0195249	0.0195206	0.000413057
201	201	2722.64	2722.64	N/A		TRUE	0.0441994	-0.0366476	-0.0247092
202	202	2726.48	2726.48	N/A		TRUE	0.0226266	-0.0190263	-0.012246
203	203	2737.42	2737.42	N/A		TRUE	0.0541768	-0.0538676	0.00577975
204	204	2745.51	2745.51	N/A		TRUE	0.026868	-0.0232879	-0.0134002
205	205	2754.15	2754.15	N/A		TRUE	0.0337999	-0.0119956	0.0315997
206	206	2756.51	2756.51	N/A		TRUE	0.0205441	0.00147749	0.0204909
207	207	2757.61	2757.61	N/A		TRUE	0.0222938	-0.0184824	-0.0124667
208	208	2759.52	2759.52	N/A		TRUE	0.0147435	-0.0139285	-0.00483416
209	209	2780.1	2780.1	N/A		TRUE	0.145003	0.142466	0.0270069
210	210	2791.53	2791.53	N/A		TRUE	0.0254546	0.0247027	0.00614126
211	211	2796.12	2796.12	N/A		TRUE	0.131821	0.120584	-0.0532571
212	212	2800.13	2800.13	N/A		TRUE	0.0262217	0.0188289	-0.0182497
213	213	2802.94	2802.94	N/A		TRUE	0.0380853	0.0342164	0.0167251
214	214	2804.11	2804.11	N/A		TRUE	0.0247832	0.021284	-0.0126964
215	215	2812.1	2812.1	N/A		TRUE	0.0798229	0.0720321	-0.0343958
216	216	2818.86	2818.86	N/A		TRUE	0.0416967	0.0376763	-0.0178638
217	217	2820.74	2820.74	N/A		TRUE	0.0362901	-0.0330414	-0.0150079
218	218	2834.53	2834.53	N/A		TRUE	0.0274013	0.023992	-0.0132369
219	219	2836.66	2836.66	N/A		TRUE	0.104026	-0.103497	-0.0104723
220	220	2837.79	2837.79	N/A		TRUE	0.0178566	-0.00339475	-0.017531
221	221	2842.68	2842.68	N/A		TRUE	0.0197062	-0.0169959	-0.00997369
222	222	2844.17	2844.17	N/A		TRUE	0.0256444	0.0197332	0.016378
223	223	2851.21	2851.21	N/A		TRUE	0.0650962	-0.0418434	0.0498662
224	224	2852.77	2852.77	N/A		TRUE	0.0140879	-0.0130331	-0.00534837
225	225	2858.61	2858.61	N/A		TRUE	0.0426057	-0.0412568	-0.0106362
226	226	2860.56	2860.56	N/A		TRUE	0.0252365	-0.0232426	-0.00983169
227	227	2872.65	2872.65	N/A		TRUE	0.0268582	-0.021111	0.016604
228	228	2901.07	2901.07	N/A		TRUE	0.0275447	0.026084	0.00885076
229	229	2903.07	2903.07	N/A		TRUE	0.0192191	-0.00482576	0.0186034
230	230	2927.29	2927.29	N/A		TRUE	0.0263914	0.0240291	-0.0109137
231	231	2949.74	2949.74	N/A		TRUE	0.0228548	-0.022503	0.0039944
232	232	2953.42	2953.42	N/A		TRUE	0.0143027	0.00073301	0.0142839
233	233	2959.09	2959.09	N/A		TRUE	0.0244488	0.0166397	0.0179127
234	234	2961.63	2961.63	N/A		TRUE	0.0158534	0.0116571	-0.0107444
235	235	2963.78	2963.78	N/A		TRUE	0.0122943	-0.0120951	0.00220441
236	236	3025.58	3025.58	N/A		TRUE	0.015034	0.0150018	0.000983189
237	237	3046.66	3046.66	N/A		TRUE	0.0279292	-0.0256052	-0.0111541
238	238	3099.36	3099.36	N/A		TRUE	0.0404016	0.0380789	-0.0135015
239	239	3113.35	3113.35	N/A		TRUE	0.0389148	0.036415	-0.0137226
240	240	3151.59	3151.59	N/A		TRUE	0.0540857	0.0305176	0.0446536
241	241	3155.39	3155.39	N/A		TRUE	0.0905097	0.0901972	-0.00751479
242	242	3159.39	3159.39	N/A		TRUE	0.0341316	0.0302606	-0.0157879
243	243	3168.5	3168.5	N/A		TRUE	0.0644997	-0.0505238	0.0400944
244	244	3172.38	3172.38	N/A		TRUE	0.0312357	0.0310907	-0.00300639
245	245	3177.38	3177.38	N/A		TRUE	0.0351335	0.0338651	-0.00935508
246	246	3185.69	3185.69	N/A		TRUE	0.046672	-0.0452781	0.011321
247	247	3187.23	3187.23	N/A		TRUE	0.0257821	0.00234313	0.0256754
248	248	3190.72	3190.72	N/A		TRUE	0.0406007	-0.0166319	0.0370377
249	249	3192.72	3192.72	N/A		TRUE	0.0418232	-0.0417613	0.00227419
250	250	3207.31	3207.31	N/A		TRUE	0.0254509	-0.0209671	0.0144267
251	251	3212.49	3212.49	N/A		TRUE	0.0522193	0.0515761	-0.00817061
252	252	3214.92	3214.92	N/A		TRUE	0.0266846	0.00470998	0.0262656
253	253	3288.79	3288.79	N/A		TRUE	0.0730985	-0.0669277	-0.0293952
254	254	3309.55	3309.55	N/A		TRUE	0.0348371	0.0300494	-0.0176254
255	255	3311.13	3311.13	N/A		TRUE	0.0393771	-0.0371084	-0.0131729
256	256	3321.94	3321.94	N/A		TRUE	0.209729	-0.195347	0.076327
257	257	3323.52	3323.52	N/A		TRUE	0.022495	-0.0172884	-0.0143923
258	258	3327.85	3327.85	N/A		TRUE	0.145288	0.138251	0.0446691
259	259	3328.98	3328.98	N/A		TRUE	0.0973101	0.0698389	-0.0677626
260	260	3331.39	3331.39	N/A		TRUE	0.0833587	0.0616496	-0.056107
261	261	3335.95	3335.95	N/A		TRUE	0.0565149	-0.0556969	0.00958033
262	262	3338.52	3338.52	N/A		TRUE	0.0172602	-0.017201	-0.00142888
263	263	3341.44	3341.44	N/A		TRUE	0.0631672	0.0304895	0.0553216
264	264	3343.99	3343.99	N/A		TRUE	0.0507511	-0.0342435	0.0374574
265	265	3346.27	3346.27	N/A		TRUE	0.035012	0.031375	0.0155387
266	266	3348.5	3348.5	N/A		TRUE	0.0454944	0.0201067	0.0408101
267	267	3350.25	3350.25	N/A		TRUE	0.0553058	0.0415825	-0.0364641
268	268	3358.08	3358.08	N/A		TRUE	0.0242606	-0.0171442	0.0171655
269	269	3359.87	3359.87	N/A		TRUE	0.0218264	-0.0207734	0.00669771
270	270	3361.23	3361.23	N/A		TRUE	0.0223106	0.0222593	0.00151225
271	271	3363.94	3363.94	N/A		TRUE	0.0345813	0.0339445	0.00660585
272	272	3365.89	3365.89	N/A		TRUE	0.0204789	-0.00842389	0.0186661
273	273	3395.64	3395.64	N/A		TRUE	0.0240053	0.0210716	-0.0114997
274	274	3397.55	3397.55	N/A		TRUE	0.093413	0.0871779	0.033556
275	275	3413.92	3413.92	N/A		TRUE	0.0820508	0.0816166	0.00843018
276	276	3416.32	3416.32	N/A		TRUE	0.0460588	0.00829178	0.0453062
277	277	3420.41	3420.41	N/A		TRUE	0.0298416	0.0229939	0.0190211
278	278	3422.16	3422.16	N/A		TRUE	0.0148573	0.00832705	0.0123045
279	279	3428.98	3428.98	N/A		TRUE	0.03584	0.0355447	-0.00459162
280	280	3430.73	3430.73	N/A		TRUE	0.0258451	0.00207935	-0.0257613
281	281	3434.04	3434.04	N/A		TRUE	0.0372897	0.0112516	0.0355517
282	282	3436.53	3436.53	N/A		TRUE	0.0357097	0.0333072	0.012877
283	283	3460.45	3460.45	N/A		TRUE	0.0555037	0.05549	-0.00123126
284	284	3509.04	3509.04	N/A		TRUE	0.0226819	-0.00350736	0.0224091
285	285	3542.63	3542.63	N/A		TRUE	0.0161968	0.0158632	0.00327048
286	286	3562.49	3562.49	N/A		TRUE	0.0117187	0.0110476	-0.00390878
287	287	3563.73	3563.73	N/A		TRUE	0.014686	0.00949846	0.0112008
288	288	3574.47	3574.47	N/A		TRUE	0.0593372	0.0569986	0.0164945
289	289	3579.48	3579.48	N/A		TRUE	0.0206229	-0.000595148	0.0206143
290	290	3596.2	3596.2	N/A		TRUE	0.0664608	0.00493189	0.0662776
291	291	3598.03	3598.03	N/A		TRUE	0.0411272	0.0304618	-0.027632
292	292	3599.14	3599.14	N/A		TRUE	0.0380335	0.0335597	-0.0178968
293	293	3601.1	3601.1	N/A		TRUE	0.0488609	-0.00587613	0.0485063
294	294	3606.54	3606.54	N/A		TRUE	0.0645197	0.0522943	0.0377901
295	295	3608.55	3608.55	N/A		TRUE	0.0265354	0.0190711	-0.0184505
296	296	3618.9	3618.9	N/A		TRUE	0.023974	-0.000557394	0.0239675
297	297	3622.66	3622.66	N/A		TRUE	0.0155416	0.0137107	0.00731816
298	298	3634.09	3634.09	N/A		TRUE	0.0170388	-0.0159549	-0.00598003
299	299	3648.51	3648.51	N/A		TRUE	0.170981	0.16966	0.0212116
300	300	3664.77	3664.77	N/A		TRUE	0.0267894	0.0258402	-0.00706787
301	301	3671.49	3671.49	N/A		TRUE	0.0429005	0.0426727	0.00441499
302	302	3686.24	3686.24	N/A		TRUE	0.0254537	0.0253386	-0.00241814
303	303	3714.58	3714.58	N/A		TRUE	0.0390748	-0.0303583	0.0246011
304	304	3731.56	3731.56	N/A		TRUE	0.0246724	-0.0240558	0.00548112
305	305	3737.57	3737.57	N/A		TRUE	0.0197973	-0.0179219	0.00841057
306	306	3762.58	3762.58	N/A		TRUE	0.2717	0.265403	0.058155
307	307	3764.37	3764.38	N/A		TRUE	0.0153083	0.0124629	-0.00888941
308	308	3768.48	3768.48	N/A		TRUE	0.0463082	0.00722053	0.0457418
309	309	3769.84	3769.84	N/A		TRUE	0.0311291	0.0211899	-0.0228037
310	310	3774.87	3774.87	N/A		TRUE	0.0297618	0.0295308	0.00370114
311	311	3776.72	3776.72	N/A		TRUE	0.0242319	0.0201737	-0.0134242
312	312	3778.45	3778.45	N/A		TRUE	0.0569788	0.0569596	-0.00147948
313	313	3781.83	3781.83	N/A		TRUE	0.0197901	0.0143467	-0.0136315
314	314	3784.26	3784.26	N/A		TRUE	0.0529416	0.0529275	-0.00122389
315	315	3786.15	3786.15	N/A		TRUE	0.0466423	0.0441137	-0.0151487
316	316	3788.49	3788.49	N/A		TRUE	0.0296397	0.0200516	0.0218276
317	317	3796.31	3796.31	N/A		TRUE	0.02583	0.00927364	0.0241079
318	318	3797.78	3797.78	N/A		TRUE	0.025415	0.025415	-1.88563e-05
319	319	3800.72	3800.72	N/A		TRUE	0.0391827	0.0262036	0.0291317
320	320	3803.54	3803.54	N/A		TRUE	0.0474388	0.0331592	0.033925
321	321	3806.19	3806.19	N/A		TRUE	0.0186053	0.0185593	-0.00130728
322	322	3809.6	3809.6	N/A		TRUE	0.0376153	0.0107308	0.0360522
323	323	3818.75	3818.75	N/A		TRUE	0.105762	0.103826	0.0201456
324	324	3820.18	3820.18	N/A		TRUE	0.0270347	-0.0262837	-0.00632776
325	325	3822.68	3822.68	N/A		TRUE	0.0278838	0.004658	0.027492
326	326	3835.08	3835.08	N/A		TRUE	0.0190677	0.0166322	0.00932462
327	327	3836.9	3836.9	N/A		TRUE	0.0255838	0.0251265	0.00481544
328	328	3841.01	3841.01	N/A		TRUE	0.0842101	-0.035103	0.0765449
329	329	3842.21	3842.21	N/A		TRUE	0.0266375	0.0266362	-0.000262688
330	330	3852.38	3852.38	N/A		TRUE	0.0281657	0.00792452	0.0270279
331	331	3853.79	3853.79	N/A		TRUE	0.00689495	0.00689152	0.0002176
332	332	3855.76	3855.76	N/A		TRUE	0.01487	0.0106404	-0.0103874
333	333	3857.3	3857.3	N/A		TRUE	0.0470387	-0.0111661	0.0456941
334	334	3858.69	3858.69	N/A		TRUE	0.026857	-0.00365534	0.0266071
335	335	3863.4	3863.4	N/A		TRUE	0.0236598	0.00288374	0.0234834
336	336	3864.85	3864.85	N/A		TRUE	0.0133352	0.00120487	0.0132807
337	337	3867.59	3867.59	N/A		TRUE	0.0551894	1.24088e-05	0.0551894
338	338	3877.19	3877.19	N/A		TRUE	0.0195493	0.0160099	0.0112187
339	339	3886.82	3886.82	N/A		TRUE	0.0234809	0.00186063	0.0234071
340	340	3899.79	3899.79	N/A		TRUE	0.0290033	0.0279313	-0.00781219
341	341	3917.95	3917.95	N/A		TRUE	0.061679	0.0283233	0.0547913
342	342	3931.92	3931.92	N/A		TRUE	0.0266472	0.0266144	0.00132171
343	343	3934.05	3934.05	N/A		TRUE	0.0690998	0.00577151	0.0688584
344	344	3940.41	3940.41	N/A		TRUE	0.0359482	-0.00629827	0.0353921
345	345	3945.54	3945.54	N/A		TRUE	0.0287034	-0.00036637	0.0287011
346	346	3950.2	3950.2	N/A		TRUE	0.0476916	0.0362991	0.0309332
347	347	3953.83	3953.83	N/A		TRUE	0.02164	0.0194131	-0.00956145
348	348	3961.8	3961.8	N/A		TRUE	0.058562	0.00624623	0.0582279
349	349	3963.75	3963.75	N/A		TRUE	0.0192655	0.000355318	0.0192623
350	350	3966.67	3966.67	N/A		TRUE	0.018006	0.00881117	0.0157029
351	351	3971.61	3971.61	N/A		TRUE	0.0175638	0.00303601	0.0172994
352	352	3974.87	3974.87	N/A		TRUE	0.0145126	0.0108096	-0.00968336
353	353	3976.31	3976.31	N/A		TRUE	0.0139525	0.00748606	0.0117741
354	354	3977.67	3977.67	N/A		TRUE	0.108335	0.00387032	0.108266
355	355	3987.78	3987.78	N/A		TRUE	0.015457	0.00148702	0.0153853
356	356	3993.94	3993.94	N/A		TRUE	0.148073	0.0309206	0.144808
357	357	3995.8	3995.8	N/A		TRUE	0.040009	0.0170792	0.0361804
358	358	4003.59	4003.59	N/A		TRUE	0.0313808	-0.00146231	0.0313467
359	359	4010.9	4010.9	N/A		TRUE	0.0853168	0.00577935	0.0851209
360	360	4016.99	4016.99	N/A		TRUE	0.0325502	0.015833	0.0284399
361	361	4019.63	4019.63	N/A		TRUE	0.0737648	-4.56153e-05	0.0737648
362	362	4023.64	4023.64	N/A		TRUE	0.0326711	0.0038736	0.0324407
363	363	4027.31	4027.31	N/A		TRUE	0.0245633	-0.00210187	0.0244732
364	364	4035.66	4035.66	N/A		TRUE	0.174862	0.00760422	0.174696
365	365	4043.01	4043.01	N/A		TRUE	0.0305008	0.00423528	0.0302053
366	366	4048.43	4048.43	N/A		TRUE	0.00490506	0.00167487	0.00461025
367	367	4052.31	4052.31	N/A		TRUE	0.0938674	0.00716134	0.0935939
368	368	4058.57	4058.57	N/A		TRUE	0.064846	0.00539605	0.0646211
369	369	4062.22	4062.22	N/A		TRUE	0.0576747	-0.0533468	-0.0219203
370	370	4063.7	4063.7	N/A		TRUE	0.0921987	-0.0364201	0.0847005
371	371	4068.48	4068.48	N/A		TRUE	0.0510982	0.0017576	0.051068
372	372	4073.72	4073.72	N/A		TRUE	0.0384211	0.00543227	0.0380352
373	373	4079.71	4079.71	N/A		TRUE	0.425129	-0.0991826	0.413398
374	374	4081.39	4081.39	N/A		TRUE	0.0467601	0.0071597	0.0462087
375	375	4084.19	4084.19	N/A		TRUE	0.0174731	-0.0160019	-0.00701779
376	376	4085.95	4085.95	N/A		TRUE	0.0400709	0.0360016	0.0175944
377	377	4093.51	4093.51	N/A		TRUE	0.0339992	0.00216124	0.0339304
378	378	4096.57	4096.57	N/A		TRUE	0.151086	-0.046118	0.143876
379	379	4098.19	4098.19	N/A		TRUE	0.0690367	-0.0638796	-0.0261815
380	380	4100.75	4100.75	N/A		TRUE	0.0299812	-0.0289843	-0.00766683
381	381	4102.68	4102.68	N/A		TRUE	0.113741	-0.0167314	0.112504
382	382	4104.31	4104.31	N/A		TRUE	0.00962721	0.000301256	-0.0096225
383	383	4112.84	4112.84	N/A		TRUE	0.0859504	-0.024013	0.0825279
384	384	4115.15	4115.15	N/A		TRUE	0.0279998	-0.0155619	0.023277
385	385	4117.86	4117.86	N/A		TRUE	0.059515	0.0266765	0.0532015
386	386	4120.17	4120.17	N/A		TRUE	0.0253974	-0.025192	-0.00322363
387	387	4123.92	4123.92	N/A		TRUE	0.0349211	-0.00532038	0.0345134
388	388	4126.21	4126.21	N/A		TRUE	0.0371181	-0.00345138	0.0369573
389	389	4127.83	4127.83	N/A		TRUE	0.0436645	0.00518479	0.0433556
390	390	4129.62	4129.62	N/A		TRUE	0.0431791	-0.0167659	0.0397912
391	391	4134.67	4134.67	N/A		TRUE	0.0430012	-0.000684338	0.0429958
392	392	4137.67	4137.67	N/A		TRUE	0.0423188	0.00804468	0.0415471
393	393	4139.81	4139.81	N/A		TRUE	0.0298927	-0.00533448	0.0294128
394	394	4140.93	4140.93	N/A		TRUE	0.00711027	-0.00565175	0.00431436
395	395	4142.85	4142.85	N/A		TRUE	0.0161008	-0.00130566	0.0160478
396	396	4145.79	4145.79	N/A		TRUE	0.0171951	-0.00665269	0.015856
397	397	4148.54	4148.54	N/A		TRUE	0.00830128	0.00812844	0.00168512
398	398	4149.81	4149.81	N/A		TRUE	0.0286905	-0.00318487	0.0285131
399	399	4155.18	4155.18	N/A		TRUE	0.0461963	-0.00442565	0.0459838
400	400	4162.46	4162.46	N/A		TRUE	0.0176112	-0.00263171	0.0174135
401	401	4168.69	4168.69	N/A		TRUE	0.0174562	-0.00314251	0.017171
402	402	4170.57	4170.57	N/A		TRUE	0.0113735	-0.00113472	0.0113168
403	403	4172.88	4172.88	N/A		TRUE	0.0129209	0.0129052	-0.000636771
404	404	4178.68	4178.68	N/A		TRUE	0.0123478	0.00184932	0.0122086
405	405	4192.84	4192.84	N/A		TRUE	0.0176534	0.0175831	0.00157422
406	406	4204.5	4204.5	N/A		TRUE	0.0143119	-0.0111609	-0.00895902
407	407	4208.71	4208.72	N/A		TRUE	0.0135202	0.0131843	0.002995
408	408	4241.76	4241.76	N/A		TRUE	0.0663061	-0.0237599	0.0619029
409	409	4258.76	4258.76	N/A		TRUE	0.0539838	-0.020022	0.0501335
410	410	4307.78	4307.78	N/A		TRUE	0.0123426	0.00680434	-0.0102976
411	411	4345.35	4345.35	N/A		TRUE	0.0151627	0.0108507	-0.0105911
412	412	4351.1	4351.1	N/A		TRUE	0.0289218	0.00193005	0.0288574
413	413	4353.2	4353.2	N/A		TRUE	0.0222486	0.0133302	0.0178131
414	414	4484.12	4484.12	N/A		TRUE	0.0205188	-0.0176456	0.0104716
415	415	4534.89	4534.89	N/A		TRUE	0.0104233	-0.00978958	-0.00357899
416	416	4547.54	4547.54	N/A		TRUE	0.0192893	-0.0180921	-0.00668965
417	417	4564.99	4564.99	N/A		TRUE	0.0168738	-0.0112105	0.0126115
418	418	4581.68	4581.68	N/A		TRUE	0.0419109	-0.0338869	0.0246618
419	419	4588.53	4588.53	N/A		TRUE	0.0247508	0.024633	0.00241223
420	420	4606.94	4606.94	N/A		TRUE	0.0646937	-0.024656	0.059811
421	421	4623.87	4623.87	N/A		TRUE	0.041385	-0.0165796	0.0379188
422	422	4661.79	4661.79	N/A		TRUE	0.0128949	0.0128509	0.00106368
423	423	4663.73	4663.73	N/A		TRUE	0.0613768	0.0558873	0.0253715
424	424	4675.58	4675.58	N/A		TRUE	0.0331731	-0.0277137	-0.0182318
425	425	4678.15	4678.15	N/A		TRUE	0.0322169	0.0317734	0.00532748
426	426	4679.75	4679.75	N/A		TRUE	0.0796362	0.0778297	0.0168659
427	427	4682.79	4682.79	N/A		TRUE	0.0204572	0.00953727	0.018098
428	428	4686.77	4686.77	N/A		TRUE	0.0223445	0.0200127	0.00993816
429	429	4689.55	4689.55	N/A		TRUE	0.0206456	-0.019145	-0.00772735
430	430	4693.55	4693.55	N/A		TRUE	0.0178968	0.0177284	-0.00244952
431	431	4695.74	4695.74	N/A		TRUE	0.0873052	0.0804439	0.0339261
432	432	4699.36	4699.36	N/A		TRUE	0.0121665	0.00253136	0.0119003
433	433	4700.83	4700.83	N/A		TRUE	0.04021	0.0356987	-0.0185053
434	434	4702.96	4702.96	N/A		TRUE	0.0270265	0.025732	0.00826413
435	435	4711.77	4711.77	N/A		TRUE	0.0689758	0.0618765	0.0304789
436	436	4715.57	4715.57	N/A		TRUE	0.022995	-0.00445729	0.0225589
437	437	4716.95	4716.95	N/A		TRUE	0.045549	0.0454853	-0.00240797
438	438	4719.3	4719.3	N/A		TRUE	0.041091	0.0390595	-0.0127603
439	439	4721.38	4721.38	N/A		TRUE	0.119169	0.119121	0.00340218
440	440	4726.74	4726.74	N/A		TRUE	0.0127369	0.0126043	0.00183316
441	441	4728.15	4728.15	N/A		TRUE	0.0144408	-0.00176002	-0.0143331
442	442	4733.56	4733.56	N/A		TRUE	0.0248228	0.0190986	0.015856
443	443	4735.14	4735.14	N/A		TRUE	0.0566274	0.0521434	0.0220846
444	444	4736.94	4736.94	N/A		TRUE	0.110353	0.108692	0.0190701
445	445	4739.19	4739.19	N/A		TRUE	0.0118325	-0.0115562	-0.00254192
446	446	4741.25	4741.24	N/A		TRUE	0.0300187	0.0264157	-0.0142594
447	447	4742.81	4742.81	N/A		TRUE	0.0284157	0.0245749	0.0142662
448	448	4745.18	4745.18	N/A		TRUE	0.0337777	0.029698	-0.0160923
449	449	4750.32	4750.32	N/A		TRUE	0.0177405	0.0176748	-0.0015251
450	450	4752.84	4752.84	N/A		TRUE	0.189411	0.188937	0.0133891
451	451	4754.81	4754.81	N/A		TRUE	0.0387734	0.0359688	-0.0144782
452	452	4756.54	4756.54	N/A		TRUE	0.0301364	0.00480714	0.0297505
453	453	4758.57	4758.57	N/A		TRUE	0.0132809	0.0130604	0.00241003
454	454	4759.72	4759.72	N/A		TRUE	0.0232302	0.0145832	0.0180824
455	455	4761.57	4761.57	N/A		TRUE	0.0244519	0.0239472	-0.00494246
456	456	4768.84	4768.84	N/A		TRUE	0.145322	0.145271	-0.0038483
457	457	4771.86	4771.86	N/A		TRUE	0.0411173	-0.0156428	-0.0380254
458	458	4775.91	4775.91	N/A		TRUE	0.0198624	0.0156563	-0.0122227
459	459	4777.19	4777.19	N/A		TRUE	0.0418876	0.0363674	0.0207842
460	460	4779.62	4779.62	N/A		TRUE	0.028123	0.0238986	-0.0148242
461	461	4782.92	4782.92	N/A		TRUE	0.0292255	-0.0142502	0.0255158
462	462	4785.1	4785.1	N/A		TRUE	0.0239759	-0.0099698	0.0218048
463	463	4787.01	4787.01	N/A		TRUE	0.0442629	0.0438378	0.00611949
464	464	4789.56	4789.56	N/A		TRUE	0.0345409	0.0324565	-0.0118174
465	465	4791.53	4791.53	N/A		TRUE	0.042251	0.0407764	-0.0110646
466	466	4792.85	4792.85	N/A		TRUE	0.0172113	0.0112535	-0.0130226
467	467	4794.05	4794.05	N/A		TRUE	0.0235597	0.00319992	0.0233414
468	468	4799.99	4799.99	N/A		TRUE	0.0149537	-0.00701871	0.0132042
469	469	4802.07	4802.07	N/A		TRUE	0.0221798	0.0219551	0.00314899
470	470	4803.89	4803.89	N/A		TRUE	0.0178224	0.0125948	-0.01261
471	471	4805.4	4805.4	N/A		TRUE	0.00957795	0.00808366	0.00513727
472	472	4807.43	4807.43	N/A		TRUE	0.016069	-0.0153813	0.00465064
473	473	4809.86	4809.86	N/A		TRUE	0.0422091	0.03942	0.0150888
474	474	4811.77	4811.77	N/A		TRUE	0.0110843	0.0110752	-0.000448361
475	475	4816.57	4816.57	N/A		TRUE	0.0424217	0.0404167	0.0128875
476	476	4827.75	4827.75	N/A		TRUE	0.0269715	0.0186593	-0.0194754
477	477	4833.14	4833.14	N/A		TRUE	0.017813	-0.0120517	0.0131171
478	478	4837.37	4837.37	N/A		TRUE	0.0137732	-0.0128437	0.00497406
479	479	4839.68	4839.68	N/A		TRUE	0.129653	0.126805	0.0270256
480	480	4845.61	4845.61	N/A		TRUE	0.0551548	0.0547189	-0.0069202
481	481	4849.33	4849.33	N/A		TRUE	0.0660694	-0.0393907	0.0530428
482	482	4856.55	4856.55	N/A		TRUE	0.0482537	0.0444513	0.018775
483	483	4860.7	4860.7	N/A		TRUE	0.0160857	0.011427	0.0113214
484	484	4862.47	4862.47	N/A		TRUE	0.0278444	0.0075895	0.0267901
485	485	4863.65	4863.65	N/A		TRUE	0.0190757	0.0135634	-0.0134133
486	486	4865.39	4865.39	N/A		TRUE	0.0192739	0.0109542	0.0158583
487	487	4868.54	4868.54	N/A		TRUE	0.0849514	0.0846384	-0.00728604
488	488	4871.19	4871.19	N/A		TRUE	0.0477275	-0.0046567	0.0474998
489	489	4873.12	4873.12	N/A		TRUE	0.0467699	0.0455004	-0.010823
490	490	4874.61	4874.61	N/A		TRUE	0.041786	0.0379947	-0.0173917
491	491	4882.19	4882.19	N/A		TRUE	0.025667	-0.016919	0.0193013
492	492	4883.63	4883.63	N/A		TRUE	0.0721616	0.069035	0.021011
493	493	4885.58	4885.58	N/A		TRUE	0.0405114	0.0405113	-6.37043e-05
494	494	4888.21	4888.21	N/A		TRUE	0.0195928	-0.00794188	0.017911
495	495	4889.65	4889.65	N/A		TRUE	0.0325827	0.0152856	0.0287747
496	496	4900.66	4900.66	N/A		TRUE	0.0206847	0.0179146	0.0103405
497	497	4902.68	4902.68	N/A		TRUE	0.0146024	0.0115901	-0.00888252
498	498	4906.27	4906.27	N/A		TRUE	0.021987	0.00925683	0.0199434
499	499	4909.74	4909.74	N/A		TRUE	0.00891842	0.00705569	0.00545486
500	500	4912.31	4912.31	N/A		TRUE	0.0376694	0.0172198	0.0335031
501	501	4913.59	4913.59	N/A		TRUE	0.0243681	0.0122792	0.0210481
502	502	4914.91	4914.91	N/A		TRUE	0.0369942	-0.0294653	0.0223689
503	503	4916.28	4916.28	N/A		TRUE	0.0170871	0.0143809	-0.00922805
504	504	4918.86	4918.86	N/A		TRUE	0.0238498	0.00350341	0.023591
505	505	4921.18	4921.18	N/A		TRUE	0.01151	-0.00547191	0.0101261
506	506	4930.51	4930.51	N/A		TRUE	0.174372	-0.0599272	0.163751
507	507	4932.49	4932.49	N/A		TRUE	0.0376178	-0.0293036	0.0235882
508	508	4935.15	4935.15	N/A		TRUE	0.0244318	0.00199224	0.0243504
509	509	4938.09	4938.09	N/A		TRUE	0.0105056	-0.00993525	-0.0034143
510	510	4942.19	4942.19	N/A		TRUE	0.0568074	-0.00217789	0.0567656
511	511	4946.24	4946.24	N/A		TRUE	0.248719	-0.105238	0.225358
512	512	4948.17	4948.17	N/A		TRUE	0.0292867	0.01902	-0.0222699
513	513	4954.74	4954.74	N/A		TRUE	0.0171589	-0.00916053	0.0145091
514	514	4956.46	4956.46	N/A		TRUE	0.0371302	-0.0101671	0.0357111
515	515	4958.21	4958.21	N/A		TRUE	0.0822411	0.000258647	0.0822407
516	516	4962.79	4962.79	N/A		TRUE	0.0452192	-0.0195096	0.040794
517	517	4965.43	4965.43	N/A		TRUE	0.0242333	-0.0172712	0.0169988
518	518	4969.19	4969.19	N/A		TRUE	0.057516	-0.0142125	0.0557323
519	519	4971.93	4971.93	N/A		TRUE	0.0236463	0.0101344	0.0213645
520	520	4974.22	4974.22	N/A		TRUE	0.0506224	-0.00331153	0.050514
521	521	4978.12	4978.12	N/A		TRUE	0.053446	0.0528447	0.00799413
522	522	4980.24	4980.24	N/A		TRUE	0.088285	-0.0212038	0.0857009
523	523	4982.36	4982.36	N/A		TRUE	0.0496516	0.0033824	0.0495363
524	524	4984.77	4984.77	N/A		TRUE	0.0137386	-0.0131647	-0.00392925
525	525	4986.15	4986.15	N/A		TRUE	0.0493045	-0.014071	0.0472539
526	526	4989.82	4989.82	N/A		TRUE	0.0605833	0.0571648	0.0200632
527	527	4991.22	4991.22	N/A		TRUE	0.0453109	-0.0048689	0.0450486
528	528	4996.25	4996.25	N/A		TRUE	0.0190108	-0.00823216	0.017136
529	529	4998.43	4998.43	N/A		TRUE	0.0313982	0.000362131	0.0313961
530	530	5000.91	5000.91	N/A		TRUE	0.022888	-0.000216976	0.022887
531	531	5002.41	5002.41	N/A		TRUE	0.0092562	-0.00434218	0.00817451
532	532	5004.42	5004.42	N/A		TRUE	0.047433	0.0467644	0.00793593
533	533	5005.78	5005.78	N/A		TRUE	0.0344634	0.026246	0.0223355
534	534	5011.72	5011.72	N/A		TRUE	0.0190489	0.00816701	0.0172094
535	535	5018.31	5018.31	N/A		TRUE	0.0210731	-0.0102313	0.0184227
536	536	5021.93	5021.93	N/A		TRUE	0.186644	0.178534	0.054421
537	537	5026.34	5026.34	N/A		TRUE	0.031067	0.0268926	-0.0155547
538	538	5038.1	5038.1	N/A		TRUE	0.0515583	0.0439288	0.0269911
539	539	5041.63	5041.63	N/A		TRUE	0.0320117	0.0120358	0.0296629
540	540	5044.6	5044.6	N/A		TRUE	0.0507378	0.0402293	0.030918
541	541	5054.96	5054.96	N/A		TRUE	0.027196	0.00452201	0.0268174
542	542	5056.64	5056.64	N/A		TRUE	0.0279459	0.0278731	-0.00201627
543	543	5058.47	5058.47	N/A		TRUE	0.0265056	0.026476	-0.00125304
544	544	5060.06	5060.06	N/A		TRUE	0.0271235	0.00964192	0.0253519
545	545	5064.3	5064.3	N/A		TRUE	0.0232822	0.0219128	-0.00786716
546	546	5066.2	5066.2	N/A		TRUE	0.0152866	0.0130452	0.00796897
547	547	5067.63	5067.63	N/A		TRUE	0.0222811	0.0146701	0.0167701
548	548	5079.13	5079.13	N/A		TRUE	0.025538	0.001976	0.0254614
549	549	5080.57	5080.57	N/A		TRUE	0.0297409	0.0295261	0.00356762
550	550	5082.58	5082.58	N/A		TRUE	0.0173954	0.0128114	-0.0117673
551	551	5108.71	5108.71	N/A		TRUE	0.0265162	-0.0201076	0.0172857
552	552	5132.18	5132.18	N/A		TRUE	0.0317084	0.00101405	0.0316922
553	553	5134.25	5134.25	N/A		TRUE	0.0261376	0.0251091	-0.00726019
554	554	5142.44	5142.44	N/A		TRUE	0.0404484	0.0246235	0.0320898
555	555	5144.14	5144.14	N/A		TRUE	0.0439808	0.0419003	-0.0133669
556	556	5145.53	5145.53	N/A		TRUE	0.0209106	0.0147599	-0.0148122
557	557	5150.63	5150.63	N/A		TRUE	0.0197917	0.0164533	-0.011
558	558	5152.63	5152.63	N/A		TRUE	0.0120878	0.00711363	0.00977304
559	559	5177.54	5177.54	N/A		TRUE	0.012717	0.012712	0.000356343
560	560	5180	5180	N/A		TRUE	0.0136606	0.000707468	0.0136423
561	561	5376.51	5376.51	N/A		TRUE	0.014078	-0.00872874	0.0110453
562	562	5391.61	5391.61	N/A		TRUE	0.0171248	-0.00291513	0.0168748
563	563	5405.65	5405.65	N/A		TRUE	0.0117708	0.00262313	0.0114748
564	564	5473.41	5473.41	N/A		TRUE	0.0359231	-0.0185409	0.0307685
565	565	5498.62	5498.62	N/A		TRUE	0.0205541	0.0205523	0.000272401
566	566	5632.38	5632.38	N/A		TRUE	0.0193677	0.0190815	-0.00331715
567	567	5649.4	5649.4	N/A		TRUE	0.00907946	-0.00733365	0.00535296
568	568	5659.33	5659.33	N/A		TRUE	0.0254341	0.0222497	-0.0123225
569	569	5664.26	5664.26	N/A		TRUE	0.0379941	0.0357879	0.0127585
570	570	5688.48	5688.48	N/A		TRUE	0.0139474	0.011155	0.00837234
571	571	5701.31	5701.31	N/A		TRUE	0.0167623	-0.0152762	-0.00690023
572	572	5731.94	5731.94	N/A		TRUE	0.0137921	0.0100638	0.00943094
573	573	5740.19	5740.19	N/A		TRUE	0.0170303	-0.0154895	-0.00707853
574	574	5746.76	5746.76	N/A		TRUE	0.0111534	0.00423887	0.0103165
575	575	5763.18	5763.18	N/A		TRUE	0.0444553	0.0237999	0.0375479
576	576	5765.06	5765.06	N/A		TRUE	0.0317245	0.0246807	-0.0199326
577	577	5768.11	5768.11	N/A		TRUE	0.0130688	0.00761241	0.0106228
578	578	5786.37	5786.37	N/A		TRUE	0.00909066	0.00502992	0.00757231
579	579	5791.51	5791.51	N/A		TRUE	0.0151941	0.0108732	-0.010613
580	580	5802.6	5802.6	N/A		TRUE	0.0155654	0.0140951	-0.0066038
581	581	5856.76	5856.76	N/A		TRUE	0.0351899	0.0285451	0.0205793
582	582	5868.21	5868.21	N/A		TRUE	0.0388132	0.0314717	0.0227156
583	583	5882.76	5882.76	N/A		TRUE	0.0351238	0.0104884	0.0335212
584	584	5884.26	5884.26	N/A		TRUE	0.0347551	0.0347442	-0.000868264
585	585	5900.28	5900.28	N/A		TRUE	0.158539	0.147332	0.058549
586	586	5901.72	5901.72	N/A		TRUE	0.106559	0.00669601	0.106349
587	587	5902.96	5902.96	N/A		TRUE	0.0550691	0.0248345	0.0491514
588	588	5904.82	5904.82	N/A		TRUE	0.0191372	0.0139134	-0.0131397
589	589	5906.69	5906.69	N/A		TRUE	0.0232595	0.0202451	-0.0114516
590	590	5907.79	5907.79	N/A		TRUE	0.0172381	0.000254582	0.0172362
591	591	5916.97	5916.97	N/A		TRUE	0.0337153	0.0149851	0.0302021
592	592	5922.09	5922.09	N/A		TRUE	0.0363822	0.00757434	0.035585
593	593	5923.51	5923.51	N/A		TRUE	0.0274004	0.0205748	0.0180958
594	594	5934.13	5934.13	N/A		TRUE	0.0246588	0.00939635	0.0227984
595	595	5936.43	5936.43	N/A		TRUE	0.0225284	0.0163033	0.0155477
596	596	5938.53	5938.53	N/A		TRUE	0.0338801	0.013064	0.0312601
597	597	5944.6	5944.6	N/A		TRUE	0.0152327	0.00749416	0.0132617
598	598	5945.88	5945.88	N/A		TRUE	0.0187726	0.00055989	0.0187643
599	599	5947.8	5947.8	N/A		TRUE	0.0114893	0.00160392	0.0113768
600	600	5957.86	5957.86	N/A		TRUE	0.0332329	0.0241316	-0.0228494
601	601	5959.36	5959.36	N/A		TRUE	0.0319093	0.020635	0.0243392
602	602	5961.69	5961.69	N/A		TRUE	0.0127349	0.00919607	-0.00880966
603	603	6013.51	6013.51	N/A		TRUE	0.0338137	0.0337425	0.00219226
604	604	6046.58	6046.58	N/A		TRUE	0.0136578	0.000822306	0.013633
605	605	6273.59	6273.59	N/A		TRUE	0.0166317	0.0159502	-0.00471225
606	606	6275.7	6275.7	N/A		TRUE	0.0199892	0.0143024	-0.0139646
607	607	6285.68	6285.68	N/A		TRUE	0.0390099	0.0385914	0.00569871
608	608	6288.21	6288.21	N/A		TRUE	0.0589959	0.00147183	0.0589775
609	609	6291.78	6291.78	N/A		TRUE	0.0331415	0.00332303	0.0329744
610	610	6293.56	6293.56	N/A		TRUE	0.0275798	0.0273829	-0.003289
611	611	6383.51	6383.51	N/A		TRUE	0.0152603	0.000713533	0.0152436
612	612	6578.64	6578.64	N/A		TRUE	0.0141373	-0.0129411	-0.00569136
613	613	6643.85	6643.85	N/A		TRUE	0.0573073	-0.0489258	-0.0298395
614	614	6665.78	6665.78	N/A		TRUE	0.0199216	-0.0165103	-0.011148
615	615	6788.57	6788.57	N/A		TRUE	0.0184778	0.00532985	0.0176924
616	616	6802.73	6802.73	N/A		TRUE	0.0479407	0.00930878	0.0470282
617	617	6804.75	6804.75	N/A		TRUE	0.0182224	0.00828964	0.0162277
618	618	6831.86	6831.86	N/A		TRUE	0.0128413	0.000600428	0.0128273
619	619	6848.37	6848.37	N/A		TRUE	0.0226901	0.0211196	-0.00829467
620	620	6851.88	6851.88	N/A		TRUE	0.0177791	0.0177789	-9.67983e-05
621	621	6894.26	6894.26	N/A		TRUE	0.0212764	0.0151628	-0.0149256
622	622	6924.38	6924.38	N/A		TRUE	0.0295498	-0.0182197	0.0232644
623	623	7022.57	7022.57	N/A		TRUE	0.0483964	0.0362915	-0.0320179
624	624	7038.58	7038.58	N/A		TRUE	0.0389807	0.0290102	-0.0260366
625	625	7046.77	7046.77	N/A		TRUE	0.0167146	-0.0109593	0.0126203
626	626	7055.57	7055.57	N/A		TRUE	0.027592	0.0200199	-0.0189874
627	627	7074.66	7074.66	N/A		TRUE	0.0164451	0.0122953	-0.010921
628	628	7117.53	7117.53	N/A		TRUE	0.0443815	-0.0228593	0.0380417
629	629	7133.68	7133.68	N/A		TRUE	0.0127819	0.0043971	0.0120018
630	630	7145.42	7145.42	N/A		TRUE	0.0665352	0.0110876	0.0656049
631	631	7149.82	7149.82	N/A		TRUE	0.0151212	-0.00734405	0.013218
632	632	7161.42	7161.42	N/A		TRUE	0.0381139	0.0210715	0.0317594
633	633	7165.72	7165.72	N/A		TRUE	0.0239555	-0.0144936	0.0190737
634	634	7177.66	7177.66	N/A		TRUE	0.0338595	0.0170823	0.0292346
635	635	7180.06	7180.06	N/A		TRUE	0.0190164	0.00153395	0.0189544
636	636	7183.03	7183.03	N/A		TRUE	0.0259287	0.00161819	0.0258782
637	637	7193.57	7193.57	N/A		TRUE	0.0340666	0.00757253	0.0332144
638	638	7310.54	7310.54	N/A		TRUE	0.0323853	0.00256907	0.0322833
639	639	7413.67	7413.67	N/A		TRUE	0.0294036	0.0276066	-0.0101217
640	640	7428.84	7428.84	N/A		TRUE	0.0110486	0.011003	0.0010026
641	641	7473.59	7473.59	N/A		TRUE	0.0343208	0.00112561	0.0343024
642	642	7527.59	7527.59	N/A		TRUE	0.0413724	0.0410864	0.00485656
643	643	7613.95	7613.95	N/A		TRUE	0.0867511	0.076741	0.0404546
644	644	7658.55	7658.55	N/A		TRUE	0.011573	0.00567199	0.0100877
645	645	7659.87	7659.87	N/A		TRUE	0.014598	0.000750645	0.0145787
646	646	7661.71	7661.71	N/A		TRUE	0.0315902	0.0262394	0.0175907
647	647	7681.48	7681.48	N/A		TRUE	0.0161662	-0.0148614	-0.00636274
648	648	7682.69	7682.69	N/A		TRUE	0.0279564	-0.00373767	0.0277054
649	649	7698.46	7698.46	N/A		TRUE	0.0252534	-0.0133416	0.0214415
650	650	7699.62	7699.62	N/A		TRUE	0.0178185	0.0113855	-0.0137066
651	651	7825.91	7825.91	N/A		TRUE	0.0239329	0.0227943	-0.00729398
652	652	7840.12	7840.12	N/A		TRUE	0.0139549	0.00998634	-0.00974739
653	653	7906.02	7906.02	N/A		TRUE	0.0189007	-0.00140689	0.0188483
654	654	7988.15	7988.15	N/A		TRUE	0.0213451	-0.0174425	-0.0123035
655	655	7993.25	7993.25	N/A		TRUE	0.0377877	0.00538914	0.0374014
656	656	8041.85	8041.85	N/A		TRUE	0.0143659	0.000603741	0.0143533
657	657	8071.75	8071.75	N/A		TRUE	0.0163451	-0.0104773	0.0125454
658	658	8160.34	8160.34	N/A		TRUE	0.106035	-0.0940126	-0.0490411
659	659	8161.58	8161.58	N/A		TRUE	0.0264024	-0.000925651	0.0263861
660	660	8163.36	8163.36	N/A		TRUE	0.0505796	0.00410912	0.0504125
661	661	8176.91	8176.91	N/A		TRUE	0.0277295	-0.0266234	-0.0077537
662	662	8178.27	8178.27	N/A		TRUE	0.0361997	0.00501018	0.0358513
663	663	8179.8	8179.8	N/A		TRUE	0.0251971	-0.0232021	0.00982647
664	664	8181.41	8181.41	N/A		TRUE	0.0216347	-0.00418571	0.0212259
665	665	8195.01	8195.01	N/A		TRUE	0.028858	-0.0115244	0.026457
666	666	8213.37	8213.37	N/A		TRUE	0.0195873	-0.00333432	0.0193014
667	667	8214.93	8214.93	N/A		TRUE	0.0366327	0.00490298	0.0363031
668	668	8220.45	8220.45	N/A		TRUE	0.0198335	-0.00341656	0.019537
669	669	8541.3	8541.3	N/A		TRUE	0.0141735	0.0101958	-0.00984552
670	670	8768.3	8768.3	N/A		TRUE	0.0398174	0.00567861	0.0394103
671	671	8841.66	8841.66	N/A		TRUE	0.012835	0.00766941	0.0102916
672	672	8971.84	8971.84	N/A		TRUE	0.031972	0.0317882	0.00342318
673	673	9057.85	9057.85	N/A		TRUE	0.11941	0.0158087	0.118359
674	674	9059.09	9059.09	N/A		TRUE	0.111189	0.0836902	-0.0732052
675	675	9075.41	9075.41	N/A		TRUE	0.0452398	0.0401663	0.0208159
676	676	9080.26	9080.26	N/A		TRUE	0.0241449	0.0227114	-0.00819574
677	677	9081.86	9081.86	N/A		TRUE	0.0156808	0.0094589	0.0125067
678	678	9092.41	9092.41	N/A		TRUE	0.0243325	0.023824	0.00494833
679	679	9101.16	9101.16	N/A		TRUE	0.0157181	0.00230904	0.0155476
680	680	9329.56	9329.56	N/A		TRUE	0.0386709	0.0337139	-0.0189424
681	681	9391.77	9391.77	N/A		TRUE	0.0228601	0.00930569	0.0208804
682	682	9397.22	9397.22	N/A		TRUE	0.0530788	0.0447867	-0.0284871
683	683	9409.05	9409.05	N/A		TRUE	0.036959	0.00343929	0.0367987
684	684	9410.58	9410.58	N/A		TRUE	0.0333234	0.0289158	-0.0165626
685	685	9416.67	9416.67	N/A		TRUE	0.0172149	0.00210915	0.0170852
686	686	9422.36	9422.36	N/A		TRUE	0.0389904	0.0373152	-0.0113061
687	687	9427.3	9427.3	N/A		TRUE	0.0315317	0.0305664	-0.00774199
688	688	9428.54	9428.54	N/A		TRUE	0.0296025	0.0148608	0.025602
689	689	9430.23	9430.23	N/A		TRUE	0.108858	0.0839111	-0.069347
690	690	9432.15	9432.15	N/A		TRUE	0.0709671	0.0318699	0.0634085
691	691	9434.39	9434.39	N/A		TRUE	0.0140472	0.0138513	0.00233733
692	692	9436.26	9436.26	N/A		TRUE	0.0379522	0.0359441	-0.0121814
693	693	9439.17	9439.17	N/A		TRUE	0.0215001	0.0103803	0.0188283
694	694	9444.56	9444.56	N/A		TRUE	0.0286989	0.00227749	0.0286084
695	695	9445.84	9445.84	N/A		TRUE	0.014265	0.000909899	0.014236
696	696	9479.6	9479.6	N/A		TRUE	0.0162042	0.0146889	0.00684197
697	697	9509.53	9509.53	N/A		TRUE	0.0465614	0.0330121	-0.0328354
698	698	9513.27	9513.27	N/A		TRUE	0.0471256	0.0117858	0.045628
699	699	9938.16	9938.16	N/A		TRUE	0.0178095	-0.00884941	0.0154553
700	700	9967.63	9967.63	N/A		TRUE	0.0188541	-0.015675	-0.0104773

## Sheet: 10000 matrix
Supplementary Table S9
LC/MS data matrix of top monoisotopic masses detected at least in two venom duct extracts.
Row	Index	Peak Mono Mass	Use	Specimen A Central	Specimen A Distal	Specimen A Proximal	Specimen B Central	Specimen B Distal	Specimen B Proximal	Specimen C Central	Specimen C Distal	Specimen C Proximal
1	1	806.55	TRUE	0	0	0	0	0	0.0297834	0	0	2.32433
2	2	814.99	TRUE	0.0783868	0.00280868	1.01246	0.602712	0.00966992	2.23222	0.299411	0.0138133	0
3	3	829.23	TRUE	0	0.00794268	0.0297825	0.0996125	0.0136655	0.0909059	0.0297661	0.341166	1.08563
4	4	831.23	TRUE	0.216512	0.00435427	16.9865	0.333626	0.841388	0.0418509	0.134483	0	0
5	5	832.93	TRUE	0.0987587	0	0.178572	0	0.0218723	1.91282	0.419671	0	2.37144
6	6	839.82	TRUE	0.367929	0.0987611	0.0657381	0.590869	0.0217958	1.72668	0	0.0211159	0.0764851
7	7	843.81	TRUE	0.633468	0	0.247132	1.01099	0.0365163	0.559828	2.57991	0.0206639	0.715929
8	8	855.09	TRUE	0.510879	1.21315	0.425411	0.557814	0.0150694	0.456237	0.132293	0.0183072	0.348924
9	9	862.22	TRUE	0.00810824	0.025484	2.14938	0.0992177	0.052291	0.16073	0	0	0.154355
10	10	873.5	TRUE	0.547059	0.056532	0.0893726	1.68776	0.0784992	0.669716	0.0425108	0.149049	0.129471
11	11	894.98	TRUE	2.33586	0	0	0.0476986	0	0	0	0	0
12	12	903.37	TRUE	0	0	0.0380733	56.6809	1.62115	0	70.0639	0	11.2781
13	13	904.77	TRUE	4.05872	0.0142499	0.0340454	17.7261	0	0.454214	0.30954	0.0124438	0.0815302
14	14	920.36	TRUE	0.0156727	0.00471436	0	0.0125799	0	0.168816	1.10999	0	0.00299275
15	15	925.18	TRUE	0.140663	0.0114301	0.488044	2.11024	0	0.0281607	0	0	0.00466851
16	16	932.47	TRUE	0.0153493	0	0.298171	3.14689	0.0243624	1.46943	14.5074	0.586235	4.76651
17	17	950.35	TRUE	0.0041721	0	0.00173934	0.145512	29.7514	0.0417899	0	0	0.00737227
18	18	973.31	TRUE	1.03397	0	1.26024	5.69889	0.0378832	1.40857	4.84006	0.0875133	1.32228
19	19	987.43	TRUE	0	0.0184168	0.568993	0	0.0314688	0	1.63199	0	0.0191912
20	20	989.69	TRUE	3.6389	0.129607	2.57563	12.409	0.456978	15.9635	24.6032	4.00038	22.2857
21	21	991.55	TRUE	0.0211302	0	0.106426	3.91575	0.0852521	1.48238	0.857627	0	0.217871
22	22	1005.17	TRUE	0.102308	0.0270937	0.0472301	1.36847	0.0491286	0.0993413	0.813969	0.0980062	0.226876
23	23	1011.56	TRUE	0	0.0293968	1.29032	1.20502	0.043502	2.21364	7.52183	0.100425	5.93098
24	24	1027.6	TRUE	0.241047	0.00733721	0.259982	0.778206	0.0317329	0.625878	1.3075	0.0805244	0.900169
25	25	1029.58	TRUE	0.276323	0.00872458	0.412452	0.398879	0.0107651	0.261453	1.11617	0.0397311	0.835241
26	26	1033.23	TRUE	0.0202931	0	0	0.327271	25.0036	0.124118	0	0	0.183365
27	27	1067.31	TRUE	5.28029	0.579214	3.24712	16.3531	0.906942	4.75254	10.2654	1.33395	0
28	28	1069.34	TRUE	1.51677	0.569943	1.90278	21.2919	1.24548	6.87363	15.3427	1.54128	11.7323
29	29	1071.37	TRUE	1.54087	0	0	0.366385	0	0.212887	7.20108	0	0.610129
30	30	1078.52	TRUE	0.136232	0.0405975	0.362641	0.856039	0.0681698	0.442539	1.91789	0.140932	1.06828
31	31	1080.01	TRUE	0	0	0	0.0167457	0	4.83218	0	0	8.2476
32	32	1085.53	TRUE	0.0661761	0.00312685	0.376123	0.24885	0	0.512526	1.33915	0.0563475	0.236649
33	33	1089.28	TRUE	0	0.00232155	0.0212341	1.58819	0.0778777	0.965633	0.0567428	0.203253	1.42522
34	34	1091.32	TRUE	0.6511	0.0723099	0.634564	3.17775	0.0491315	1.22401	1.67357	0.145797	0.0815736
35	35	1096.56	TRUE	0.0056434	0.0183405	0.31189	0	0	0.0926148	0.976715	0.00663267	1.14017
36	36	1107.48	TRUE	0.249186	0.0061989	0.168396	0.224375	0.025852	0.23246	1.06623	0.0879248	0.19072
37	37	1122.79	TRUE	0.0461057	0.0578505	0.159146	1.28246	0.101635	0	2.50221	0.21168	0.107884
38	38	1128.66	TRUE	0.144778	0.0279477	0.0663405	0.317852	0.00711682	0.0348443	1.21579	0.00656751	0.0851681
39	39	1166.92	TRUE	0.175971	0.0679171	0.575155	0.741805	0.134521	0.190627	3.20409	0.268875	0.0193052
40	40	1170.96	TRUE	0.0189518	0	0.0279925	0.705371	0	1.09452	0	0.0137764	0.0232531
41	41	1172.83	TRUE	0.00571979	0.0394232	0.256209	1.10283	0.0833322	0.528715	2.64001	0.184499	0.144714
42	42	1200.33	TRUE	0.0575556	0	0.042564	0.0207627	0	0.00718839	1.23333	0.0155612	0.844586
43	43	1210.95	TRUE	0.777029	0.0920095	0.284474	1.81606	0.151271	0.964423	3.23131	0.307937	0.0765231
44	44	1216.84	TRUE	0.00752668	0.0998872	0.17597	2.00002	0.146047	0.0109157	4.22401	0.337485	0.0463348
45	45	1222.98	TRUE	0.21841	0	0.0627777	0.33645	0	0.360676	0.318033	0.224001	1.05498
46	46	1239.49	TRUE	1.43286	0.0740374	13.9217	5.96351	0.22016	5.17023	7.8469	0.166594	4.76197
47	47	1241.91	TRUE	3.1344	0	4.07061	1.05773	0.0372139	0.204038	1.55386	0.031218	4.34091
48	48	1247.48	TRUE	0.172297	0	3.88205	0.0497465	0.21493	0.998531	0.837718	0.249397	2.59616
49	49	1248.86	TRUE	0	0	0	0	0	0	0	0	1.15922
50	50	1249.98	TRUE	0.00447507	0	0.00618175	0.0746457	0	0.0686924	1.05702	0.0468025	0
51	51	1254.96	TRUE	0.783215	0.0992231	0.290412	2.10848	0.168166	1.08767	3.91554	0.344893	0.419663
52	52	1261.03	TRUE	0.713177	0.173358	1.93071	2.85767	0.225353	0.501457	5.93759	0.478654	1.03095
53	53	1263.8	TRUE	1.79849	0.00607049	0.915078	0.328253	0	0.526487	0.343423	0.02502	0.487325
54	54	1266.07	TRUE	0.0671692	0.0979571	1.17252	0.9903	0.00922728	0.197336	0.774677	0.0222908	0.711742
55	55	1273.37	TRUE	0.705074	0.00504253	1.01268	0.21646	0.00779393	0.332822	0.599288	0.00927463	0.599663
56	56	1298.8	TRUE	0.580176	0.0995975	0.0817182	1.90218	0.169661	0.411197	3.22191	0.348619	0.0258544
57	57	1304.85	TRUE	0.00633797	0.250705	1.56511	4.30336	0.364207	0.0288582	8.18625	0.70426	0.0312293
58	58	1311.38	TRUE	0.0817248	0	0	0	0.0145589	0.020097	0	0	1.02583
59	59	1338.83	TRUE	1.91951	0.360567	0	0.0304343	0	0.00890122	0	0	0.0454974
60	60	1342.9	TRUE	0	0.0848809	0.466633	0.919662	0.136207	0.0883823	3.09392	0.287218	0.0254742
61	61	1348.82	TRUE	1.65654	0.300614	1.28903	4.88247	0.384143	1.47314	8.62933	0.787737	0.607915
62	62	1352.86	TRUE	15.2877	0.649751	58.5944	41.1891	0.599657	35.7493	9.056	1.5432	56.3923
63	63	1354.54	TRUE	0	0.0677807	0.0985112	0.136878	0	0.284338	62.3753	0	0
64	64	1355.68	TRUE	15.2158	0.0382566	16.51	2.68781	0.173109	2.25694	0.0448049	0.391543	0.0102017
65	65	1357.71	TRUE	0.688372	0.0739477	0	0	0.394214	0	0	0	2.83814
66	66	1366.15	TRUE	2.17658	0.00366393	0.0668857	0	0.355794	0.00887665	0.175467	0.0234114	0.0173078
67	67	1368.55	TRUE	1.2228	0.0324573	1.74928	0.355151	0.00470213	0.420206	3.15576	0.0511451	5.63174
68	68	1370.5	TRUE	0.209183	0.00755389	0.016606	0	0.00723643	0.022609	1.84213	0.0201835	0.0212908
69	69	1374.51	TRUE	3.69055	0.095384	2.88191	5.20542	0.093485	0.970064	14.5163	0.277005	9.74555
70	70	1376.94	TRUE	0.0748679	0.0372573	0.536212	0.0534499	0.035631	1.80193	0.239709	0.0126309	1.43813
71	71	1378.32	TRUE	0	0.00187367	0.0770016	0	0.0308002	0	2.59865	0.367733	0.00403059
72	72	1386.71	TRUE	0.873039	0.074946	1.27166	1.07512	0.111329	0.755579	2.68462	0.235617	0.919856
73	73	1390.66	TRUE	0.137925	0.0446575	0.0108672	0.911302	0.0361689	0.555775	2.3421	0.0910815	2.0403
74	74	1392.85	TRUE	2.07277	0.354338	1.0273	6.03276	0.426542	0	10.9608	0.934781	2.2499
75	75	1396.51	TRUE	0.257244	0.0125051	0.402287	0.448815	0.0210149	0.356026	1.73394	0.0643913	0.571537
76	76	1431	TRUE	0.011684	0.0535662	0.126245	0.320068	0.0653409	0.0533758	1.67804	0.175009	0.0237432
77	77	1436.99	TRUE	0.00169718	0.336349	0.617162	5.93001	0.491905	0	11.5708	0.892107	0.246853
78	78	1438.24	TRUE	0	0	0	0.0476566	0	1.10216	0	0	0.031094
79	79	1481.33	TRUE	2.22996	0.384363	1.8663	6.46194	0.701815	3.43466	13.3573	1.03048	14.3082
80	80	1485.18	TRUE	0	0.0260088	0.0705549	0.523677	0	0.0225814	1.23875	0.0748477	1.20165
81	81	1503.57	TRUE	0.203659	0.00592051	0.252817	0	0.111865	0.0159864	1.16549	0.0192113	1.50578
82	82	1525.01	TRUE	2.94265	0.325325	0.142436	5.24833	0.45503	3.71215	11.2075	0.879937	7.19826
83	83	1560.45	TRUE	1.82385	0.0252197	3.24777	2.25574	0.0157547	1.10166	0.01671	0	0.137755
84	84	1569.31	TRUE	0	0.225296	0.0645387	3.55282	0.416303	1.46529	7.15251	0.575673	3.29386
85	85	1571.29	TRUE	0.00909635	0.149859	0	2.25489	0.00666271	0.0080846	0	0.407375	0.188814
86	86	1572.79	TRUE	0	0	0.939801	1.01481	0.0080687	0.483149	0.757289	0	0
87	87	1606.41	TRUE	0.0165576	0.00256235	4.9121	0	0	0.0422994	0.0494122	0.0103032	0.0990971
88	88	1608.2	TRUE	0	0	2.58556	0.0266939	0	0.0156317	0	0	0.00836945
89	89	1609.72	TRUE	1.07777	0.0107472	1.17178	0.287842	0.177006	0.210027	2.33103	0.0265923	1.31407
90	90	1613.08	TRUE	0	0.224086	0	3.59511	0	1.63722	7.22181	0.578859	0.185992
91	91	1657.7	TRUE	1.25173	0.119682	0	1.89537	0.177965	1.31209	4.03191	0.29798	0.00356088
92	92	1674.24	TRUE	0.293033	0.043835	0.0496092	0.848978	0.0752447	1.97925	0.465903	0.0479962	0.365467
93	93	1701.11	TRUE	0.00542247	0.089592	0.0123989	1.57354	0.113171	0.236102	2.76917	0.236418	0.401645
94	94	1702.64	TRUE	2.30178	0.0828426	0.665372	13.0676	0.557582	2.409	6.81199	0.096473	0.963947
95	95	1704.53	TRUE	0.468756	0.0118216	1.98162	13.7092	0.013772	0.203387	0.122037	0	0.00705311
96	96	1715.75	TRUE	0.930996	0.0015855	0.540712	1.54187	0.0111327	0.696847	0	0	0
97	97	1719.61	TRUE	1.39378	0.0630616	2.9104	15.5219	0.416204	4.20513	5.17858	0.0781144	1.27577
98	98	1723.83	TRUE	1.27454	0.0200078	0.140896	2.63051	0.00774503	0.227667	1.47579	0.0262593	0.00330589
99	99	1725.85	TRUE	0.842541	0.00744673	0.0493784	4.98779	0.0820416	0.981531	0.976744	0	0.00352062
100	100	1732.01	TRUE	0.0149247	1.52286	0.0143642	0.243268	5.42652	0.0146244	0	0.100254	0
101	101	1740.49	TRUE	0.0590367	0.0115557	0.530648	1.63032	0.0422064	0.0856288	0.454162	0	0.158931
102	102	1745.14	TRUE	0.00464628	0.0295664	0.00182302	0.652902	0.10036	0.162419	1.17027	0.101154	0
103	103	1748.96	TRUE	0.27163	1.00753	0.0191658	0.675189	5.40089	0.406995	0	0.202908	0.00514167
104	104	1762.16	TRUE	0.387509	0.558144	0.225683	0.797509	0.938164	0.288199	1.42103	0.183004	0.396532
105	105	1789.58	TRUE	8.62262	0.278213	12.0079	54.6098	1.5056	9.67728	17.0539	0.659147	11.9832
106	106	1791.96	TRUE	0	0.0174173	4.64191	19.5527	0.0981508	0	22.7723	0	3.68499
107	107	1793.68	TRUE	0.818508	0.011905	0	0.110826	0.0866747	1.73093	0.0192257	0	1.69399
108	108	1806.58	TRUE	11.057	0.278323	22.5843	8.29778	0.165014	7.49377	9.29993	1.5615	3.28196
109	109	1808.43	TRUE	3.01387	0.237192	9.30518	1.86786	0.0496431	0.0386522	1.13222	0	9.43983
110	110	1809.94	TRUE	0	0	0	2.72223	2.03463	0	2.70481	0.359064	5.23222
111	111	1812.3	TRUE	2.32387	0.0834347	2.22278	15.6443	0	2.53243	20.018	0	3.92636
112	112	1813.65	TRUE	1.1588	0.068276	1.90213	2.20856	0.0304926	1.01979	0	0.203246	1.34246
113	113	1822.86	TRUE	1.28058	0.00624303	0.228	1.55916	0.0697722	1.38433	3.46453	0.0498346	4.67555
114	114	1827.48	TRUE	0.448588	0.0395968	0.917623	6.15723	0.199086	0.269639	1.14394	0.109727	1.37175
115	115	1828.67	TRUE	0	0	0	0	0	0.498275	4.64641	0	0
116	116	1833.77	TRUE	0.378938	0.0183831	0.663268	2.71455	0.144544	0.52224	2.18046	0.0504716	0.416379
117	117	1836.38	TRUE	0.1429	0.00295086	0.129383	1.04081	0.0826941	0.126504	1.74451	0.0520172	0.205058
118	118	1839.92	TRUE	0.431533	0.00838289	0.774609	1.04507	0.0366698	0.106604	0.562582	0.0206301	0.803727
119	119	1842.37	TRUE	0.165956	0	0.00164997	1.18561	0	0.0122453	0	0	0
120	120	1849.95	TRUE	0.345686	0.0147886	0.219158	1.51054	0.0982851	0.276997	2.22304	0.050979	0.432562
121	121	1851.83	TRUE	0.460574	0.0282455	0.514101	1.03088	0.0301004	0.224304	0.599106	0.0576835	0.220657
122	122	1910.43	TRUE	0.00838388	0	0.0327229	0	0	0.0102003	0.662215	0	1.02266
123	123	1931.1	TRUE	0.0465356	0	0.0404028	0.376413	1.58749	0	0	0	0.0421006
124	124	1944.67	TRUE	0.273676	3.19087	0.0365633	0.637834	0.536848	0.012319	1.06606	0.422132	0.107392
125	125	1962.17	TRUE	0	0.80694	0.0735101	0.889637	3.37766	0.092907	0.102321	0.319179	0.053926
126	126	1975.36	TRUE	0.00766866	0	0.00654295	0	0.0203355	0.00635273	11.8023	0	0.0111859
127	127	2049.2	TRUE	14.272	58.2971	7.69798	58.6141	100	5.91695	13.7167	25.9251	6.63324
128	128	2066.24	TRUE	8.1361	19.3493	3.78589	29.6319	1.69976	4.75622	7.23856	12.1155	2.70032
129	129	2071.23	TRUE	3.72639	3.23337	2.30095	15.6008	0.068845	2.43384	4.25959	4.99821	1.37514
130	130	2083.54	TRUE	0.439508	0.387986	0.165039	0.980242	1.22913	0.155591	0.269744	0.7693	0.103935
131	131	2087.21	TRUE	0.585438	0.53141	0.329132	2.46026	1.11301	0.240359	0.64959	0.829405	0.220791
132	132	2093.2	TRUE	0.785215	0.297637	0	3.72893	0.49953	0.658199	0.937638	1.02337	0.449655
133	133	2115.31	TRUE	0.190951	0.0621451	0	1.10696	0.0978134	0	0.180178	0	0
134	134	2128.21	TRUE	0	0	0.0139096	0.53491	0.011764	0.468961	5.84646	8.49453	1.91535
135	135	2145.25	TRUE	0.0466642	0	0.270254	0.0755187	0	0.0554437	3.77902	6.43191	1.85318
136	136	2147.27	TRUE	0	0	0	0	0	0.00444177	2.86862	0	0
137	137	2150.22	TRUE	0	0.00810453	0	0	0.0207755	0.0084467	3.34362	2.50733	0.477971
138	138	2160.11	TRUE	3.10148	0.10683	8.02155	19.731	0.3374	0.595093	10.9644	0.157243	0.611121
139	139	2164.02	TRUE	0.0123531	0	2.74942	1.14865	0	0.0314768	0.014311	0	0.00378455
140	140	2182.01	TRUE	0.157694	0.00118516	0.0656296	1.47271	0.00827754	1.3629	0.969443	0.0393524	0.550142
141	141	2206.81	TRUE	0.587287	0.00166593	0.959895	1.19654	0.0227731	1.10146	0.370035	0.0019966	0.686548
142	142	2356.25	TRUE	0	0	0.0806019	0	1.27423	0.02508	0	0	0
143	143	2388.84	TRUE	0	0	0	0.0365397	1.30364	0.012775	0.078576	0.0365485	0.0589424
144	144	2412.03	TRUE	0.0896061	0	0.174757	1.13986	0.0182886	0.540527	0	0	0.00676835
145	145	2422.76	TRUE	1.5262	0.0163837	2.46978	0	0.0156844	0.0151273	0	0	0.0113715
146	146	2430.86	TRUE	0.40013	0	0.194225	1.90794	0.0539609	2.07732	0.173941	0	0
147	147	2437.14	TRUE	0.859065	0	1.20103	0.119068	0	0.0854411	0.00785007	0.028925	0
148	148	2443.9	TRUE	1.18316	0.0504487	4.68977	17.8862	0.570937	2.39778	0	0	0
149	149	2445.47	TRUE	0.985532	0	0	5.53881	0	10.5124	0.0513819	0	1.89148
150	150	2447.97	TRUE	0	0.00480672	0.680463	3.95524	0.0105662	0	0	0	0.0866175
151	151	2459.99	TRUE	0.215434	0	0	0.161696	0.0242268	1.15718	0	0	0.0358431
152	152	2461.94	TRUE	0.772172	0.00857122	0.456683	2.48668	0.0225532	0.766908	2.00699	0.0233265	0.862896
153	153	2463.11	TRUE	0.393101	0	0.985246	0	0.0210198	0	1.06186	0	0.326708
154	154	2465.55	TRUE	0.163209	0	0.324408	1.12365	0.0281892	0.950178	0.348904	0	0.296911
155	155	2469.59	TRUE	0.0122948	0.145904	0.00231853	0.436026	2.13371	0.0781417	0	0.00803748	0
156	156	2477.55	TRUE	1.11341	0.0212097	1.37561	4.42188	0.152652	4.00004	1.65193	0.0127131	1.34584
157	157	2481.49	TRUE	0	0.0259493	0.32113	1.05636	0.00706317	0.792126	0.259205	0	0.0344144
158	158	2486.39	TRUE	0.886608	0.0251016	0.296096	1.40613	0.0553866	0.285972	0.551884	0	0.22859
159	159	2488.38	TRUE	0.0897351	0.00180583	0.244362	0.347306	0.00885417	1.05711	0.305382	0	0.328759
160	160	2492.08	TRUE	0	0	5.30897	0.266492	0	0	8.90861	0	0
161	161	2494.09	TRUE	7.84861	0.452834	46.239	73.9653	1.3615	36.5444	72.7605	1.42688	91.1628
162	162	2496.43	TRUE	0	0	23.0359	74.0834	0	0	13.6905	0.649755	0.88051
163	163	2498.21	TRUE	3.40285	0	0	0.640667	0.348269	3.17052	2.63973	0.0863482	1.22166
164	164	2500.07	TRUE	0.770757	0	1.97061	1.68214	0	1.26429	0.0886947	0	1.67813
165	165	2503.38	TRUE	0.0455368	0	0.0900962	1.2806	0.0124483	1.11399	0.398671	0	0.0551288
166	166	2510.39	TRUE	0.561636	0.025677	2.16039	5.1834	0.105452	1.16916	0.156975	0.0936695	4.44777
167	167	2512.09	TRUE	0	0	2.21259	0.388414	0	0.373519	0	0	0.458508
168	168	2514.4	TRUE	0.589616	0.0171353	0.627337	2.00625	0.0782128	1.37798	3.8368	0.0250563	1.5617
169	169	2516.36	TRUE	1.21251	0.0244982	2.31963	3.19098	0.157447	1.16634	3.69379	0.0808751	2.56245
170	170	2520.15	TRUE	0.229764	0.00274724	0.575395	27.5304	0.547235	9.70598	12.1214	0.180104	8.70468
171	171	2521.53	TRUE	0.189418	0	0.175003	0.145101	0.10734	9.57451	3.26435	0	0.466515
172	172	2523.6	TRUE	0.298118	0	0.110007	0.646073	0.0278815	1.03987	0.235549	0.0280881	2.12843
173	173	2526.36	TRUE	1.49949	0	1.45677	0.469414	0	3.17568	0.449413	0	1.36735
174	174	2527.89	TRUE	4.27152	0.092103	11.16	16.6525	0.311721	6.94286	17.8554	0.331665	17.8607
175	175	2530.06	TRUE	0.815048	0.0123473	2.52113	3.35308	0.029792	0.115939	3.30477	0.0308211	0.824921
176	176	2532.04	TRUE	0	0	1.40416	0.228962	0.0772773	0.472502	3.72073	0.0103012	1.09187
177	177	2533.17	TRUE	0.281921	0.0178461	0	0	0	0.586211	0	0	1.99428
178	178	2534.28	TRUE	0.423283	0	0	1.29305	0.00853313	0	1.19723	0	0
179	179	2536.34	TRUE	0.303787	0	0.192878	2.13105	0.0340095	1.26854	1.14355	0	0.441257
180	180	2542.69	TRUE	1.12823	0.18556	1.821	2.07421	0.0452182	0.761521	2.89846	0.0632071	1.58267
181	181	2544.34	TRUE	0.105193	0.010961	0.132278	0.0967225	0.0367474	0.762983	2.09682	0.0566512	0.969648
182	182	2546.54	TRUE	0.266575	0	0.414204	0.401682	0.0115834	0	0.20436	0	1.00823
183	183	2550.52	TRUE	0	0	2.12981	1.81608	0.0960802	0.628458	2.83488	0.0395081	0.877383
184	184	2551.92	TRUE	0.797123	0.101654	0	0.740761	0	0.222247	4.20491	0.192591	0.596888
185	185	2553.69	TRUE	0.725723	0.00189195	0.65919	5.91218	0.121863	2.11869	2.53883	0.0400749	2.11019
186	186	2558.51	TRUE	0.336182	0	0.982241	0.0840106	0	0.301979	1.35917	0	0.0191017
187	187	2560.4	TRUE	1.20994	0.0144815	1.35509	3.11441	0.0967245	1.39515	4.18331	0.0661613	1.75033
188	188	2563.55	TRUE	0.343467	0	0.351889	0.154919	0	0.350782	0	0	1.51131
189	189	2566.72	TRUE	2.12464	0.0130059	4.6019	0	0.0763868	0.468844	4.33132	0.0431558	6.70875
190	190	2568.15	TRUE	0	0	0	1.50258	0	0.181085	0	0	1.02574
191	191	2571.18	TRUE	0.0406332	0	0.143691	0.502934	0	0.440132	0.124515	0	1.86662
192	192	2576.15	TRUE	0.450394	0	0.460696	0.614247	0.0196943	0.646025	2.12699	0.00956559	0.733856
193	193	2582.42	TRUE	1.6828	0.434395	0.400349	1.10282	1.37987	1.18119	0.61507	0.296989	0.289903
194	194	2584.4	TRUE	0.318094	0.928029	0.277989	1.13139	1.4642	0.44621	1.29549	0.263832	0
195	195	2586.44	TRUE	0	0	0.15711	1.00943	0	0	0.688394	0	0.129652
196	196	2589	TRUE	0.193369	0	0	0.528767	0	0.0405064	0	0	1.05088
197	197	2594.17	TRUE	0.0379824	0	0.0569951	0.866973	0.010987	0.327475	1.38477	0	0.0423525
198	198	2608.5	TRUE	0.369373	4.73992	0.0917727	0	0	0.277622	0.650423	0.188296	0.1436
199	199	2647.01	TRUE	0.863367	0.0808649	1.34881	4.03291	0.0481522	2.04871	1.64345	0.0161016	2.11678
200	200	2658.95	TRUE	0	0	0.0215153	1.14808	0.018581	1.6051	0	0	0
201	201	2722.64	TRUE	0.122519	7.61317	0	0.0455333	0	0.0233228	0	0	0.016572
202	202	2726.48	TRUE	0.00522123	2.01546	0	0.073019	0	0.0118719	0.0480951	0	0
203	203	2737.42	TRUE	1.29549	0.275646	0.00711476	2.95564	16.8184	0.158382	3.4428	1.25679	0.0183859
204	204	2745.51	TRUE	0.0121514	1.39371	0	0.0524165	0.758274	0.0134855	0.0304716	0.0643823	0.0095542
205	205	2754.15	TRUE	0.193631	0.67856	0.17262	0.607066	0.142958	0.208077	9.72048	2.20171	0.33546
206	206	2756.51	TRUE	0	0.049157	0	2.50232	0	0.521697	0	0	0
207	207	2757.61	TRUE	0.266392	0.261673	0	0	0.496263	0	0	1.04531	0.79629
208	208	2759.52	TRUE	0.0333219	0	0.0762415	0.360575	1.98719	0.204755	0.0281875	0.0365182	0.00654557
209	209	2780.1	TRUE	9.84597	0.0505184	13.4572	23.8155	0.499511	24.0421	8.85947	0.117393	19.6918
210	210	2791.53	TRUE	0.461138	0	0.762011	0.811895	0.0225528	0.444103	2.90032	0.150184	3.66395
211	211	2796.12	TRUE	3.1884	0.00212979	10.888	5.52728	0.0415391	12.3829	2.41264	0.00984439	19.9934
212	212	2800.13	TRUE	0	0	0	0.0217001	0	0	0	0	4.5698
213	213	2802.94	TRUE	0.991231	0	1.21642	2.53121	0.211117	1.34893	0.971412	0.00843526	2.24733
214	214	2804.11	TRUE	0	0.0485819	0.00519297	0	0	1.39682	0	0	0.00418269
215	215	2812.1	TRUE	0.73503	0.0626236	2.53613	2.44946	0.0141126	6.09519	0.585112	0	8.05586
216	216	2818.86	TRUE	0.334256	0.0481459	1.19031	0.899848	0.0159479	1.27288	0.339923	0	3.50923
217	217	2820.74	TRUE	0.105097	1.1842	0	0.348047	4.48622	0.274981	0	0.348012	0
218	218	2834.53	TRUE	0.11403	0	0.381119	0.296278	0.202489	0.695453	0.0966188	0	1.08659
219	219	2836.66	TRUE	12.5202	41.7297	0	0.219968	0	0.0213889	3.73296	8.78235	0.17106
220	220	2837.79	TRUE	0	0.16834	1.20994	0.151227	1.61437	0	0	0	0
221	221	2842.68	TRUE	0	0.354273	0.0906991	0.123608	1.32007	0.0142777	0.0076098	0.0848292	0.125479
222	222	2844.17	TRUE	0.0108677	0.0190937	0	4.61447	0.053853	3.16936	0	0	0
223	223	2851.21	TRUE	0	0	0.118416	19.9748	12.7358	0.0817816	0.0713385	0.226813	0.251503
224	224	2852.77	TRUE	0.015644	0	0	0	1.30715	0	0	0	0
225	225	2858.61	TRUE	1.37322	5.42868	0.0312243	0.017423	0.353295	0.0171286	0.138727	1.3661	0
226	226	2860.56	TRUE	0	0.696297	0.0229139	0.218887	2.13641	0	0	0	0.0101174
227	227	2872.65	TRUE	0	0	0.0303005	3.56934	3.33934	0.0965054	0	0.016315	0.0882522
228	228	2901.07	TRUE	1.14282	0	1.38565	0.124775	0.207169	0.584971	0.239366	0	0.0707921
229	229	2903.07	TRUE	0	0.0621104	0	1.72637	0	0	0	0.0890903	0.0782827
230	230	2927.29	TRUE	0.0172309	0.00822376	0.015631	0.30421	0.0391832	1.56334	0	0	0.231718
231	231	2949.74	TRUE	1.74989	3.57204	0.498187	0.0138369	0.0115152	0.0448381	0.249913	0.534735	0
232	232	2953.42	TRUE	0	0	0.00542484	0	0	0	1.44811	0	0
233	233	2959.09	TRUE	0.0118199	0	0.10266	3.6533	0.0480099	2.01342	0.428994	0	0.446606
234	234	2961.63	TRUE	0	0	0.00523726	0	0	0.0946109	0	0	1.2927
235	235	2963.78	TRUE	0.130593	0	0.0275201	0.555757	1.53091	0.0634806	0.103438	0	0.23803
236	236	3025.58	TRUE	0.0663361	0	0.133847	0.289684	0	0.23751	1.01593	0.0250662	1.47577
237	237	3046.66	TRUE	0.00741249	0.620124	0	0.132242	3.18443	0	0	0.0201617	0
238	238	3099.36	TRUE	0.0899122	0.0712829	0.0882125	1.186	0.0939632	3.8248	0.141171	0	0.76649
239	239	3113.35	TRUE	0.00577206	0	0	0.98982	0	4.2048	0	0	0
240	240	3151.59	TRUE	1.86225	0.0037743	0.481468	1.71389	0.0516566	1.66682	2.07154	0	0.946585
241	241	3155.39	TRUE	3.75626	0	4.14363	6.7289	1.29455	11.5148	0.268391	0	6.70548
242	242	3159.39	TRUE	0.0216048	0.00925741	0.0175987	0.154327	0.0455559	2.76931	0	0	0
243	243	3168.5	TRUE	1.83156	2.90221	0.0109891	10.4397	9.51438	1.30806	2.55049	1.73667	0.150608
244	244	3172.38	TRUE	0.413142	0	0.382357	0.967065	0.151083	2.19449	0	0	0.27681
245	245	3177.38	TRUE	0.251719	0.0118763	0.45072	0.98626	0.161485	3.03115	0	0	0.0044332
246	246	3185.69	TRUE	0	1.80412	0	6.41426	6.62641	0.377663	0	1.14711	0.121895
247	247	3187.23	TRUE	0.56114	0.0330708	0.243626	0.229185	0.105022	0.0176791	1.04829	0.150179	0.0851
248	248	3190.72	TRUE	0.81551	1.16579	0.0373706	3.9635	0.0744593	0.303067	0.809951	0.826917	0
249	249	3192.72	TRUE	4.72997	10.5445	0.90976	0.0573398	2.68611	0.289155	0.0365728	0.0844568	0.0317428
250	250	3207.31	TRUE	0.246166	0.406669	0	1.44913	1.24016	0.0856561	0.239906	0.319396	0
251	251	3212.49	TRUE	4.2798	0.451902	0.0545237	2.22043	1.0494	3.4949	1.31117	0.357433	18.1655
252	252	3214.92	TRUE	2.39333	1.15403	1.11912	0	0.089807	0.0376852	0.0764935	0.108171	0
253	253	3288.79	TRUE	0.176781	4.85131	0.156856	1.18	20.6631	0.167958	0	0.214891	0.048725
254	254	3309.55	TRUE	0.268227	0	1.13155	0.286697	0	0.52311	0	0	1.80373
255	255	3311.13	TRUE	0	1.01837	0	0.100053	2.08676	0	0.63832	0.951237	0
256	256	3321.94	TRUE	78.6036	100	24.9443	0.695905	0	0.452941	81.0859	100	20.8678
257	257	3323.52	TRUE	0.148915	0.00996729	0.00778634	0	0	0.560479	0	1.99287	0.0957143
258	258	3327.85	TRUE	16.5305	0	30.349	20.4585	1.86489	21.7487	10.2963	0.0291535	0
259	259	3328.98	TRUE	0	0	0.0118364	0.253585	0	0	0	0	62.8103
260	260	3331.39	TRUE	0.086988	0	14.1971	0.0426572	0.0197643	2.01988	0.0440587	0.00462102	0.0387225
261	261	3335.95	TRUE	0.0191592	0.0219329	0	12.5208	24.5735	1.63577	0	0.0465025	0.221671
262	262	3338.52	TRUE	0	1.24325	0.266219	0.101464	0.0583517	0	1.39626	0.494364	0
263	263	3341.44	TRUE	0.662453	0.00360278	0.00637081	27.2136	0.107031	13.0513	0	0.373851	0
264	264	3343.99	TRUE	9.18633	7.11664	3.38456	0	0.240512	0.378158	11.8941	10.2523	6.58851
265	265	3346.27	TRUE	0.974471	0.0164508	1.11402	2.50672	0.0177833	2.3362	0.0528542	0	0
266	266	3348.5	TRUE	2.7043	0.0183734	3.14556	3.61414	0.0927681	0.0296601	0	0	0
267	267	3350.25	TRUE	0	0.0298729	4.35341	0	0	0	0.943081	0	4.6588
268	268	3358.08	TRUE	0	0	0	3.15818	2.55956	0.21152	0.0505749	0	0.0531135
269	269	3359.87	TRUE	1.51025	1.22736	0.504674	0	0	0	0	1.55035	0.175234
270	270	3361.23	TRUE	0.0101914	0.0126714	0.0206366	0.0887992	0	1.71881	1.60235	0	0.0453422
271	271	3363.94	TRUE	0	0.00500942	0.0341351	4.98579	0.0304164	5.60676	0	0	0.00274671
272	272	3365.89	TRUE	1.3093	0.71176	0.806336	0.0525407	0	0	2.90458	1.72949	0.97677
273	273	3395.64	TRUE	0.234551	0	0.550649	0.158338	0.146487	0.310512	0	0	1.13802
274	274	3397.55	TRUE	9.51902	0.0697193	13.5291	3.98448	0.0382653	1.97494	7.94315	0.0897109	10.4801
275	275	3413.92	TRUE	4.14014	0.0372568	9.05144	5.23824	0.0148511	3.29839	9.08555	0.107679	13.5392
276	276	3416.32	TRUE	2.09955	0	0.136336	0.031099	0	0	0.639683	0	0.129801
277	277	3420.41	TRUE	1.50312	0.0236685	2.41896	0.649621	0.0508304	0	0.923258	0.00913275	0
278	278	3422.16	TRUE	0.0632996	0	0	0.401697	0.0145075	0.121536	1.37739	0	0.925095
279	279	3428.98	TRUE	0.921331	0.0110251	1.4386	0	0.0880983	0.715636	0.413682	0	1.13465
280	280	3430.73	TRUE	1.89249	3.70655	4.91871	3.60867	7.53238	1.83557	4.46424	1.20188	6.94405
281	281	3434.04	TRUE	1.03353	0.0156151	0	0.742445	0	0.542039	0.284925	0	0
282	282	3436.53	TRUE	1.18964	0.00441048	1.51175	0.765121	0	0.451093	1.5501	0.0157521	2.19402
283	283	3460.45	TRUE	2.03184	0.0110288	0.271515	1.84267	0.135112	8.33229	0.0497444	0	0
284	284	3509.04	TRUE	0.026105	0.0679615	0.00769518	2.0455	0	0.057003	0.102603	0	0
285	285	3542.63	TRUE	0	0	0	0.313223	0.0300081	1.05593	0.873196	0.0555456	0
286	286	3562.49	TRUE	0	0.00607423	0.0815608	0.497068	0	0.132804	0	0	1.05834
287	287	3563.73	TRUE	0.189269	0	0.246616	0	0	0.294458	1.0528	0.0298784	0
288	288	3574.47	TRUE	2.96453	0.0279316	2.20434	3.58276	0.0676916	6.38874	0	0	0
289	289	3579.48	TRUE	0.0115983	0.00589083	0.401993	2.45452	0	0	0	0	0.00909842
290	290	3596.2	TRUE	1.48609	0	2.88243	11.3549	0.105882	0	3.8308	0	0
291	291	3598.03	TRUE	0.00625508	0.00372319	1.80681	0	0	0.434756	0	0	1.18192
292	292	3599.14	TRUE	0	0	0	0.147408	0.0192495	3.37583	0	0	0.0141675
293	293	3601.1	TRUE	0.163723	0	0.168962	8.63569	0.0674501	0.0907867	0.822834	0	0.145887
294	294	3606.54	TRUE	2.03105	0.0228239	3.07332	6.04632	0.340841	4.48704	12.4084	0.384955	8.25014
295	295	3608.55	TRUE	0.0158093	0.0147543	0.103926	0	0	0.0236721	0	0	4.25793
296	296	3618.9	TRUE	0.042418	0.01176	0.0458425	1.60468	0.131628	0	0.950603	0.0281256	0.492356
297	297	3622.66	TRUE	0.0430189	0.00195998	0.132191	0.561622	0.00868728	0.32995	1.19449	0.033778	1.12717
298	298	3634.09	TRUE	0	0	0.142441	0.269512	2.15017	0.00837256	0	0	0
299	299	3648.51	TRUE	20.9768	0.110805	18.3395	25.1229	0.723403	55.3604	0.0385357	0	0.00722465
300	300	3664.77	TRUE	0.14489	0	0.126135	0.451435	0	1.81504	0	0	0.00364587
301	301	3671.49	TRUE	1.2251	0.00811616	1.10997	1.82211	0.0598666	3.75955	0	0	0
302	302	3686.24	TRUE	0.489251	0	0.260531	0	0.019678	1.27199	0	0	0
303	303	3714.58	TRUE	0.342451	0.294743	0	1.47535	0.945725	0.0935732	5.09774	3.16449	0
304	304	3731.56	TRUE	0	0.148011	0	0	1.0751	0.0542267	2.65562	1.63798	0.0566296
305	305	3737.57	TRUE	0	0.0648541	0	0.354255	0.45635	0	1.12972	0.746671	0.00650442
306	306	3762.58	TRUE	57.3282	0.32977	100	95.1133	1.30126	100	0.963318	0	1.0524
307	307	3764.37	TRUE	0.0364474	0	0.0098541	0	0.0185302	0	0.327625	0.0150184	1.97555
308	308	3768.48	TRUE	2.62179	0	0.022067	0	0.008734	0.0286332	0	0.01954	0.0522226
309	309	3769.84	TRUE	0	0	2.62281	0	0	0.023714	0	0.111105	0
310	310	3774.87	TRUE	0.403083	0.0187996	0.600085	0.915817	0	0.819962	4.83027	0.164212	6.39273
311	311	3776.72	TRUE	0.306272	0.0106986	1.99591	0	0.0186873	0	0	0.00600051	0.0328777
312	312	3778.45	TRUE	1.31038	0.0642044	1.86752	4.3877	0.11303	7.89459	0	0	0.0820545
313	313	3781.83	TRUE	0	0	1.09549	0	0	0	0.0534405	0	0
314	314	3784.26	TRUE	2.12718	0.0348206	0.988484	0.849524	0.14682	6.04866	0	0	0
315	315	3786.15	TRUE	0	0	0	2.03861	0.227487	6.68843	0.0810144	0.0715452	0.0502877
316	316	3788.49	TRUE	1.90904	0	1.65592	0.0972447	0	0.0261938	0	0	0
317	317	3796.31	TRUE	0.83916	0.00362698	1.25983	1.85276	0.0856429	0	0.0556658	0.0799305	0
318	318	3797.78	TRUE	0.407972	0	0.0354523	0	0	1.11495	0.381036	0.00728481	0.488356
319	319	3800.72	TRUE	1.23315	0.0191523	0.251129	2.3965	0.0724302	2.00521	0.445962	0	0.548205
320	320	3803.54	TRUE	2.27242	0	2.57289	0.406796	0.0326735	1.33498	4.67048	0.0563481	0.389693
321	321	3806.19	TRUE	0	0.218231	0.808767	1.49417	0.0663158	0.420901	0.528767	0	1.52417
322	322	3809.6	TRUE	2.42059	0.604296	0.319597	0.173715	0.0195488	0.632197	0	0.0466816	0
323	323	3818.75	TRUE	4.38918	0.0517107	6.64372	12.7028	0.399194	12.6585	62.9039	2.03819	74.5724
324	324	3820.18	TRUE	0.0425917	0.0411631	0	0.532202	4.75106	0	0.134099	0.0442271	0
325	325	3822.68	TRUE	0.536904	0	0.279993	1.40761	0	0.156724	0.0896523	0	0.0240647
326	326	3835.08	TRUE	0.0893794	0.0391563	0	0.506963	0	0.469056	3.71655	0.170953	3.27932
327	327	3836.9	TRUE	0.783748	0	1.0662	0.382762	0.0465012	0.184491	0.199807	0	0.997858
328	328	3841.01	TRUE	3.59925	1.73628	0.58719	6.18986	3.36345	0	4.86068	2.07024	0
329	329	3842.21	TRUE	0	0	0.00867562	0.202215	0.516913	1.22107	5.28369	0.0125855	5.96517
330	330	3852.38	TRUE	0.583713	0.153212	0.1711	0.414983	0	0.422524	2.03313	0.0695961	0.181957
331	331	3853.79	TRUE	0.0981778	0.00459774	0.155585	0.0867145	0.00502514	0	1.68125	0.54806	1.95295
332	332	3855.76	TRUE	0	0	0.00773376	0	0	0	0	0	1.43108
333	333	3857.3	TRUE	2.44564	0.679634	0.182362	0.407596	1.29562	0.407287	2.17096	0.902105	0.265373
334	334	3858.69	TRUE	0.114444	0	0	2.57746	0.00897272	0.0396664	0.040901	0.00965891	0
335	335	3863.4	TRUE	1.11262	0.306917	0.129908	0.278685	0.585952	0.307693	1.33772	0.448158	1.16019
336	336	3864.85	TRUE	0	0	0	1.06189	0.00824623	0.19238	0	0	0.0670931
337	337	3867.59	TRUE	4.52233	1.14094	0.150718	0.14955	0.492201	0	0	0	0.0682077
338	338	3877.19	TRUE	0.50674	0	0.0694776	0.148652	0	0.269493	1.44671	0.0464558	1.66303
339	339	3886.82	TRUE	0.337625	0	0.0154981	1.26011	0	0.126791	0	0	0.164253
340	340	3899.79	TRUE	0	0.0648133	0	0.923803	0.0532634	2.67965	0.32998	0.0889277	0.159314
341	341	3917.95	TRUE	4.48905	1.71581	4.28222	3.54797	1.98102	0.0819596	26.6354	1.21985	14.5174
342	342	3931.92	TRUE	0.404275	0.087894	0.0864552	0.598489	0	1.70489	0.247324	0.0100071	0.267462
343	343	3934.05	TRUE	2.49886	0.836847	1.03934	1.94043	1.06202	0.0680401	24.7376	0.665729	3.27851
344	344	3940.41	TRUE	0.773408	0.374911	0.215362	0.881223	0.478255	0.0340368	2.68288	0.301644	0.0127926
345	345	3945.54	TRUE	1.16092	0.501786	0.0610155	0.185095	0	0.0622522	0.0791849	0	0
346	346	3950.2	TRUE	1.41925	0.101781	1.60716	0.227806	0.11827	0.0897362	28.2214	0.855558	20.2267
347	347	3953.83	TRUE	0.482755	0	0	0	0	0	0.332357	0.0193022	4.34342
348	348	3961.8	TRUE	5.20489	2.01312	0.283678	0.915539	0.0957024	1.06683	0.218364	0.0562129	0.0454392
349	349	3963.75	TRUE	0	0	0	2.00894	0	0.28567	0	0	0.0620336
350	350	3966.67	TRUE	0.457898	0.0213426	0.287127	0.0543173	0.101832	0.0346595	1.20721	0.0861497	0.638435
351	351	3971.61	TRUE	0.124767	0.0344026	0.186424	0	0.218294	0	2.59831	0	0.369663
352	352	3974.87	TRUE	0	0	0	0.0497371	0	0.063612	0	0.00539529	1.26567
353	353	3976.31	TRUE	0.241428	0.0308334	0	0	0.0868506	0	1.52941	0	1.05531
354	354	3977.67	TRUE	17.2635	5.22861	0.896962	0.819722	0	0.242129	0.352138	0	0
355	355	3987.78	TRUE	0.0975943	0.0545906	0	0	0.0446617	0	1.57768	0	0.20465
356	356	3993.94	TRUE	39.9306	12.3557	5.01129	0.734196	0	2.11357	2.59997	0.0832196	9.79588
357	357	3995.8	TRUE	0.799421	0.0231784	0.999046	2.38071	0.0446106	0.352852	4.95711	0.0797504	2.29187
358	358	4003.59	TRUE	1.61535	0.684818	0.0844872	0.0492943	0.0620653	0	0.130551	0.0269298	0.084893
359	359	4010.9	TRUE	10.5992	2.81732	0.599098	0.319837	0	0.0207171	0.404054	0	0.52391
360	360	4016.99	TRUE	1.53444	0.10956	0.352066	0	0	0.126368	0.487314	0	0.843444
361	361	4019.63	TRUE	8.73331	3.11553	0.459339	0.21589	0.0299056	0	0.0828295	0	0.0136035
362	362	4023.64	TRUE	1.36264	0.10917	0	0	0	0	0	0	0.0380692
363	363	4027.31	TRUE	1.28203	0.773759	0.173875	0.121767	0	0.0303854	0	0	0
364	364	4035.66	TRUE	47.7141	13.4899	2.41668	0	0	0	0.0751138	0	0.345992
365	365	4043.01	TRUE	1.37483	0.37658	0.0773184	0.138016	0	0.18359	0	0	0.0210119
366	366	4048.43	TRUE	0.510487	0.886444	0	0.299911	0.185769	0	0.925318	0.0330242	1.69512
367	367	4052.31	TRUE	11.9972	2.91528	0.732925	0.86644	0.0281661	0.332736	0.341677	0	0.0303072
368	368	4058.57	TRUE	5.72928	1.23684	0.478886	0.102323	0	0	0.465357	0.0529567	0.00840485
369	369	4062.22	TRUE	0	0	0	0.528762	21.7223	0.0785961	0	0	0.0290194
370	370	4063.7	TRUE	5.7373	3.29084	0.40499	7.26978	4.30684	0	2.60136	1.13731	0.00651337
371	371	4068.48	TRUE	2.91144	0.576001	0.180082	0.771645	0.229864	0.0365422	0	0	0.019572
372	372	4073.72	TRUE	2.39683	0.589974	0.189475	0	0	0.172681	0	0	0.0634929
373	373	4079.71	TRUE	100	25.4972	4.88944	100	43.4013	1.51519	100	35.2426	5.87861
374	374	4081.39	TRUE	2.6285	0	0.105695	0.0626615	0.0501186	0	0	0	0
375	375	4084.19	TRUE	0	0	0	0	1.95628	0	0	0	0
376	376	4085.95	TRUE	1.70571	0.367702	0.122257	4.54198	0.872693	6.09099	0	0	0
377	377	4093.51	TRUE	1.3672	0	0	0.109863	0.268528	0.0122994	0	0	0
378	378	4096.57	TRUE	2.05446	4.64383	2.51562	46.3586	1.58948	1.08657	54.9494	16.3956	4.49791
379	379	4098.19	TRUE	0.680346	5.32528	0	0.402147	16.1406	0	0.185641	0.153841	0.0393441
380	380	4100.75	TRUE	0.280016	3.14547	0.0645426	0	0.256318	0	1.23143	0.480289	0.00623872
381	381	4102.68	TRUE	3.82095	0.650275	1.18402	18.4244	0	1.79163	22.62	5.8001	0
382	382	4104.31	TRUE	0.17585	0.625482	0	0.274389	0.176734	0.0400761	0	0.129647	1.40005
383	383	4112.84	TRUE	3.69732	1.54925	0.352606	5.72794	1.139	0.0624351	6.89505	2.462	0.304738
384	384	4115.15	TRUE	0.821817	0.370683	0.00141508	0.784911	1.12984	0	0.084558	0.07392	0
385	385	4117.86	TRUE	2.45366	0.222366	0.71445	5.5016	0.354433	4.47894	6.51882	1.72246	1.94209
386	386	4120.17	TRUE	0.145947	0.990464	0	0.857996	2.18355	0.14904	0	0.0258328	0
387	387	4123.92	TRUE	0.44918	0.0952028	0.186182	1.13851	0.144697	0.109983	4.45359	0.775614	0.00777041
388	388	4126.21	TRUE	0.908618	0.114197	0	1.17986	0.275561	0	0.0942575	0	0
389	389	4127.83	TRUE	2.04461	0.064324	0.0321876	0	0	0	0.368708	0.0481723	0
390	390	4129.62	TRUE	0	0.615892	0.256965	4.03644	0.17921	0.122402	4.95949	1.56499	0.0930136
391	391	4134.67	TRUE	1.19659	0.0645527	0.132535	2.25767	0	0.0701005	0.112321	0.133337	0.00833052
392	392	4137.67	TRUE	2.10885	0	0.224004	0.171476	0	0.0149684	0	0	0
393	393	4139.81	TRUE	0.219165	0.159474	0	3.10732	0.130264	0.0567744	0.210787	0.0794381	0.222864
394	394	4140.93	TRUE	0	0.220673	0.0249315	0	0	0.350303	1.5188	0.683755	0.0823486
395	395	4142.85	TRUE	0	0	0.00769219	0.139988	0.0719717	0	1.68379	0.0994282	0.030191
396	396	4145.79	TRUE	0.0697752	0.161168	0.0542206	1.2612	0.110661	0.00971882	0	0.0985346	0
397	397	4148.54	TRUE	0.0606605	0.0385883	0.0981827	0.220223	0.0288463	0.0891595	0.85346	0.163661	1.07295
398	398	4149.81	TRUE	0.371147	0.0445091	0	1.91776	0.0274558	0	0	0	0.00477744
399	399	4155.18	TRUE	0.691263	0.0677436	0.178124	2.61239	0.0710338	0	2.97485	0.481659	0.242196
400	400	4162.46	TRUE	0.0906503	0.0645597	0.0841665	1.34489	0.0667655	0.0641578	0.0513165	0.0688509	0.0807926
401	401	4168.69	TRUE	0.0323816	0	0.0542684	1.13226	0.108953	0	0.0950255	0	0
402	402	4170.57	TRUE	0.0584025	0.0607782	0.0128483	0.0188439	0.0676855	0.00867708	1.19154	0.140282	0.194938
403	403	4172.88	TRUE	0.145538	0.0595318	0.00563244	0.576732	0.044231	1.03669	0.0726678	0.252461	0.0794674
404	404	4178.68	TRUE	0.0347142	0.0211348	0.0178369	0.0138985	0.0428939	0.0393217	1.15942	0	0.115583
405	405	4192.84	TRUE	0.122614	0.00651909	0.591325	0.466394	0.0444453	0.141327	0.986224	0.0138422	1.23674
406	406	4204.5	TRUE	0.0778452	0.0163034	0.0886011	0.112696	2.37641	0.39651	0.156186	0	0.225473
407	407	4208.71	TRUE	0.108996	0	0.0966454	0.158652	0	0.141107	1.14695	0.0235001	1.44114
408	408	4241.76	TRUE	2.57347	0.853881	0.0753223	2.16171	1.39622	0	2.84908	1.31132	0.0320211
409	409	4258.76	TRUE	1.65946	0.558055	0.0530669	1.54017	1.03649	0	2.07829	0.896604	0.0403476
410	410	4307.78	TRUE	0	0	0	0	0.269133	0	0.031257	0	1.18431
411	411	4345.35	TRUE	0	0	0	0	0	0	0	0	1.5142
412	412	4351.1	TRUE	0	0	0.0264772	4.72359	0	0.885704	0	0	0
413	413	4353.2	TRUE	0.0270397	0.00892263	0	3.6507	0.0711475	1.99999	0	0	0.011854
414	414	4484.12	TRUE	0.00560938	0	0.0381527	0	0	0	3.0984	1.93841	0
415	415	4534.89	TRUE	0.876649	2.604	0.869631	0.869111	0.0198544	0.256811	0	0.111465	0.443509
416	416	4547.54	TRUE	0.0133759	0	0	0.0907287	2.7527	0.0413878	0.210924	0	0.120473
417	417	4564.99	TRUE	0	0	0	1.30261	0.894273	0	0	0	0
418	418	4581.68	TRUE	0	0.0847211	0	2.34857	2.07624	0	4.42774	2.57152	0
419	419	4588.53	TRUE	0.508064	0.0851001	0.78766	0.546875	0.12516	0.413654	0.564099	0.0846592	1.15986
420	420	4606.94	TRUE	2.60134	0.852376	0.0579846	2.05587	1.37454	0.00788325	4.72364	1.95556	0.0648026
421	421	4623.87	TRUE	1.04109	0.319492	0	0.877015	0.581033	0	2.02664	0.876359	0.0317236
422	422	4661.79	TRUE	0	0	0	1.10644	0.386168	1.26181	0	0.0200588	0.0489117
423	423	4663.73	TRUE	0	0.0135257	0.00160802	21.962	0.448168	19.3689	0.0794814	0.0582656	0.0597365
424	424	4675.58	TRUE	0.311651	2.26024	0.432534	0	0.0530792	0	0	1.00164	0.00318481
425	425	4678.15	TRUE	0.201193	0.0048308	0.145585	1.57805	0	1.70761	4.07863	0.0796589	5.24794
426	426	4679.75	TRUE	0.00453328	0	0.0522514	27.7899	0.52024	30.6068	0	0	0
427	427	4682.79	TRUE	0.0268786	0.0112333	0.0370189	1.80025	0.0372292	0.216673	1.69137	0.0598971	1.83276
428	428	4686.77	TRUE	0	0.00490992	0	2.77207	0.021158	2.8002	0.749317	0.370294	0.0184068
429	429	4689.55	TRUE	0	0	0	0	2.64646	0	0.0966206	0.0458564	0
430	430	4693.55	TRUE	0.301294	0.164569	0.466575	1.06938	0.838226	1.03792	0.300269	0.0561196	0.91556
431	431	4695.74	TRUE	0.00951916	0.00853731	0.0164193	43.2295	1.04429	39.1727	0.0510289	0.0113183	0
432	432	4699.36	TRUE	0	0.121563	0	1.31433	0.242067	0.496972	0.186124	0	0.166427
433	433	4700.83	TRUE	0.0581305	0	0	0.0966368	0.186237	3.69358	0.227216	0	0.227298
434	434	4702.96	TRUE	0.130909	0	0.30983	3.25678	0.033522	3.09709	0	0.0276002	0.00720422
435	435	4711.77	TRUE	0	0	0.0449759	27.4915	0.467161	23.2842	0.582334	0	0.788215
436	436	4715.57	TRUE	0	0	0	2.12885	0.0794052	0	0.0622441	0	0
437	437	4716.95	TRUE	1.4647	0.00528454	2.95423	1.13752	0.0601965	2.25882	0	0	0
438	438	4719.3	TRUE	0.170224	0	0.284352	1.19906	0.00350021	3.83358	0	0.0257279	0.489194
439	439	4721.38	TRUE	16.5567	0.0912962	26.4418	0	0.00551506	1.3892	22.6746	1.05673	39.3129
440	440	4726.74	TRUE	0.0242514	0	0.139418	0.103915	0	0	1.49793	0	1.80654
441	441	4728.15	TRUE	0.673377	1.56744	1.14874	1.78066	2.90254	1.7554	0	0.0795643	0.760411
442	442	4733.56	TRUE	0.142642	0.26767	0	5.04378	0.493953	3.62159	0	0	0.102111
443	443	4735.14	TRUE	2.18564	0	1.38102	1.48151	0	2.94443	1.30355	0	1.48
444	444	4736.94	TRUE	16.6801	0.0783207	22.9799	0.117307	0.0264793	0.0611401	18.2885	0.260205	30.9102
445	445	4739.19	TRUE	0.302134	0	0.0345946	0.741329	3.46889	0.821476	0.506736	0.0208471	0.469103
446	446	4741.25	TRUE	0.378949	0	0.919274	0.141758	0.0895101	0.372774	0	0	1.76761
447	447	4742.81	TRUE	1.4677	0	0.615892	0.0281419	0	0	2.52221	0	4.00714
448	448	4745.18	TRUE	0	0	1.6779	1.40542	0.585738	1.41872	0	0	0.511728
449	449	4750.32	TRUE	0.636698	0.0952737	1.01005	0.0949545	0.180926	0	0	0	0.672244
450	450	4752.84	TRUE	46.6279	0.154845	70.3889	0.257678	0.0559471	0.817476	38.3118	0.602056	80.3744
451	451	4754.81	TRUE	0.157964	0.0456654	1.70072	0.262057	0.0783146	1.19884	1.28938	0.0936344	0.785354
452	452	4756.54	TRUE	1.00305	0	0	0.106959	0.015021	0.0344373	0	0	0.0507271
453	453	4758.57	TRUE	0	0.0490385	0	0.744948	0.174825	0.121014	1.50631	0	2.63886
454	454	4759.72	TRUE	0.856904	0.107447	1.44189	0	0	0	1.99276	0.0494165	0
455	455	4761.57	TRUE	0.145123	0.00708363	0.807651	0.205336	0.188479	0.536695	1.91923	0.0992828	2.28053
456	456	4768.84	TRUE	27.2222	0.304642	53.0898	0.933946	0.310008	0.117873	13.6543	0.219391	29.9298
457	457	4771.86	TRUE	1.51114	3.43247	7.57026	2.56023	12.2196	1.33772	0.996747	0.387985	1.26822
458	458	4775.91	TRUE	0.336334	0.0613855	0	0	0	0	0	0.146469	3.56204
459	459	4777.19	TRUE	2.65198	0	5.14295	1.59911	1.76822	0.879433	3.57009	0.046055	0.912151
460	460	4779.62	TRUE	0	0.0407363	0.809361	0.257035	0	0.258757	0.75547	0	2.60849
461	461	4782.92	TRUE	0.631674	0.215548	0.162692	0.672514	0.602789	0.0398334	2.57992	1.10535	0.31207
462	462	4785.1	TRUE	0.436624	0.104146	0.660973	1.45033	0.932547	0	0.913268	0.450928	0.0820664
463	463	4787.01	TRUE	2.32605	0.0373425	3.47305	0.175637	0.0405947	0.359611	1.95651	0.0211486	3.27861
464	464	4789.56	TRUE	0.613215	0.0812884	2.47287	0.226635	0.1307	0.499368	0.616723	0	0.693998
465	465	4791.53	TRUE	1.14898	0.0361991	4.36624	0.446518	0.00529742	0	1.77622	0.0506436	2.8669
466	466	4792.85	TRUE	0.0416381	0	0.0761698	0	0.247181	0	0	0.00697424	1.97817
467	467	4794.05	TRUE	0.436214	0.216648	0	1.16254	0.483099	0.569688	0.646986	0.0600003	0.366194
468	468	4799.99	TRUE	0.347665	0.0910893	0.211086	0.118273	0.30867	0.0442026	1.33827	0.597582	0.259227
469	469	4802.07	TRUE	0.916921	0	2.06384	0.143355	0.049191	0.0240518	0.385899	0	0
470	470	4803.89	TRUE	0	0.0199617	0.0783344	0	0.00324279	0.0715091	0	0.0157716	1.58034
471	471	4805.4	TRUE	0.040392	0	0	0.047924	0.169279	0	1.48619	0	1.36718
472	472	4807.43	TRUE	0.450979	0.0543664	0.04723	0.50008	2.34785	0.423539	0.476547	0.235281	0
473	473	4809.86	TRUE	1.34217	0.08203	1.87081	1.91325	0.03935	1.07922	3.00891	0.0592849	4.02792
474	474	4811.77	TRUE	0	0.020653	0	0.0713326	0.00492956	0.0538608	1.01991	0	1.5163
475	475	4816.57	TRUE	2.11421	0.195181	2.94502	1.34581	1.50003	1.20307	2.56068	0.161253	2.95
476	476	4827.75	TRUE	0	0	1.24805	0.0830349	0.138115	0	0.133323	0.0616162	0.851563
477	477	4833.14	TRUE	0.0208739	0.0908717	0.223307	0.183955	0.0119507	0.0342521	3.3938	1.54041	0.190132
478	478	4837.37	TRUE	0.311341	0.025427	0.512676	1.1712	2.73699	0.0919038	0.663068	0.0411048	0.518762
479	479	4839.68	TRUE	12.5723	0.959079	19.8497	12.4126	3.4984	11.9872	26.4171	1.58672	32.0401
480	480	4845.61	TRUE	1.36996	0.271491	2.15123	0	0	3.6984	7.47921	0.461154	8.8659
481	481	4849.33	TRUE	0.195562	0.0091277	0.232895	0.285045	0	0	43.3256	17.1076	2.25149
482	482	4856.55	TRUE	2.37542	0.0475042	3.37746	2.2535	0.0612455	0.593075	5.28555	0.138938	6.9838
483	483	4860.7	TRUE	0	0.071032	0.160434	0.393088	0.0153598	0.735136	1.57601	0	0
484	484	4862.47	TRUE	0.724848	0	0.574312	0.341383	0.208478	0.0200489	1.42088	0.0902845	0.203225
485	485	4863.65	TRUE	0	0	0	0	0	0	0	0.0102193	2.40636
486	486	4865.39	TRUE	0.909934	0.0691428	1.68982	0.904243	0.468655	0.466115	2.68888	1.06582	0.876126
487	487	4868.54	TRUE	4.3553	0.82352	9.79037	5.75219	4.45123	6.42115	10.4351	0.791665	14.8327
488	488	4871.19	TRUE	2.33599	0	0.185643	0	0.0231163	0	4.63674	1.49837	0.266114
489	489	4873.12	TRUE	1.81221	0	2.90549	1.25755	0	0.80486	0	0	5.7269
490	490	4874.61	TRUE	0.581758	0.264349	1.13323	2.28667	1.21212	2.49278	0.651057	0.203858	5.4014
491	491	4882.19	TRUE	0	0.0153305	0	0	0.0422112	0.105088	6.55399	2.80415	0.202163
492	492	4883.63	TRUE	3.80167	0	5.6674	3.8834	0.327438	4.01868	14.5595	0.421969	15.1628
493	493	4885.58	TRUE	1.02254	0.0747481	1.8781	0.757434	0.0299212	0.925587	1.63062	0.0445282	2.79884
494	494	4888.21	TRUE	0	0	0	0	0.0897335	0	3.48514	0.870964	0
495	495	4889.65	TRUE	1.16288	0.00466649	1.12657	0.432024	0.279161	0.0495658	4.47681	0.173597	1.75534
496	496	4900.66	TRUE	0.499022	0.00192871	0.767348	0.0144561	0.0584421	0.127155	2.20218	0.0443613	1.45472
497	497	4902.68	TRUE	0.0666746	0.00396777	0	0	0.037445	0.145398	0.757169	0.316621	2.29225
498	498	4906.27	TRUE	0.607255	0.0638526	0.383161	0.846422	0.263474	1.23753	2.43767	0.831064	0.326593
499	499	4909.74	TRUE	0	0	0.151657	0.0291959	0	0.0240733	1.02212	0.0209456	0.525388
500	500	4912.31	TRUE	0.928592	0.0221206	2.1399	1.62048	0.101708	0.185116	6.55446	0.241818	1.44535
501	501	4913.59	TRUE	0	0.0203521	0	4.54606	0	1.58395	0.0991723	0	1.05404
502	502	4914.91	TRUE	2.36182	1.13411	0.0477385	0	3.91836	0	1.11848	0.566636	0
503	503	4916.28	TRUE	0.0778328	0	0	0.402743	0	0.0249207	0	0	2.68965
504	504	4918.86	TRUE	0	0	0.455201	1.05081	0	0	2.21311	0	0.0692072
505	505	4921.18	TRUE	0.0459363	0	0.00730634	0.0585297	0	0.0627774	1.22622	0.480347	0.0737584
506	506	4930.51	TRUE	20.8619	6.83621	0.118702	11.7783	8.4711	0.295004	14.7461	9.04476	0.485637
507	507	4932.49	TRUE	0.112033	0.0911124	0.109689	5.79004	4.40595	0.0108462	0.968931	1.07361	1.11976
508	508	4935.15	TRUE	0	0.00831594	0	0.194752	0	0.141476	4.17952	0.0792557	0.132412
509	509	4938.09	TRUE	0.0206887	0	0.0141762	0	1.09611	0.055979	0.247561	0	0.0933877
510	510	4942.19	TRUE	5.01181	1.72906	0.0106405	0	0.333784	0.0314929	0.199872	0	0.0651292
511	511	4946.24	TRUE	28.6473	8.22583	0.0199237	50.5175	31.5393	0.691426	53.3893	21.792	0
512	512	4948.17	TRUE	0.114362	0.0474018	0.994854	0.219225	0.403331	0.0763557	0	0.209902	3.00977
513	513	4954.74	TRUE	0.650861	0.0116333	0.0115859	0.0538224	1.19036	0	0.302175	0	0.0826688
514	514	4956.46	TRUE	0.681756	0.358144	0.0961242	1.40408	0.0948564	0	0.872337	0.397712	0
515	515	4958.21	TRUE	10.6419	3.67033	0.2882	0.0874639	0.0120691	0.0985869	0.241173	0	0.0617792
516	516	4962.79	TRUE	0.303449	0.265008	0	3.87733	1.05526	0.136515	2.94466	1.10083	0.0319918
517	517	4965.43	TRUE	2.64109	0.946613	1.20169	0.464172	2.97181	0	0.101546	0.887325	0.67566
518	518	4969.19	TRUE	0.0253729	0.0266984	0.0441307	6.65209	0.0457095	0	6.13244	1.5048	0.0625565
519	519	4971.93	TRUE	0.885308	0.26264	0.028873	2.85082	1.2426	2.20621	0.153432	0.0869194	0.0162445
520	520	4974.22	TRUE	3.97939	1.5477	0.0161376	0	0.291522	0.075044	0.348047	0.0423723	0
521	521	4978.12	TRUE	2.80415	0	4.39109	1.97325	0.92808	1.25127	6.29452	0.166039	9.5377
522	522	4980.24	TRUE	3.6926	1.30299	0.80148	9.56192	0.952568	0.186915	7.1762	3.23068	1.3879
523	523	4982.36	TRUE	1.52206	0.0325554	0.0373956	0.514115	0	0.0279938	5.49212	0.038676	0
524	524	4984.77	TRUE	0.0472515	0	0.0254615	0	1.23809	0	0.112292	0.0522758	0
525	525	4986.15	TRUE	1.6892	0.423443	0.0201961	3.38616	0.0208781	0	0.15073	1.05654	0.053165
526	526	4989.82	TRUE	0	0	5.45408	19.6304	0.458932	13.5595	0.890492	0	0
527	527	4991.22	TRUE	1.93064	0.622188	0	1.34411	0.320223	0.195619	0	0.180582	0.0302764
528	528	4996.25	TRUE	0.0511782	0	0.0165913	1.43189	0.414649	0	0.0649518	0.119406	0.0532074
529	529	4998.43	TRUE	1.10924	0.220309	0.078395	0	0.182268	0.184107	0.912612	0.239489	0.0244564
530	530	5000.91	TRUE	0.250666	0	0	1.03735	0.0119291	0	0.379681	0.113705	0.391773
531	531	5002.41	TRUE	0.00991581	0.0857532	0.188751	0.164013	0.221016	0.0388423	1.01285	0.225419	0.0102062
532	532	5004.42	TRUE	3.69167	0.00921053	5.10795	0	1.04706	0	12.0599	1.18644	15.2854
533	533	5005.78	TRUE	0	0.394925	0	9.58209	0.175662	6.35645	0	0.0563854	0.288615
534	534	5011.72	TRUE	0.152303	0	0	2.06787	0.152936	1.50906	0.918437	0.518084	0
535	535	5018.31	TRUE	0.00625374	0.109242	0	0.835084	0.376769	0	1.04751	0.232689	0.0557483
536	536	5021.93	TRUE	28.1734	0.292509	44.7663	27.1202	0.615515	19.2676	88.0884	2.76137	100
537	537	5026.34	TRUE	0.279812	0	0.072514	1.27405	0	0	0.565496	0	9.31753
538	538	5038.1	TRUE	1.93689	0.0334961	3.18127	3.09498	0.100457	1.69066	9.58199	0.311806	7.71259
539	539	5041.63	TRUE	0.960909	0.0874058	1.56129	0.527806	0	0.0694272	3.90241	0.144158	0
540	540	5044.6	TRUE	2.70524	0.023649	3.93073	0.274973	0.0319321	1.69672	8.34338	0.269702	2.27505
541	541	5054.96	TRUE	0.359093	0.0490333	0	0.452661	0.0101536	0.246242	2.0934	0	0.134837
542	542	5056.64	TRUE	0.397818	0.0449767	0.736247	0.497594	0.0267312	0.67755	1.6899	0.072411	2.82318
543	543	5058.47	TRUE	0.970436	0.014362	1.60936	1.20029	0	0	0	0.115868	2.93786
544	544	5060.06	TRUE	0.129173	0.0131366	0.683018	0.974169	0	0.582917	3.91805	0.0711017	0
545	545	5064.3	TRUE	0.44632	0.0178943	0.539814	0	0	0.249223	0	0	1.39329
546	546	5066.2	TRUE	0	0	0.660066	0.613209	0.0144636	0.238279	1.51995	0.105621	0.614367
547	547	5067.63	TRUE	0.557535	0.0437813	0.21059	0.15478	0	0.196574	2.04094	0	1.4528
548	548	5079.13	TRUE	0	0	0.453967	0.894421	0	0	3.32647	0.117459	0
549	549	5080.57	TRUE	0.768233	0.0116645	1.20691	0.419649	0	0.41076	2.71305	0.086009	3.73437
550	550	5082.58	TRUE	0	0.0139489	1.04789	0.0836779	0	0	0.141509	0.0566345	0
551	551	5108.71	TRUE	0.187706	0.178117	0	0.754266	0.779191	0	1.20171	0.631821	0.0309273
552	552	5132.18	TRUE	0.545225	0.0244222	0	0.358988	0.0594828	0	2.04076	0	0
553	553	5134.25	TRUE	0.518557	0.167934	0.790646	0.928143	0.64466	0	4.2288	0.549254	9.41876
554	554	5142.44	TRUE	3.1806	0.0154877	2.05875	0.058191	0.0960829	0.338963	0	0	0
555	555	5144.14	TRUE	0.0528677	0.0210859	3.2296	1.66301	0	2.22658	1.29156	0.0799727	0
556	556	5145.53	TRUE	0	0	1.20738	0	0	0	0.0349935	0.0216972	0.00728029
557	557	5150.63	TRUE	0.140559	0.046284	0.959531	0.316696	0.226852	0	0.663531	0.205343	1.67795
558	558	5152.63	TRUE	0	0.00752773	0.0141808	1.09153	0	0.588469	0.0341016	0.0208713	0
559	559	5177.54	TRUE	0.10922	0	0.179379	0.0317536	0.0241614	0.0495973	0.962607	0.0154199	1.33012
560	560	5180	TRUE	0	0	0.0161929	0.131459	0	0.00993698	1.00772	0	0.00978347
561	561	5376.51	TRUE	0	0	0	0	0	0	1.81355	0.723695	0.0146491
562	562	5391.61	TRUE	0	0	0	1.22558	0	0	0	0	0
563	563	5405.65	TRUE	0	0	0	0.0310902	0	0	1.19491	0	0.25767
564	564	5473.41	TRUE	0.573844	0.224912	0	1.07714	0.730408	0	2.3796	0.979196	0
565	565	5498.62	TRUE	0.930158	0.0176456	1.90548	0	0.0455897	0	0	0	0
566	566	5632.38	TRUE	0	0	0	0.633365	0	1.31482	0	0	0
567	567	5649.4	TRUE	0	0.0196177	0	0.0632693	0.258706	0.213862	1.03647	0.474109	0
568	568	5659.33	TRUE	0	0	0	0.0187567	0.00361423	1.4765	0	0	0
569	569	5664.26	TRUE	0.359585	0	0	1.92062	0	3.21508	2.62658	0	1.48374
570	570	5688.48	TRUE	0.0546357	0	0.0922414	0.268976	0	0.0196177	1.93032	0	1.67849
571	571	5701.31	TRUE	0	0	0	0	1.81355	0	0	0	0.0216525
572	572	5731.94	TRUE	0	0	0	1.05911	0	0.74729	0.158297	0	0
573	573	5740.19	TRUE	0	0.100138	0	0	1.5791	0	0	0	0
574	574	5746.76	TRUE	0	0	0	0	0.0360119	0	1.4615	0	0.54064
575	575	5763.18	TRUE	0.638612	0	0.82803	1.36477	0.127647	0.373309	21.1254	0.677897	10.8809
576	576	5765.06	TRUE	0	0	0.0677766	0.454893	0.025582	0.547986	0	0	5.31886
577	577	5768.11	TRUE	0	0	0.0754889	0.098262	0	0.0477398	1.90442	0	0.903595
578	578	5786.37	TRUE	0	0	0.0140986	0	0	0	1.16051	0.0240626	0.58569
579	579	5791.51	TRUE	0	0	0	0	0	0	0	0	1.52048
580	580	5802.6	TRUE	0	0	1.1144	0	0	0	0.656935	0	0
581	581	5856.76	TRUE	1.15645	0	1.86739	0.866774	0	0.234461	3.99773	0	2.7627
582	582	5868.21	TRUE	0	0	0	10.2545	0.162044	7.47797	0	0	0.00862037
583	583	5882.76	TRUE	0	0	0.158437	3.59852	0	0	5.06858	0	3.46424
584	584	5884.26	TRUE	0.565945	0	0.910332	3.24667	0	1.90221	0.506539	0.300675	4.53114
585	585	5900.28	TRUE	18.3982	0.328773	37.3821	22.4636	0	14.3718	96.7685	2.92933	84.6447
586	586	5901.72	TRUE	0	0	0	0.47192	0.415754	0	81.791	0	2.35768
587	587	5902.96	TRUE	4.48095	0.0149897	1.29934	0	0	1.03111	0.3669	0.180399	0
588	588	5904.82	TRUE	0.0083083	0	0.0376744	0.0328067	0	0	0	0	2.37378
589	589	5906.69	TRUE	0	0	0.586518	0.60328	0	0.303644	0	0	1.34972
590	590	5907.79	TRUE	0	0	0	0.202221	0	0	1.5138	0	0
591	591	5916.97	TRUE	0.717819	0.0667501	0.824807	1.17997	0	0.16984	6.34254	0.217892	2.75022
592	592	5922.09	TRUE	0.420539	0	0.361952	0.580488	0.00604223	0.717236	8.00349	0.25849	0.337436
593	593	5923.51	TRUE	1.36214	0	1.89978	1.37583	0	0	0	0.157052	0.656776
594	594	5934.13	TRUE	0.337688	0.0185426	0.396951	0.754936	0	0.105914	1.41084	0.0361842	0.495891
595	595	5936.43	TRUE	0.343064	0	1.48594	0	0	0.0620255	4.72699	0.089203	1.28181
596	596	5938.53	TRUE	1.0025	0	0	0.621292	0.0484694	0.215485	2.44007	0.0284037	1.62911
597	597	5944.6	TRUE	0	0	0	0.0889814	0	0.0770931	2.51558	0	1.07261
598	598	5945.88	TRUE	0.0386418	0	0.0333963	0.384832	0	0.0317668	1.23821	0.0140969	0
599	599	5947.8	TRUE	0	0	0	0	0	0	1.07012	0	0.11973
600	600	5957.86	TRUE	0	0	0.82926	0.135118	0	0	0	0	4.5901
601	601	5959.36	TRUE	0.670036	0	1.10015	1.18073	0	0.196897	6.84158	0.199037	4.11267
602	602	5961.69	TRUE	0.0291048	0	0.0185937	0	0	0.0293785	0.119352	0.0935451	1.21673
603	603	6013.51	TRUE	1.91826	0.0169138	3.88191	0.446194	0	0.416808	0	0	0.0260758
604	604	6046.58	TRUE	0	0.0218374	0.0350939	0	0	0	1.41462	0	0
605	605	6273.59	TRUE	0	0	0	0	0	0	1.61861	0	3.25858
606	606	6275.7	TRUE	0	0	0.0279351	0	0	0	0	0	2.54012
607	607	6285.68	TRUE	0.733887	0.0089976	2.9615	3.42676	0.0854531	2.31435	0.427748	0	0.256964
608	608	6288.21	TRUE	1.12526	0	1.48055	14.4453	0	0.966779	0	0	0.109885
609	609	6291.78	TRUE	0.821963	0	0.24676	1.1332	0	0	0	0	0
610	610	6293.56	TRUE	0.332225	0	0.712613	0.512699	0	1.00311	0	0	0.0922225
611	611	6383.51	TRUE	0	0	0	0	0	0	1.63594	0	0
612	612	6578.64	TRUE	0	0.00500837	0	0	1.26711	0	0	0	0
613	613	6643.85	TRUE	0	4.52221	0	0	0	0	0	2.68516	0
614	614	6665.78	TRUE	0	1.11519	0	0	0	0	0	0.13515	0
615	615	6788.57	TRUE	0	0	0	2.32224	0.0190566	0.790582	0	0	0
616	616	6802.73	TRUE	1.49242	0.0531744	0.966905	1.94913	0	0.203752	1.33511	0.221915	0
617	617	6804.75	TRUE	0.312648	0	0.0325027	0	0	0.0403647	1.85975	0	0.904065
618	618	6831.86	TRUE	0	0	0	0	0	0	1.15841	0	0
619	619	6848.37	TRUE	0.476446	0	1.1609	0	0	0	0	0.0417078	0.820431
620	620	6851.88	TRUE	0.657351	0.0135074	1.38649	0	0	0	0	0	0
621	621	6894.26	TRUE	0	0	1.23828	0.0137458	0	0	0	0	0
622	622	6924.38	TRUE	0	0	0	5.94556	4.19737	0.894529	0	0	0
623	623	7022.57	TRUE	0	0	0.0878901	0.163827	0.0343608	1.26237	0	0	10.7403
624	624	7038.58	TRUE	0	0	0.0153475	0.0311028	0	0.751363	0	0	7.22981
625	625	7046.77	TRUE	0	0	0	0.666904	0.437161	0.280779	1.52861	0.762926	0.114895
626	626	7055.57	TRUE	0	0	0	0	0	0.153678	0	0	4.47276
627	627	7074.66	TRUE	0	0	0	0	0	0.154855	0	0	1.19752
628	628	7117.53	TRUE	0	0	0	7.13498	4.43065	2.52934	7.57792	3.22309	0.970893
629	629	7133.68	TRUE	0	0	0	3.34917	1.81799	2.5904	3.83023	1.7496	2.34967
630	630	7145.42	TRUE	9.29329	3.07299	2.68725	0	0	0	0	0	0.00285183
631	631	7149.82	TRUE	0	0	0.006914	2.30144	1.53453	1.13059	3.37787	1.65065	1.91772
632	632	7161.42	TRUE	4.48938	1.20082	3.32616	0	0	0	0	0	0
633	633	7165.72	TRUE	0	0.0812536	0	1.62976	1.01729	0.834851	3.27641	1.53602	0.162896
634	634	7177.66	TRUE	3.38772	0.964983	2.55872	0.188092	0.108971	0.0232402	0.208909	0.090887	0.0102979
635	635	7180.06	TRUE	0.0233543	0.0170352	0.0582477	0	0	0	2.61713	0	0.0397436
636	636	7183.03	TRUE	0.74207	0.261354	0.249822	0	0.160257	0	1.21367	0	0
637	637	7193.57	TRUE	2.54026	0.765816	0.897057	0	0.0300721	0	0	0	0
638	638	7310.54	TRUE	1.51063	0.319793	0	0	0	0.0451968	0	0	0.0402314
639	639	7413.67	TRUE	0.777368	0	1.71438	0	0	0	0	0	1.62859
640	640	7428.84	TRUE	0	0	0	0.397223	0	0.0719459	0.707383	0	1.45397
641	641	7473.59	TRUE	1.69424	0.412986	0	0	0	0	0	0	0
642	642	7527.59	TRUE	1.70507	0	2.1632	0.478626	0	1.81077	0	0	0
643	643	7613.95	TRUE	9.05943	3.22004	10.9772	8.57726	3.70609	5.41664	5.66974	0.704422	8.19663
644	644	7658.55	TRUE	0	0	0.0217056	0.0791355	0	0.0356817	1.3949	0	0.59544
645	645	7659.87	TRUE	0	0	0.0058678	0	0	0	1.50895	0	0
646	646	7661.71	TRUE	3.3386	0.693413	3.85895	0	0.0691865	0	0.143022	0	0.0154737
647	647	7681.48	TRUE	0.00750612	0	0	0	1.69186	0	0	0	0
648	648	7682.69	TRUE	0.239094	0.0381545	0	2.34287	0	0	0	0	0
649	649	7698.46	TRUE	0.276904	0.00357295	0	2.08342	1.39286	0	0	0	0
650	650	7699.62	TRUE	0	0	0.00553265	0	0	1.01056	0	0.389997	0
651	651	7825.91	TRUE	0.564536	0	1.21663	0	0	0	0	0	0.98799
652	652	7840.12	TRUE	0	0	0	0	0	0	0	0	1.28257
653	653	7906.02	TRUE	0	0.0203282	0	0.352424	0	0	1.72089	0.102763	0.029944
654	654	7988.15	TRUE	0	1.69786	0	0	0	0	0	0	0
655	655	7993.25	TRUE	1.70482	0	0	0	0	0	0	0	0
656	656	8041.85	TRUE	0.0160829	0.00964711	0	0	0	0	1.38444	0	0
657	657	8071.75	TRUE	0.931549	1.22839	0	0	0	0	0	0	0
658	658	8160.34	TRUE	0	5.76752	0	0	10.5787	0	0	7.37171	0
659	659	8161.58	TRUE	0.0172648	0	0.0426877	1.54	0	0	1.07994	0	0.179297
660	660	8163.36	TRUE	1.78951	0.00443882	0	0	0.0315658	0	6.5826	0.00468979	0
661	661	8176.91	TRUE	0	0.94119	0	0.577768	2.39233	0	0	0	0
662	662	8178.27	TRUE	1.41868	0	0	0	0	0	0.159244	0	0
663	663	8179.8	TRUE	1.22653	0.119262	0	0	0	0	0	2.15068	0
664	664	8181.41	TRUE	0	0.0131894	0	1.97709	0.0430926	0	0	0	0
665	665	8195.01	TRUE	1.33295	0.655989	0	0.105266	0.715385	0	0.176191	0.106887	0
666	666	8213.37	TRUE	0	0	0	1.60339	0	0	0	0	0
667	667	8214.93	TRUE	1.3211	0	0	0	0	0	0.324991	0	0
668	668	8220.45	TRUE	0.107124	0	0	1.24742	0.0827379	0	0	0	0
669	669	8541.3	TRUE	0	0	0	0.00970836	0	0	0	0	1.34154
670	670	8768.3	TRUE	1.89288	0	0	0	0	0	0	0	0
671	671	8841.66	TRUE	0	0	0	0.170261	0	0.241453	1.28586	0	0.446273
672	672	8971.84	TRUE	0.213373	0	0.254973	1.35106	0	1.34388	4.46492	0	6.2353
673	673	9057.85	TRUE	4.26979	0	7.48899	14.5221	0	0	47.6368	0	0
674	674	9059.09	TRUE	0	0.0356682	0	0	0.379943	12.2062	0	1.40196	32.5537
675	675	9075.41	TRUE	0.705239	0	1.39301	3.00945	0	2.62233	10.2029	0.270527	8.09812
676	676	9080.26	TRUE	0	0	0.219865	1.07661	0	0.846239	0	0	1.91048
677	677	9081.86	TRUE	0	0	0.00151292	0	0	0	3.60556	0.0751843	2.04243
678	678	9092.41	TRUE	0	0	0.384085	0.897381	0	0.74843	3.25436	0	3.42043
679	679	9101.16	TRUE	0.0158627	0	0	0.246577	0	0.130362	1.14099	0	0
680	680	9329.56	TRUE	0	0	0	0	0	3.37351	0	0	0
681	681	9391.77	TRUE	0	0	0	0	0	0	5.91543	0	2.22223
682	682	9397.22	TRUE	0	0	0	0	0	4.19337	0	0	1.90509
683	683	9409.05	TRUE	0	0	0	0.76054	0	0	8.60294	0	0.817843
684	684	9410.58	TRUE	0	0.0606019	0	0	0	1.88753	0.241614	0	0.646396
685	685	9416.67	TRUE	0	0	0	0.48508	0	0	1.21827	0	0.334284
686	686	9422.36	TRUE	0.0499069	0	0	1.21115	0	4.05556	0.196493	0	0.352397
687	687	9427.3	TRUE	0	0	0	1.24065	0	3.19274	0	0	0
688	688	9428.54	TRUE	0.761368	0.0672425	0.579981	0	0	0.541143	4.34705	0	0.871526
689	689	9430.23	TRUE	0.0446312	0	9.25885	0.0648348	0.132949	5.83805	0	0.063543	4.50368
690	690	9432.15	TRUE	4.56695	0	4.49193	13.2415	0.0762576	3.77507	0	0.0412511	0.277991
691	691	9434.39	TRUE	0	0	0.996721	1.88838	0	0	0	0	1.36701
692	692	9436.26	TRUE	0.737856	0	1.88345	0	0	1.29845	0	0	0
693	693	9439.17	TRUE	0.37727	0	0.481567	1.62433	0	0.505508	0	0	0
694	694	9444.56	TRUE	0.378603	0	0.916222	3.68947	0	0	0	0	0
695	695	9445.84	TRUE	0	0	0	0	0	0	1.46908	0	0.0319719
696	696	9479.6	TRUE	0.406052	0	1.02441	0.0411452	0	0	0.76235	0	0
697	697	9509.53	TRUE	0	0	5.8522	0	0	0	0	0	0
698	698	9513.27	TRUE	2.94839	0	0.578943	0	0	0	0.112775	0	0
699	699	9938.16	TRUE	0	0	0	1.43606	0	0	0	0.378658	0
700	700	9967.63	TRUE	0	1.0116	0	0	0.190381	0	0	0	0

## Sheet: dis and inj non supv. score
Row	Index	Sample Name	Sample ID	Group	Use	PC1 (29.2 %)	PC2 (16.8 %)	PC3 (15.2 %)	PC4 (10.3 %)	PC5 (7.4 %)	PC6 (5.8 %)	PC7 (4.9 %)	PC8 (4.0 %)	PC9 (2.9 %)	PC10 (2.6 %)	PC11 (0.9 %)
1	1	1C.txt	MW text spectra	2	TRUE	-4.48147	-3.32826	-5.79114	16.3145	14.4439	-1.0482	3.11459	7.99255	-12.9776	11.1969	-1.24003
2	2	1D.txt	MW text spectra	1	TRUE	-17.874	-5.81025	-0.394211	-9.03675	14.5305	4.17154	-7.99744	9.57574	0.723108	-7.71037	8.22584
3	3	1P.txt	MW text spectra	3	TRUE	10.1328	1.99901	-24.2256	5.24426	10.9963	-8.3044	19.0465	-5.74283	6.79607	-5.70275	0.480768
4	4	5C.txt	MW text spectra	2	TRUE	20.5387	44.5496	13.8987	0.908337	-4.54183	6.99408	4.26641	9.40201	2.03505	-0.735891	-0.206979
5	5	5D.txt	MW text spectra	1	TRUE	-18.8775	1.02933	3.20672	-20.1875	2.25764	19.0084	7.20635	-13.628	-3.84063	3.87609	-0.807617
6	6	5P.txt	MW text spectra	3	TRUE	2.82312	22.0743	-16.6152	-5.08739	-1.42403	-13.5093	-17.0279	-11.8956	-4.6586	0.983774	0.566223
7	7	6C.txt	MW text spectra	2	TRUE	46.8518	-18.8125	30.981	0.762005	6.96451	-3.9244	-2.15515	-7.27564	-0.399808	-0.373092	0.997168
8	8	6D.txt	MW text spectra	1	TRUE	-13.1398	-6.80632	3.78369	-9.92521	8.2946	-3.31462	-6.35515	6.6965	4.61396	-5.07968	-10.4405
9	9	6P.txt	MW text spectra	3	TRUE	33.1073	-18.8908	-27.3039	-5.94267	-17.2897	9.767	-3.38933	7.23854	-0.684282	0.788364	-0.254199
10	10	STR 1 INJ.txt	MW text spectra	4	TRUE	-18.496	-3.55443	2.57777	33.1393	-6.19624	11.298	-7.09581	-6.84694	5.48956	-3.5618	-0.409897
11	11	STR 5 INJ.txt	MW text spectra	4	TRUE	-22.32	-6.74408	12.9627	-0.888567	-20.0673	-11.6307	9.21068	1.76246	-10.1924	-7.35334	0.650936
12	12	STR 6 INJ.txt	MW text spectra	4	TRUE	-18.265	-5.70568	6.9193	-5.30029	-7.96835	-9.50735	1.17619	2.72118	13.0955	13.6719	2.4383

## Sheet: dis and inj non supr. loading
Row	Index	Peak Name	m/z	Ret. Time	Group	Use	Impact	PC1 (29.2 %)	PC2 (16.8 %)	PC3 (15.2 %)	PC4 (10.3 %)	PC5 (7.4 %)	PC6 (5.8 %)	PC7 (4.9 %)	PC8 (4.0 %)
1	1	806.58	806.575	N/A		TRUE	0.0604665	0.015751	-0.0158061	-0.0256155	-0.00675269	-0.0334854	0.0244793	-0.010994	0.0240372
2	2	815.03	815.029	N/A		TRUE	0.0712595	0.00785398	0.0252965	-0.0184308	0.00490943	0.00383912	-0.0323267	-0.0245178	-0.0461115
3	3	829.25	829.251	N/A		TRUE	0.0525352	0.00895535	-0.0100731	-0.0150749	-0.00993693	-0.0240964	0.00898359	-0.00915565	0.0226999
4	4	831.31	831.309	N/A		TRUE	0.22765	0.00929802	0.00510954	-0.0589579	0.0351274	0.0533443	-0.037623	0.143448	-0.0687743
5	5	832.95	832.953	N/A		TRUE	0.0693627	0.0192298	-0.00359239	-0.0320276	-0.00888744	-0.0284475	-0.00370779	-0.0432737	-0.0138648
6	6	839.82	839.821	N/A		TRUE	0.0630466	0.00388205	0.0256829	-0.0121664	-0.00266044	0.00116947	-0.0227912	-0.0364474	-0.0192957
7	7	843.81	843.811	N/A		TRUE	0.0484751	0.0325702	-0.00224699	0.0212515	0.00353031	0.00939718	-0.00599734	-0.00743783	-0.0105207
8	8	855.35	855.348	N/A		TRUE	0.225122	-0.0276841	-0.00741858	0.00519956	0.143205	-0.0318478	0.0886821	-0.0672131	-0.0690034
9	9	862.21	862.211	N/A		TRUE	0.0779426	0.00582828	0.0033689	-0.0239095	0.00521357	0.0170313	-0.0192667	0.0502598	-0.019756
10	10	873.5	873.504	N/A		TRUE	0.049111	0.00895255	0.0354654	0.00261139	0.00220811	0.000533913	0.00465604	-0.00311344	0.0225833
11	11	894.9	894.899	N/A		TRUE	0.100895	-0.00192255	-0.00210287	-0.00597586	0.0237209	0.0270255	-0.00183467	0.00879043	0.0276523
12	12	903.37	903.367	N/A		TRUE	0.262582	0.164814	0.0596435	0.176162	0.000517598	0.0053244	0.0457667	0.0132912	0.0205176
13	13	904.77	904.772	N/A		TRUE	0.1673	0.0274352	0.102155	0.0322622	0.0170062	-0.00632393	0.0431566	0.0357984	0.104601
14	14	920.45	920.448	N/A		TRUE	0.0401843	0.0150267	-0.00911624	0.0188215	0.00431156	0.00782506	-0.00778007	-0.0109765	-0.023579
15	15	925.19	925.186	N/A		TRUE	0.0564763	0.0102249	0.0360965	0.00692677	0.00415537	-0.00219554	0.0111454	0.0235005	0.0284702
16	16	932.47	932.47	N/A		TRUE	0.1086	0.07419	-0.0285696	0.0544641	-0.0052253	0.000788693	-0.00635473	-0.0269648	-0.0344622
17	17	950.35	950.354	N/A		TRUE	0.292986	-0.0324463	0.00381006	0.0108724	-0.0989926	0.0152414	0.16722	0.0739163	-0.170136
18	18	973.31	973.309	N/A		TRUE	0.0707512	0.04774	0.0353174	0.0323975	0.00737474	0.00403692	0.00182395	0.00836539	0.0103763
19	19	987.3	987.305	N/A		TRUE	0.0497401	0.0207384	-0.00946117	0.0185445	0.00457687	0.0158038	-0.0103441	0.0105658	-0.0255923
20	20	989.69	989.693	N/A		TRUE	0.177964	0.119785	-0.00157528	-4.00015e-05	-0.0257389	-0.0409576	-0.0120307	-0.10227	-0.0219834
21	21	991.54	991.543	N/A		TRUE	0.0615441	0.0200696	0.0516207	0.0153071	0.000235585	-0.0120382	0.00627359	-0.00831776	0.0136531
22	22	1005.18	1005.18	N/A		TRUE	0.0377497	0.0186102	0.0193957	0.0179967	-0.000271958	-0.00179951	0.00955837	0.00394102	0.0157055
23	23	1010.45	1010.45	N/A		TRUE	0.0635906	0.00684151	0.0213125	0.00596229	0.0108151	0.00639879	0.00964327	0.0121389	0.0382925
24	24	1011.56	1011.56	N/A		TRUE	0.0916314	0.0599585	-0.0372455	0.000649564	-0.0105337	-0.0160841	-0.00604931	-0.0309496	-0.0350523
25	25	1027.65	1027.65	N/A		TRUE	0.0329053	0.0276264	0.00258986	0.00461876	-0.000734035	-0.00427398	-0.00101919	-0.0125466	-0.00544196
26	26	1029.58	1029.58	N/A		TRUE	0.0291952	0.0250241	-0.00725197	0.00152198	1.31629e-05	-0.00140932	-0.00318276	0.0012183	-0.00192085
27	27	1033.23	1033.23	N/A		TRUE	0.268356	-0.0292962	0.00427539	0.00959077	-0.0912143	0.0130478	0.153916	0.0672615	-0.154695
28	28	1067.31	1067.31	N/A		TRUE	0.129784	0.0597991	0.0812184	0.0535467	0.0141481	0.0359319	-0.00337631	0.0177736	0.0263707
29	29	1069.34	1069.34	N/A		TRUE	0.141246	0.0967928	0.0638209	0.0362151	-0.0153201	-0.0352677	0.0360448	-0.0232088	0.0424787
30	30	1071.37	1071.37	N/A		TRUE	0.0910418	0.0426312	-0.0271334	0.0456358	0.00883515	0.0279914	-0.0146575	-0.0104295	-0.0298373
31	31	1078.53	1078.53	N/A		TRUE	0.0360176	0.0314244	-0.00382922	0.0114383	-0.000773719	-0.00248826	0.00222649	-0.00781763	-0.00783545
32	32	1080.01	1080.01	N/A		TRUE	0.12201	0.030062	-0.0088351	-0.061661	-0.0218497	-0.0617513	0.00815054	-0.0684195	0.00181531
33	33	1085.53	1085.53	N/A		TRUE	0.0423166	0.0217861	-0.00346319	0.0110609	-0.00024748	0.00930897	-0.0162945	-0.00682881	-0.0257197
34	34	1089.27	1089.27	N/A		TRUE	0.0560231	0.017684	0.0239861	-0.0128263	-0.00974602	-0.0271885	0.0132899	-0.0193188	0.0217922
35	35	1091.32	1091.32	N/A		TRUE	0.0533854	0.0256285	0.0401519	0.0187139	0.00401992	0.00785246	-0.00541012	0.00244394	0.00808134
36	36	1096.56	1096.56	N/A		TRUE	0.0330677	0.0231257	-0.0174163	-0.00514569	-0.00379151	-0.00969997	0.00476592	-0.00281684	-0.00286118
37	37	1107.49	1107.49	N/A		TRUE	0.0325465	0.0189165	-0.00531175	0.0133732	0.00190193	0.0111637	-0.00868542	-0.00441791	-0.0129082
38	38	1122.79	1122.79	N/A		TRUE	0.0469169	0.0278689	0.00216972	0.0338203	-0.000430979	0.01136	5.4113e-05	0.00217358	-0.00744203
39	39	1128.67	1128.67	N/A		TRUE	0.0340814	0.0190649	-0.00510164	0.0205707	0.00228471	0.0100555	-0.00391809	-0.00111029	-0.00977962
40	40	1166.92	1166.92	N/A		TRUE	0.0580616	0.029229	-0.00794536	0.0322022	0.00274284	0.0213053	-0.0106734	0.00259496	-0.0266258
41	41	1170.96	1170.96	N/A		TRUE	0.0446529	0.00523992	0.0273416	-0.0053654	-0.00383585	-0.00502206	-0.0143769	-0.0257117	-0.0126533
42	42	1172.83	1172.83	N/A		TRUE	0.0507247	0.0292343	0.0025353	0.0296253	-0.00163366	0.0117178	-0.00924528	-0.00744736	-0.0210981
43	43	1200.47	1200.47	N/A		TRUE	0.0407123	0.0195392	-0.0185415	0.00794129	0.0131388	-0.00893618	0.0133429	-0.0141754	-0.0127246
44	44	1210.95	1210.95	N/A		TRUE	0.0578321	0.0315627	0.0105357	0.0326174	0.00461151	0.0199755	-0.0106635	-0.0106236	-0.0157199
45	45	1216.84	1216.84	N/A		TRUE	0.0620501	0.0350958	0.00167483	0.0451167	-2.91577e-05	0.0153085	-0.0010166	0.000277421	-0.0127881
46	46	1222.98	1222.98	N/A		TRUE	0.0421829	0.0170113	-0.0023292	-0.0123882	-0.00821199	-0.0187534	0.00821377	-0.016722	0.0118279
47	47	1239.48	1239.48	N/A		TRUE	0.213415	0.0399213	0.0149266	-0.0285771	0.106706	0.00824788	0.0110608	0.0340505	-0.103906
48	48	1241.96	1241.96	N/A		TRUE	0.0801631	0.0315567	-0.0100812	-0.0491589	0.0379775	0.00443316	0.00621609	0.030403	0.00311325
49	49	1247.46	1247.46	N/A		TRUE	0.0852758	0.0238691	-0.00961518	-0.045525	0.00225812	0.00310551	-0.0136491	0.0413389	-0.0251947
50	50	1249.47	1249.47	N/A		TRUE	0.0379775	0.0214389	-0.0190038	0.000392333	0.00238176	-0.0146422	0.01251	-0.0149876	-0.0035283
51	51	1254.97	1254.97	N/A		TRUE	0.0602508	0.0367072	0.00860517	0.0340764	0.00308544	0.0171172	-0.00869621	-0.0130699	-0.0156935
52	52	1261.07	1261.07	N/A		TRUE	0.0761745	0.0455286	-0.000128703	0.0359505	0.0209326	0.0202252	0.00166431	0.0104448	-0.0265829
53	53	1263.8	1263.8	N/A		TRUE	0.0771361	0.00884882	0.00209812	-0.017027	0.0187959	0.0237086	-0.0152329	0.0191354	0.0128725
54	54	1266.07	1266.07	N/A		TRUE	0.049493	0.0230255	0.00971308	-0.00666631	0.00155445	0.0035686	-0.00174884	0.0282445	0.00239609
55	55	1273.38	1273.38	N/A		TRUE	0.0429736	0.0124628	-0.00437653	-0.0143803	0.0310867	0.00951789	0.00112308	0.0124341	-0.0156726
56	56	1298.79	1298.79	N/A		TRUE	0.0544052	0.0307181	0.00824928	0.0384076	0.00171493	0.0175174	-0.00386611	-0.00425804	-0.00601244
57	57	1304.85	1304.85	N/A		TRUE	0.091597	0.05045	0.00655055	0.0577961	0.000460024	0.0272794	-0.00527121	0.0167494	-0.0202391
58	58	1311.4	1311.4	N/A		TRUE	0.0404266	0.010141	-0.0106905	-0.0174688	-0.00298084	-0.021165	0.0164692	-0.00658236	0.0165005
59	59	1338.95	1338.94	N/A		TRUE	0.0752106	-0.00737142	-0.00480363	-0.00337066	0.0417043	0.0210223	0.0148596	-0.00728364	0.0169475
60	60	1342.91	1342.91	N/A		TRUE	0.0565166	0.0290362	-0.00555409	0.033992	0.00126873	0.0180131	-0.00669006	0.00239042	-0.0227507
61	61	1348.82	1348.82	N/A		TRUE	0.0860534	0.0540294	0.0121853	0.0530378	0.00716396	0.0309141	-0.00938316	-0.00102748	-0.0176916
62	62	1351.6	1351.6	N/A		TRUE	0.0765065	-0.00956389	-0.00321084	0.00259486	0.0482193	-0.0126416	0.0293555	-0.0216072	-0.025384
63	63	1352.92	1352.92	N/A		TRUE	0.300975	0.114796	0.0837543	-0.187363	0.0997391	-0.0617086	0.0260901	0.066069	-0.0243134
64	64	1354.54	1354.54	N/A		TRUE	0.274234	0.117564	-0.0812672	0.149374	0.00522631	0.0688898	-0.0507269	-0.0327126	-0.132364
65	65	1355.68	1355.68	N/A		TRUE	0.224734	0.0106743	0.0178951	-0.0648978	0.0625135	0.106625	-0.0573626	0.137115	0.0128472
66	66	1357.7	1357.7	N/A		TRUE	0.0732211	0.0151636	-0.018517	-0.0290858	-0.00622246	-0.0281947	0.0340821	-0.00639128	0.0284759
67	67	1360.29	1360.29	N/A		TRUE	0.0781518	-0.0107787	-0.00716301	0.0106579	0.0121666	-0.0398451	-0.0196943	0.0217206	-0.00071286
68	68	1365.76	1365.76	N/A		TRUE	0.0835091	-0.0106582	-0.00691788	0.000377422	0.0513204	0.012487	0.0210974	-0.00484837	-0.0025379
69	69	1368.48	1368.48	N/A		TRUE	0.0800939	0.0395875	-0.0365036	-0.0219624	0.00329324	-0.0370647	0.00562507	0.00708065	0.0166227
70	70	1370.48	1370.48	N/A		TRUE	0.0465499	0.0196957	-0.0147675	0.0252967	0.00270435	0.0131999	-0.0103716	-0.00401618	-0.0197947
71	71	1374.51	1374.51	N/A		TRUE	0.103001	0.0871378	-0.0300722	0.0235465	0.0131726	-0.003512	0.0187058	-0.000792185	0.00549396
72	72	1376.94	1376.94	N/A		TRUE	0.0644167	0.0110598	0.00263475	-0.029747	0.00474775	-0.0225144	-0.0105944	-0.0384583	-0.0301506
73	73	1378.38	1378.38	N/A		TRUE	0.0569666	0.0200865	-0.019162	0.0327543	0.00750927	0.010094	-0.0104967	-0.00726935	-0.0278951
74	74	1386.66	1386.66	N/A		TRUE	0.051778	0.0311634	-0.00361014	0.0113165	0.0250756	0.0141616	-0.00325939	0.000974918	-0.0260637
75	75	1390.66	1390.66	N/A		TRUE	0.048324	0.0360915	-0.0102407	0.00732864	-0.00595546	-0.0157245	0.00922935	-0.0193036	0.00158679
76	76	1392.84	1392.84	N/A		TRUE	0.0926699	0.0641957	0.00104823	0.0600033	0.00516883	0.0232453	0.00764362	0.00867786	0.00526522
77	77	1396.52	1396.52	N/A		TRUE	0.0374267	0.0271367	-0.0068943	0.0130578	0.00112654	0.0077901	-0.00806525	-0.00218976	-0.0148726
78	78	1431	1431	N/A		TRUE	0.0410868	0.0205376	-0.00770497	0.025201	-0.00109781	0.0133274	-0.00638476	-0.00273928	-0.0170078
79	79	1436.99	1436.99	N/A		TRUE	0.10288	0.0590461	0.00559436	0.0742246	-0.00115049	0.02479	0.000740501	0.00332674	-0.0183404
80	80	1438.24	1438.24	N/A		TRUE	0.0544577	0.00144129	0.0135951	-0.0107362	-0.00502947	-0.00296702	-0.0222413	-0.0335196	-0.0271382
81	81	1481.33	1481.33	N/A		TRUE	0.11572	0.0916498	-0.0224512	0.000638815	-0.0136057	-0.0360799	0.0310844	-0.0318834	0.0182943
82	82	1485.18	1485.18	N/A		TRUE	0.0358858	0.0268222	-0.0098211	0.00528891	-0.00453703	-0.0125177	0.0119995	-0.00623658	0.00841666
83	83	1503.57	1503.57	N/A		TRUE	0.0380933	0.0247461	-0.0209284	-0.00558787	-0.00383179	-0.0110984	0.0119064	-0.00265566	0.0017223
84	84	1525.01	1525.01	N/A		TRUE	0.106908	0.0757679	-0.00755431	0.0254172	-0.00522217	-0.00681108	0.00693746	-0.0437039	0.00086915
85	85	1560.45	1560.45	N/A		TRUE	0.0820339	0.012505	0.0341309	-0.0245561	0.0197714	0.0304171	-0.0210594	0.0547588	0.00536274
86	86	1569.31	1569.31	N/A		TRUE	0.0752008	0.057523	-0.00217551	0.0350402	-0.0108483	-0.00713005	0.00920134	-0.025646	-0.010273
87	87	1571.29	1571.29	N/A		TRUE	0.0592083	0.0163723	0.028972	0.0210962	-0.000432508	-0.00319573	0.015733	0.00392048	0.0313748
88	88	1572.86	1572.86	N/A		TRUE	0.0468246	0.00865224	0.0275528	-0.00880428	0.00250636	0.00545626	-0.0098509	0.0228376	-0.00339225
89	89	1606.41	1606.41	N/A		TRUE	0.120474	0.00791207	0.00194509	-0.0334356	0.0102119	0.029878	-0.0296194	0.0785567	-0.0291511
90	90	1608.2	1608.2	N/A		TRUE	0.0882684	0.00483173	0.00205093	-0.023697	0.00943439	0.0209921	-0.0207168	0.0569692	-0.0219752
91	91	1609.72	1609.72	N/A		TRUE	0.0497448	0.0310753	-0.0185933	0.00145769	0.0131458	0.0149183	-0.00125544	0.0149293	-0.0138101
92	92	1613.08	1613.08	N/A		TRUE	0.0851003	0.0468098	0.0101326	0.0544001	-0.000464842	0.0156726	-0.0132733	-0.0244098	-0.0268183
93	93	1647.76	1647.76	N/A		TRUE	0.0520883	-0.00334551	-0.000744649	0.00465314	0.0325575	-0.00702618	0.0202342	-0.0135848	-0.0151326
94	94	1657.71	1657.71	N/A		TRUE	0.072987	0.0333633	0.00822937	0.0369335	0.00475171	0.0241786	-0.0148555	-0.0186777	-0.0182241
95	95	1674.23	1674.23	N/A		TRUE	0.0659833	0.0116967	0.0251996	-0.00821616	-0.00382928	-0.00380992	-0.0200599	-0.0415548	-0.0245132
96	96	1701.11	1701.11	N/A		TRUE	0.0479722	0.0312735	0.00438167	0.033365	-0.00279209	0.00625214	0.002349	-0.00633703	-0.00585208
97	97	1702.62	1702.62	N/A		TRUE	0.117143	0.0452978	0.0699534	0.0516946	0.0433533	-0.00558597	0.0417484	-0.00655076	0.0180861
98	98	1704.53	1704.53	N/A		TRUE	0.140852	0.0262977	0.0921539	0.023241	0.00709848	-0.0112067	0.0332465	0.0479218	0.0733358
99	99	1715.71	1715.71	N/A		TRUE	0.0486584	0.00613005	0.0335906	-0.00339294	0.0218606	0.0079188	0.00212189	0.00634013	0.0121612
100	100	1719.6	1719.6	N/A		TRUE	0.119534	0.0476492	0.0929686	0.0315489	0.022351	-0.00728873	0.0220518	0.0115474	0.0241193
101	101	1723.9	1723.9	N/A		TRUE	0.0615173	0.0186917	0.0279505	0.0250684	0.0289642	0.00908618	0.0170131	0.00405378	0.0191966
102	102	1725.85	1725.85	N/A		TRUE	0.0746896	0.0208482	0.0554107	0.0213604	0.00506148	-0.0025339	0.0130489	0.00560972	0.0346775
103	103	1732.01	1732.01	N/A		TRUE	0.118528	-0.0171769	0.00166852	0.00524746	-0.047314	0.018274	0.0763647	0.0219625	-0.0556547
104	104	1740.49	1740.49	N/A		TRUE	0.0465595	0.0157116	0.0275507	0.00869165	0.00380744	-0.000608071	0.00898083	0.020727	0.0156048
105	105	1745.14	1745.14	N/A		TRUE	0.0333182	0.0184323	0.00488535	0.0236714	-0.00205259	0.00730713	-0.000784876	-0.00438963	-0.00961639
106	106	1748.96	1748.96	N/A		TRUE	0.116774	-0.015014	0.00873148	0.0048685	-0.0457994	0.015597	0.0735032	0.0219395	-0.0588183
107	107	1762.16	1762.16	N/A		TRUE	0.0525425	0.0174293	0.00148884	0.0175939	-0.0148846	0.0191953	0.0226707	0.00111659	-0.014609
108	108	1789.56	1789.56	N/A		TRUE	0.270491	0.0790277	0.14761	0.0444296	0.128248	-0.0435928	0.118202	0.0117348	0.046304
109	109	1791.96	1791.96	N/A		TRUE	0.157186	0.0979381	0.0398555	0.0883637	0.00600581	0.0134477	0.0141184	0.039462	0.00738231
110	110	1793.8	1793.8	N/A		TRUE	0.0737679	0.00936516	0.00197205	-0.0304249	0.0104274	-0.0202581	0.00337266	-0.0459267	-0.0107161
111	111	1806.57	1806.57	N/A		TRUE	0.23081	0.0322421	0.0240263	-0.0431737	0.153023	0.0637638	-0.00859848	0.0698575	-0.0970716
112	112	1808.43	1808.43	N/A		TRUE	0.13133	0.0434764	-0.0171305	-0.0769561	0.0105541	-0.00531233	0.00993144	0.0850533	0.0324394
113	113	1809.94	1809.94	N/A		TRUE	0.0932358	0.0411774	-0.00595168	-0.00367714	-0.0248484	-0.0405659	0.0646792	0.00208632	0.015055
114	114	1811.05	1811.05	N/A		TRUE	0.0734049	0.0223611	-0.00439436	-0.056986	-0.0120484	-0.0255319	-0.0118515	-0.0143623	-0.0118547
115	115	1812.3	1812.3	N/A		TRUE	0.142359	0.0795277	0.0348119	0.103511	0.0199802	0.0240743	0.0140078	0.00845717	0.00538092
116	116	1813.65	1813.65	N/A		TRUE	0.0614865	0.0191276	0.0306127	-0.0270141	0.00769072	0.00389227	-0.00219203	0.0288843	0.0248862
117	117	1822.87	1822.87	N/A		TRUE	0.0758182	0.0467719	-0.0142223	-0.00877895	0.00177593	-0.0255044	0.0191944	-0.0286355	0.012022
118	118	1827.48	1827.48	N/A		TRUE	0.0905885	0.0294421	0.0524759	0.0138651	0.00183387	-0.0132172	0.0291931	0.0258221	0.0494486
119	119	1828.67	1828.67	N/A		TRUE	0.078869	0.0323145	-0.0196195	0.0385831	0.000420114	0.0183873	-0.0186965	-0.0161726	-0.0423485
120	120	1833.76	1833.76	N/A		TRUE	0.0497527	0.0306744	0.0259123	0.0237515	0.00672918	0.00510437	0.00637003	0.00987773	0.00332796
121	121	1835.22	1835.22	N/A		TRUE	0.0417035	0.00953857	-0.0111623	-0.0166691	-0.00138156	-0.0225279	0.0186346	-0.00930607	0.0154837
122	122	1836.39	1836.39	N/A		TRUE	0.038875	0.0252284	0.00490726	0.0256883	0.00111981	0.00632042	0.000941953	0.00211886	-0.00600663
123	123	1839.92	1839.92	N/A		TRUE	0.0402756	0.0217314	0.0109893	-0.00672367	0.00475755	0.000104531	0.00723145	0.0242514	0.0178387
124	124	1842.27	1842.27	N/A		TRUE	0.042037	0.00557696	0.0262636	0.00895788	0.00984299	-0.00519284	0.0159014	0.00631585	0.0224325
125	125	1849.94	1849.94	N/A		TRUE	0.0425161	0.0300263	0.0078595	0.0262951	0.00185997	0.00677325	0.00162913	0.00150269	-0.00211583
126	126	1851.83	1851.83	N/A		TRUE	0.0353104	0.0174722	0.0178914	0.00479139	0.00652728	0.0101401	-0.000408599	0.0166268	0.0113059
127	127	1910.43	1910.43	N/A		TRUE	0.0332172	0.0192053	-0.0161588	-0.00478023	-0.00443497	-0.0146213	0.0104255	-0.00771276	0.00498535
128	128	1931.15	1931.15	N/A		TRUE	0.0662904	-0.00607704	0.00726936	0.00482357	-0.0222922	-0.000778833	0.0399001	0.0228104	-0.0317706
129	129	1944.67	1944.67	N/A		TRUE	0.14848	-0.00149025	-0.00484847	0.0135537	-0.0196202	0.0402249	0.0200396	-0.0238166	0.0350717
130	130	1962.17	1962.17	N/A		TRUE	0.0889657	-0.00980481	0.0107219	0.00751228	-0.0384079	0.0125824	0.0625339	0.019609	-0.0372117
131	131	1975.37	1975.37	N/A		TRUE	0.119068	0.0510454	-0.0357402	0.0650724	0.00224258	0.0298125	-0.0216712	-0.0137896	-0.057458
132	132	2018.25	2018.25	N/A		TRUE	0.111846	-0.0137469	-0.00444119	0.00362474	0.0704078	-0.0183798	0.0427563	-0.0320902	-0.0375852
133	133	2049.2	2049.2	N/A		TRUE	0.490534	-0.0356888	0.10104	0.0636694	-0.21787	0.153226	0.357145	0.0681769	-0.0289205
134	134	2066.24	2066.24	N/A		TRUE	0.274993	0.0292201	0.101202	0.04244	-0.0296531	0.090901	0.0500559	-0.0340684	0.194812
135	135	2071.23	2071.23	N/A		TRUE	0.164972	0.0333058	0.0862996	0.0391317	-0.000455978	0.0395008	0.0144275	0.00684632	0.0982319
136	136	2072.95	2072.95	N/A		TRUE	0.0465232	0.0122748	-0.0122038	-0.0196128	-0.00631892	-0.0254471	0.018257	-0.0076065	0.0194049
137	137	2083.54	2083.54	N/A		TRUE	0.0720456	-0.00103551	0.0151487	0.00857396	-0.021274	0.0192449	0.0341925	0.00942601	0.00160827
138	138	2087.21	2087.21	N/A		TRUE	0.0691702	0.00952373	0.0320018	0.0162034	-0.0141103	0.0133802	0.0311756	0.01437	0.0232539
139	139	2093.2	2093.2	N/A		TRUE	0.0832149	0.0177671	0.0421186	0.018979	-0.00574044	0.0040877	0.0208747	-0.0016783	0.0399417
140	140	2115.31	2115.31	N/A		TRUE	0.0393875	0.00832548	0.0238503	0.0118214	0.00148382	0.000130782	0.0138318	0.00926471	0.0217338
141	141	2128.21	2128.21	N/A		TRUE	0.286151	0.0242846	-0.0301633	0.0315495	-0.0269717	0.0302087	-0.0180752	-0.0474494	0.020225
142	142	2145.25	2145.25	N/A		TRUE	0.254372	0.0188074	-0.0300751	0.0193555	-0.0236466	0.0237915	-0.0125297	-0.0357275	0.0240219
143	143	2147.27	2147.27	N/A		TRUE	0.0587356	0.0251812	-0.0175687	0.0320772	0.00114792	0.0147382	-0.010766	-0.00694959	-0.0283276
144	144	2150.22	2150.22	N/A		TRUE	0.132192	0.0221525	-0.024702	0.030776	-0.0114229	0.0225667	-0.0132091	-0.0235777	-0.00516359
145	145	2160.14	2160.14	N/A		TRUE	0.159938	0.0660302	0.0804097	0.0506749	0.0333667	0.0268789	0.0183934	0.0802349	0.0324023
146	146	2164.02	2164.02	N/A		TRUE	0.0905183	0.00978395	0.0185643	-0.0183658	0.00821174	0.0185647	-0.0144969	0.0629291	-0.00722489
147	147	2182	2182	N/A		TRUE	0.0474932	0.0218658	0.026209	0.00465068	-0.00284288	-0.00741273	-0.00779604	-0.0264367	-0.00767243
148	148	2206.81	2206.81	N/A		TRUE	0.0398202	0.0183421	0.0247847	-0.0168909	0.00405998	0.00264129	-0.0118969	0.00517115	-0.00118635
149	149	2356.25	2356.25	N/A		TRUE	0.060665	-0.00652942	0.000994256	0.000932978	-0.0202996	0.00413805	0.0332201	0.0171928	-0.0369194
150	150	2388.87	2388.88	N/A		TRUE	0.0603484	-0.00645998	-0.0004414	0.00415117	-0.0219251	-0.000697743	0.03252	0.0167069	-0.0346309
151	151	2412.03	2412.03	N/A		TRUE	0.0337343	0.00664952	0.0315388	0.00147547	0.00426917	-0.00464378	0.00140305	-0.00289925	0.00601258
152	152	2422.76	2422.76	N/A		TRUE	0.0796793	0.00343134	-3.39551e-05	-0.0254085	0.0200902	0.0369533	-0.0211175	0.0581199	-0.00294514
153	153	2430.86	2430.86	N/A		TRUE	0.0592283	0.0102758	0.0432883	-0.00357913	-0.00124824	-0.00183628	-0.0163517	-0.0259125	-0.00948966
154	154	2437.14	2437.14	N/A		TRUE	0.0565433	0.00296275	0.00299666	-0.0173979	0.0150412	0.0267993	-0.0154928	0.0389824	0.000406062
155	155	2443.91	2443.91	N/A		TRUE	0.156008	0.0239259	0.109804	0.0151575	0.0412436	-0.0130451	0.044541	0.0440714	0.0447083
156	156	2445.47	2445.47	N/A		TRUE	0.144334	0.0193143	0.0723119	-0.0280054	-0.0116819	-0.021713	-0.0413513	-0.0891156	-0.0354195
157	157	2447.96	2447.96	N/A		TRUE	0.0677752	0.0147687	0.0542912	0.00673849	0.000760568	-0.00849822	0.00874836	0.0138957	0.0271195
158	158	2460.09	2460.09	N/A		TRUE	0.0557507	-8.51277e-05	0.0159691	-0.00991917	0.00591175	-0.00121488	-0.0164275	-0.0355295	-0.0275179
159	159	2461.94	2461.94	N/A		TRUE	0.0485525	0.0327399	0.0232397	0.0161514	0.00473192	0.00235508	0.0031797	0.00148693	0.0126022
160	160	2463.11	2463.11	N/A		TRUE	0.0466419	0.0184309	-0.0121378	-0.000919062	0.00770005	0.0190286	-0.0130888	0.0273834	-0.0159458
161	161	2465.52	2465.52	N/A		TRUE	0.0367811	0.0133724	0.0280009	-0.0028758	0.00705324	-0.00561685	-0.00311054	-0.0139986	-0.00850584
162	162	2469.59	2469.59	N/A		TRUE	0.0750951	-0.0073805	0.00850575	0.00481386	-0.0273358	0.00439347	0.0477212	0.0190913	-0.0384043
163	163	2471.53	2471.53	N/A		TRUE	0.0643515	-0.00763427	-0.00143628	0.00039307	0.0400044	-0.0108121	0.0222726	-0.0212983	-0.0243623
164	164	2477.57	2477.57	N/A		TRUE	0.0740602	0.0290394	0.0540151	-0.00720099	0.0134115	-0.00672482	-0.00999106	-0.0282581	-0.0163601
165	165	2481.44	2481.44	N/A		TRUE	0.0407947	0.00793557	0.0281037	0.00412301	-0.00259197	-0.0118403	-0.0190158	0.000374412	-0.00331812
166	166	2486.39	2486.39	N/A		TRUE	0.0518706	0.0155293	0.0231628	0.00675328	0.0098192	0.00965461	0.00478348	0.0118684	0.0229985
167	167	2488.58	2488.58	N/A		TRUE	0.0564574	0.00534485	0.011471	-0.00870404	0.0222804	-0.00953993	-0.00106632	-0.033541	-0.0335967
168	168	2492.08	2492.08	N/A		TRUE	0.137392	0.0472529	-0.0255214	0.0296642	0.00720504	0.0480219	-0.0349841	0.0515149	-0.0719926
169	169	2494.06	2494.06	N/A		TRUE	0.313184	0.230928	0.0489854	-0.0504413	0.0579123	-0.115258	0.0879879	-0.0138333	-0.00381932
170	170	2495.19	2495.19	N/A		TRUE	0.297461	-0.0179649	-0.00476391	-0.0206192	0.12679	0.0704546	0.013387	-0.0191018	0.0394715
171	171	2496.43	2496.43	N/A		TRUE	0.335156	0.0885221	0.19566	0.0617896	0.0193763	0.000244091	0.0519189	0.156037	0.125888
172	172	2498.19	2498.19	N/A		TRUE	0.127096	0.0211635	0.00254475	-0.00276784	0.0265192	0.0188163	-0.0174809	-0.0491202	-0.0284179
173	173	2500.11	2500.11	N/A		TRUE	0.0525493	0.0206861	0.0233018	-0.034129	0.0111524	-0.00556935	-0.00218359	0.0194672	0.00635679
174	174	2503.38	2503.38	N/A		TRUE	0.0425991	0.0127048	0.032082	0.00375507	-0.0025433	-0.00387322	-0.0098228	-0.0188243	-0.00734859
175	175	2510.39	2510.39	N/A		TRUE	0.0962809	0.0329354	0.0370825	-0.0284238	0.00979863	-0.0375216	0.0382886	0.0162984	0.0456559
176	176	2512.1	2512.1	N/A		TRUE	0.0753774	0.00902907	0.00761524	-0.0274508	0.00857507	0.010556	-0.0156369	0.0440032	-0.0178955
177	177	2514.39	2514.39	N/A		TRUE	0.0567383	0.0434646	0.00458793	0.0192896	0.000778984	0.00222994	-0.006635	-0.0136508	-0.0161559
178	178	2516.37	2516.37	N/A		TRUE	0.055973	0.0488454	0.0124653	0.00213148	0.00812049	0.00473904	0.00141744	0.020583	0.00132817
179	179	2517.93	2517.93	N/A		TRUE	0.0568537	0.00377489	0.0245428	0.00746001	0.0218992	0.00307546	0.0173622	0.00804058	0.030266
180	180	2520.15	2520.15	N/A		TRUE	0.163282	0.0846635	0.107189	0.039243	-0.0121412	-0.044556	0.0309295	-0.0309935	0.0469201
181	181	2521.54	2521.54	N/A		TRUE	0.171571	0.0200404	0.0261057	-0.0144087	-0.0135654	0.00194992	-0.070535	-0.100274	-0.0984618
182	182	2523.6	2523.6	N/A		TRUE	0.0577806	0.0206014	0.00228835	-0.0260368	-0.00759583	-0.028365	0.0103378	-0.0248129	0.0138049
183	183	2526.36	2526.36	N/A		TRUE	0.0844742	0.0158879	0.0162688	-0.0374668	0.00416109	0.0070098	-0.0362853	-0.0255687	-0.0285735
184	184	2527.9	2527.9	N/A		TRUE	0.135732	0.110131	0.0223352	-0.0114178	0.0406853	-0.0303957	0.0355483	0.0117192	-0.00172077
185	185	2530.06	2530.06	N/A		TRUE	0.0740961	0.0398111	0.0194762	0.0168937	0.0123111	0.0188807	-0.00230165	0.0456161	0.00345615
186	186	2532.04	2532.04	N/A		TRUE	0.0678716	0.0373218	-0.0190477	0.0147801	-6.81574e-05	0.0134875	-0.0156681	0.00815595	-0.0372922
187	187	2533.17	2533.17	N/A		TRUE	0.0571911	0.0147864	-0.0100381	-0.0283961	-0.00658685	-0.0273019	0.0128785	-0.0212248	0.0159827
188	188	2534.28	2534.28	N/A		TRUE	0.0411833	0.019755	0.0143733	0.0248798	0.00612379	0.00830206	0.00505801	0.00627178	0.0118923
189	189	2536.34	2536.34	N/A		TRUE	0.0464456	0.0236872	0.0330289	0.0101243	-0.000573743	-0.00368776	-0.00383664	-0.014108	0.0010036
190	190	2542.66	2542.66	N/A		TRUE	0.05118	0.0397415	0.00632071	0.00467974	0.0177592	0.0123235	0.000420972	0.0168921	-0.00415245
191	191	2544.42	2544.42	N/A		TRUE	0.0550406	0.0262821	-0.0147063	0.0104681	0.00823308	-0.00324223	-0.00224851	-0.0281614	-0.031947
192	192	2546.54	2546.54	N/A		TRUE	0.0380242	0.016682	-0.00271295	-0.0161793	0.000714496	-0.0114431	0.01311	0.0121969	0.0205029
193	193	2550.52	2550.52	N/A		TRUE	0.0683474	0.0373475	0.00853917	0.00906395	0.00263188	0.012845	-0.0120239	0.028954	-0.0223838
194	194	2551.92	2551.92	N/A		TRUE	0.0629695	0.0352121	-0.0155586	0.0352489	0.00416081	0.0184399	-0.00759389	-0.0104633	-0.0150824
195	195	2553.69	2553.69	N/A		TRUE	0.0735289	0.0405951	0.0493638	0.0119538	-0.00130382	-0.0152974	0.0125787	-0.00611701	0.0257692
196	196	2558.51	2558.51	N/A		TRUE	0.053746	0.0191352	-0.00648989	0.00587456	0.00726473	0.0239926	-0.0221167	0.0180342	-0.0284631
197	197	2560.39	2560.39	N/A		TRUE	0.0568665	0.0454305	0.0132451	0.0195353	0.0156554	0.00321998	-0.00161486	0.00148548	-0.00916858
198	198	2563.6	2563.6	N/A		TRUE	0.0434766	0.0163632	-0.00903699	-0.0236275	-0.00111101	-0.0211884	0.00764431	-0.00320736	0.0138694
199	199	2566.71	2566.71	N/A		TRUE	0.0839132	0.0502796	-0.0385644	-0.0377	0.00694643	-0.00530094	0.000428024	0.0373253	0.000844886
200	200	2568.18	2568.18	N/A		TRUE	0.0548597	0.0152737	0.0214576	-0.00410936	-0.00394215	-0.0256624	0.0207721	0.00114939	0.034287
201	201	2571.18	2571.18	N/A		TRUE	0.0528042	0.017318	-0.0012072	-0.0246066	-0.00752982	-0.0301732	0.0171607	-0.0121189	0.0209645
202	202	2576.16	2576.16	N/A		TRUE	0.0446612	0.0301323	-0.00514415	0.0128682	0.00571942	0.00782924	-0.00862824	-0.00825265	-0.0196999
203	203	2582.42	2582.42	N/A		TRUE	0.0858491	0.00519188	0.0195694	-0.00311741	-0.00724955	0.0292471	0.0160694	-0.000354805	-0.0122332
204	204	2584.4	2584.4	N/A		TRUE	0.0675732	0.00883359	0.0118695	0.0203045	-0.0224351	0.0267535	0.0289176	0.00325218	-0.0206848
205	205	2586.45	2586.45	N/A		TRUE	0.0339405	0.0174396	0.0154121	0.0160003	0.00125435	-0.000355129	0.00649837	0.00944064	0.00967307
206	206	2589	2589	N/A		TRUE	0.0475567	0.0134638	0.00206464	-0.0133776	-0.00239183	-0.0210667	0.0201171	-0.00247665	0.029562
207	207	2592.64	2592.64	N/A		TRUE	0.0579882	0.00945635	-0.0160287	-0.000391641	0.038084	-0.00999829	0.0247328	-0.0138017	-0.0181605
208	208	2594.17	2594.17	N/A		TRUE	0.0374439	0.0218136	0.00846741	0.023095	0.00045084	0.00575579	-0.00479025	-0.00564835	-0.0105191
209	209	2608.5	2608.5	N/A		TRUE	0.197713	-0.0076504	-0.00992636	0.00173314	-0.0166831	0.0455315	0.00980245	-0.0374101	0.0448164
210	210	2647.01	2647.01	N/A		TRUE	0.0590596	0.0353879	0.0402571	-0.00611504	0.00973157	-0.0130512	0.00861923	-0.00450551	0.0131775
211	211	2658.95	2658.95	N/A		TRUE	0.0536472	0.00647169	0.0348886	-0.00498359	-0.00483849	-0.00657966	-0.0158316	-0.0300137	-0.0145026
212	212	2722.64	2722.64	N/A		TRUE	0.256723	-0.0156638	-0.00856173	-0.000790924	-0.0219351	0.0505583	0.0183062	-0.0414385	0.0618266
213	213	2726.49	2726.49	N/A		TRUE	0.13294	-0.0072942	-0.00359199	0.000686308	-0.0115345	0.0258079	0.00958393	-0.0213664	0.0317165
214	214	2737.5	2737.5	N/A		TRUE	0.222065	-0.0168721	0.0062038	0.0345536	-0.0731186	0.0126578	0.114274	0.0551963	-0.113405
215	215	2745.51	2745.51	N/A		TRUE	0.0966268	-0.00972807	-0.00270837	0.00170679	-0.020836	0.0226334	0.0262983	-0.00925921	0.00700594
216	216	2754.16	2754.16	N/A		TRUE	0.107678	0.0395005	-0.0346895	0.0652743	-0.000547356	0.020539	-0.0272109	-0.0157057	-0.0346513
217	217	2756.29	2756.29	N/A		TRUE	0.10059	-0.00566337	0.0258689	0.0102928	0.062721	-0.0207457	0.0472945	-0.024966	-0.0145196
218	218	2757.99	2757.99	N/A		TRUE	0.10636	-0.0104496	-0.0138432	0.00699724	-0.0104404	-0.0431204	-0.0264715	0.0166764	0.0270822
219	219	2759.58	2759.58	N/A		TRUE	0.0757541	-0.00754363	0.00822937	0.0032979	-0.0198828	0.00223981	0.0461596	0.0156484	-0.0463548
220	220	2780.09	2780.09	N/A		TRUE	0.178106	0.0920211	0.0994055	-0.0749379	0.00843174	-0.0295664	-0.0272656	-0.0370063	0.000966441
221	221	2791.53	2791.53	N/A		TRUE	0.0556641	0.0428961	-0.0211842	-0.00791637	-0.00503379	-0.0190572	0.0133657	-0.00685847	0.0086931
222	222	2796.12	2796.12	N/A		TRUE	0.146821	0.0677152	0.0124227	-0.113371	-0.0115943	-0.0543138	-0.0115259	-0.0173198	-0.00327617
223	223	2800.13	2800.13	N/A		TRUE	0.0849718	0.0225099	-0.0220707	-0.0356119	-0.0114131	-0.0463222	0.0337144	-0.0135068	0.0357173
224	224	2802.93	2802.93	N/A		TRUE	0.0545522	0.0322507	0.0249169	-0.0183041	0.00460401	-0.012935	0.00700962	0.00368674	0.0220415
225	225	2804.11	2804.11	N/A		TRUE	0.0635588	-0.00150272	0.013777	-0.0105798	-0.00946606	-0.00482722	-0.0236109	-0.0337942	-0.0362964
226	226	2812.1	2812.1	N/A		TRUE	0.10631	0.0396818	0.0149379	-0.0669398	-0.0152132	-0.0472731	-0.00537165	-0.0440611	-0.0027678
227	227	2818.86	2818.86	N/A		TRUE	0.0614782	0.0275394	-0.00102505	-0.0404682	-0.00730274	-0.0302074	0.0105207	-0.00700506	0.0149967
228	228	2820.71	2820.71	N/A		TRUE	0.103714	-0.0163601	0.00398641	0.00505181	-0.0435237	0.0153676	0.0663956	0.0168611	-0.0511623
229	229	2834.58	2834.58	N/A		TRUE	0.038387	0.0127333	0.00300177	-0.0243402	-0.000691787	-0.0184755	0.00986225	-0.0128682	-0.00905298
230	230	2836.63	2836.63	N/A		TRUE	0.487198	-0.0389134	-0.0364138	0.00819644	-0.0372596	0.163241	0.0223937	-0.100357	0.192355
231	231	2837.79	2837.79	N/A		TRUE	0.0743364	-0.00417399	0.00394627	-0.00981685	-0.0180285	0.0169774	0.0262014	0.0464013	-0.043145
232	232	2842.65	2842.65	N/A		TRUE	0.0570424	-0.00731801	0.00091028	0.000408647	-0.0219632	0.00719915	0.0404955	0.0116514	-0.0270361
233	233	2844.17	2844.17	N/A		TRUE	0.0752253	0.0140422	0.0658104	0.00306393	-0.00505919	-0.0134692	-0.00658536	-0.0276695	0.00517687
234	234	2851.21	2851.21	N/A		TRUE	0.196009	0.0120114	0.104275	0.0399534	-0.0458353	-0.0164986	0.129169	0.0694039	0.00743146
235	235	2852.79	2852.79	N/A		TRUE	0.0613608	-0.00705861	0.000528352	0.0023425	-0.020699	0.00310871	0.0345676	0.0157373	-0.0353531
236	236	2858.61	2858.61	N/A		TRUE	0.166346	-0.0164191	-0.0110085	-7.658e-05	-0.0181833	0.060098	0.015543	-0.0364798	0.0650067
237	237	2860.55	2860.55	N/A		TRUE	0.0761259	-0.0104784	0.00281788	0.00386163	-0.0300649	0.0112674	0.0487629	0.0147271	-0.0317775
238	238	2872.65	2872.65	N/A		TRUE	0.0948476	0.00199892	0.0418011	0.0158151	-0.0272223	-0.00573011	0.065647	0.0330559	-0.0133429
239	239	2901.07	2901.07	N/A		TRUE	0.062815	0.0054949	0.00500732	-0.0199013	0.0129505	0.0301086	-0.0204677	0.0312546	-0.0153366
240	240	2903.08	2903.08	N/A		TRUE	0.0520654	0.00853078	0.0314008	0.0104974	-0.000364642	-0.00749564	0.0153749	0.00875208	0.0317445
241	241	2927.29	2927.29	N/A		TRUE	0.060971	0.00446976	0.019379	-0.0139794	-0.00690249	-0.00701685	-0.0208439	-0.0386074	-0.0266599
242	242	2933.62	2933.62	N/A		TRUE	0.0627795	-0.0120233	-0.00534999	0.00964161	0.00179034	-0.0275967	-0.0207416	0.00946154	0.00360307
243	243	2949.74	2949.74	N/A		TRUE	0.145534	-0.0101838	-0.00926354	-0.00453501	-0.00313463	0.0574366	0.00484679	-0.0177199	0.055331
244	244	2953.42	2953.42	N/A		TRUE	0.0418153	0.0177866	-0.0125838	0.0228603	0.000736592	0.0103171	-0.00802789	-0.0046698	-0.0200096
245	245	2959.09	2959.09	N/A		TRUE	0.062429	0.0185501	0.0532924	0.0049526	-0.00431006	-0.0143919	0.000877498	-0.0178679	0.010846
246	246	2961.63	2961.63	N/A		TRUE	0.0444089	0.0120588	-0.0108677	-0.0199497	-0.00644483	-0.0247064	0.0160527	-0.00976896	0.0165761
247	247	2963.81	2963.81	N/A		TRUE	0.0665448	-0.00165715	0.00922664	0.00350925	-0.0196542	-0.000898349	0.0452164	0.0177174	-0.0280823
248	248	3025.58	3025.58	N/A		TRUE	0.0380064	0.0256389	-0.0124549	-0.0058442	-0.00518079	-0.0169826	0.0100082	-0.0108387	0.00556622
249	249	3031.46	3031.46	N/A		TRUE	0.0639929	0.0126268	-0.0130436	0.0052721	-0.00349147	-0.0267947	-0.00808935	-0.00636699	0.00457131
250	250	3046.65	3046.65	N/A		TRUE	0.0905291	-0.0125238	0.00153996	0.00436221	-0.0353018	0.0102227	0.0572177	0.0201354	-0.0462613
251	251	3099.36	3099.36	N/A		TRUE	0.09187	0.0103485	0.0337585	-0.0205089	-0.0107952	-0.0130168	-0.0293752	-0.0582776	-0.0353699
252	252	3113.35	3113.35	N/A		TRUE	0.100235	0.0049631	0.0367624	-0.016698	-0.00891233	-0.00631913	-0.0390743	-0.0615917	-0.0453322
253	253	3129.89	3129.89	N/A		TRUE	0.0877324	-0.0101265	-0.00491444	0.00679168	0.00284481	-0.0185433	-0.0168938	0.000604833	0.00323475
254	254	3151.56	3151.56	N/A		TRUE	0.0766938	0.0297945	0.016193	0.00472516	0.0114127	0.0136657	-0.0139276	-0.0144121	-0.000634203
255	255	3155.39	3155.39	N/A		TRUE	0.136924	0.035598	0.0640093	-0.0660281	-0.00875027	-0.020129	-0.0257309	-0.0471513	-0.0244206
256	256	3159.39	3159.39	N/A		TRUE	0.0862875	0.00192133	0.0226331	-0.0163316	-0.00786024	-0.00293984	-0.0345755	-0.0519807	-0.0441707
257	257	3168.5	3168.5	N/A		TRUE	0.150127	0.00707521	0.0650867	0.0385901	-0.0506748	0.0246855	0.105689	0.0296419	-0.00700756
258	258	3172.39	3172.39	N/A		TRUE	0.0648296	0.0072402	0.0317381	-0.017091	-0.00340063	-0.00159056	-0.0223556	-0.0310525	-0.0247015
259	259	3177.38	3177.38	N/A		TRUE	0.0800315	0.00513908	0.0351023	-0.0169002	-0.00592861	-0.000422078	-0.0327433	-0.0395343	-0.0386423
260	260	3185.69	3185.69	N/A		TRUE	0.125392	-0.00385777	0.0529314	0.0218397	-0.048626	0.00807989	0.0939744	0.0299333	-0.00678059
261	261	3187.26	3187.26	N/A		TRUE	0.0399678	0.0157106	-0.0071796	0.0147818	0.00762049	0.020802	-0.00355283	0.00668446	-0.00547694
262	262	3190.71	3190.71	N/A		TRUE	0.0808825	0.0128922	0.0428613	0.0227565	0.0014891	0.0140082	0.020784	-0.00225609	0.0563682
263	263	3192.72	3192.72	N/A		TRUE	0.273349	-0.0237035	-0.0108954	-0.00893681	-0.0189862	0.0895308	0.0383738	-0.0217507	0.065452
264	264	3207.32	3207.32	N/A		TRUE	0.055673	0.000891893	0.0242913	0.0143278	-0.0181862	0.00821994	0.0388023	0.0130999	0.00347001
265	265	3212.49	3212.49	N/A		TRUE	0.178071	0.0502297	-0.0276252	-0.0733478	-0.0167506	-0.0732277	0.0603153	-0.0443224	0.069245
266	266	3214.9	3214.9	N/A		TRUE	0.0932376	-0.00428573	-0.00493185	-0.014306	0.017441	0.0490578	-0.00766121	0.0227939	0.0319396
267	267	3288.79	3288.79	N/A		TRUE	0.230873	-0.031627	0.00568257	0.00978696	-0.0909651	0.0321469	0.148093	0.0473536	-0.113015
268	268	3309.55	3309.55	N/A		TRUE	0.0455651	0.0174089	-0.00328563	-0.0359878	-0.00179126	-0.0149973	0.00328852	0.0114606	0.00841699
269	269	3311.13	3311.13	N/A		TRUE	0.0707202	-0.00799881	-0.00649811	0.0125609	-0.0357628	0.0259358	0.0414917	-0.000124975	-0.0242844
270	270	3321.94	3321.94	N/A		TRUE	0.621233	0.0340347	-0.152289	0.0615901	-0.0403742	0.40008	-0.042305	-0.149387	0.315754
271	271	3323.52	3323.52	N/A		TRUE	0.152617	-0.00501612	-0.00139927	-0.00232111	-0.0132452	0.0144485	-0.0153846	-0.0292096	0.0139922
272	272	3327.85	3327.85	N/A		TRUE	0.250183	0.0595909	0.107646	-0.0576616	0.0446923	0.106028	-0.110688	0.102611	-0.0774347
273	273	3328.98	3328.98	N/A		TRUE	0.314926	0.0834787	-0.0819219	-0.132159	-0.0422998	-0.171442	0.125068	-0.0502192	0.13223
274	274	3331.39	3331.39	N/A		TRUE	0.200474	0.0129092	0.0107267	-0.0613537	0.0155367	0.051203	-0.0618866	0.118244	-0.0638823
275	275	3335.95	3335.95	N/A		TRUE	0.255285	-0.0121062	0.0661259	0.0261791	-0.0866089	-0.00159966	0.167807	0.0738265	-0.104679
276	276	3338.52	3338.52	N/A		TRUE	0.0777937	0.00971875	-0.0133006	0.0184642	-0.0100672	0.0326967	-0.00283995	-0.0145095	0.00641255
277	277	3341.44	3341.44	N/A		TRUE	0.171982	0.0345449	0.153542	0.0180942	-0.00613597	-0.0299958	0.00421643	-0.0369022	0.04557
278	278	3343.99	3343.99	N/A		TRUE	0.203465	0.0398039	-0.0654655	0.012846	-0.00796286	0.102029	-0.0101392	-0.0383255	0.0825725
279	279	3346.27	3346.27	N/A		TRUE	0.0614661	0.0117203	0.0491893	-0.011805	0.00579264	0.00846732	-0.0214566	-0.00514445	-0.0041821
280	280	3348.5	3348.5	N/A		TRUE	0.101963	0.0130169	0.0393741	-0.0113931	0.0248912	0.0320494	-0.00185443	0.0709626	0.037206
281	281	3350.25	3350.25	N/A		TRUE	0.09456	0.0312902	-0.0218837	-0.0507248	-0.00161381	-0.0130764	0.00379053	0.049708	0.00200566
282	282	3358.1	3358.1	N/A		TRUE	0.0826814	0.00298673	0.0409969	0.0155757	-0.0234299	-0.00682617	0.0549591	0.0271329	-0.00851377
283	283	3359.87	3359.87	N/A		TRUE	0.0899451	-0.0081711	-0.00932314	-0.00841177	-0.000142341	0.04641	-0.00443733	-0.00754718	0.0504053
284	284	3361.23	3361.23	N/A		TRUE	0.0773086	0.0177195	0.00401623	0.0084265	-0.00455636	0.00678184	-0.0309043	-0.0406228	-0.0474985
285	285	3363.94	3363.94	N/A		TRUE	0.0979329	0.0138942	0.0714405	-0.00556176	-0.00833425	-0.0143091	-0.0247487	-0.0516061	-0.0173458
286	286	3365.89	3365.89	N/A		TRUE	0.085153	0.0242754	-0.0277095	0.0148275	-0.000782564	0.0389668	-0.0111396	-0.00695848	0.013718
287	287	3395.64	3395.64	N/A		TRUE	0.0360914	0.0127686	-0.0036321	-0.027271	-0.00368697	-0.0127717	0.00891889	0.0066105	0.00582123
288	288	3397.55	3397.55	N/A		TRUE	0.150004	0.0670208	-0.018223	-0.0586451	0.0443133	0.0402743	-0.0134998	0.0945796	0.0123832
289	289	3413.92	3413.92	N/A		TRUE	0.10746	0.0833466	-0.0165063	-0.0476654	0.0110262	-0.0132851	0.0066478	0.0379228	0.01119
290	290	3416.22	3416.22	N/A		TRUE	0.0889555	0.00433297	-0.00808184	0.0009446	0.0294544	0.0272047	-1.77924e-05	0.00613599	0.0157498
291	291	3420.41	3420.41	N/A		TRUE	0.0787346	0.0139854	0.00375911	-0.0109269	0.0204067	0.0396022	-0.019153	0.0588254	-0.0041025
292	292	3422.16	3422.16	N/A		TRUE	0.0345235	0.0259705	-0.010329	0.0102607	-0.00137149	-0.0079399	0.00731316	-0.00997169	-0.00202484
293	293	3428.98	3428.98	N/A		TRUE	0.0480701	0.0150597	-0.00595846	-0.0318066	0.0122492	0.00966251	-0.0106531	0.0173011	-0.0117945
294	294	3430.73	3430.73	N/A		TRUE	0.137618	0.0350262	-0.00609932	-0.0273077	-0.0530416	0.0220152	0.0887008	0.0413254	-0.033578
295	295	3433.97	3433.97	N/A		TRUE	0.0618062	0.00618249	0.0176989	0.00258758	0.0172868	0.0132888	-0.00307191	-0.00842909	0.0115065
296	296	3436.53	3436.53	N/A		TRUE	0.0484104	0.0325945	-0.00958941	-0.0193203	0.0114014	0.00108874	0.00312965	0.0180056	0.00833579
297	297	3460.44	3460.45	N/A		TRUE	0.146787	0.00597933	0.0495378	-0.0273684	-0.00279914	0.00555213	-0.0567863	-0.0793148	-0.054952
298	298	3492.65	3492.65	N/A		TRUE	0.0378737	0.00424002	0.0259452	0.00265645	0.00471896	-0.00948165	-0.00357265	0.0053976	0.018506
299	299	3509.1	3509.1	N/A		TRUE	0.0534086	0.00984025	0.0347873	0.0134597	0.000905866	-0.00765144	0.0141293	0.0104623	0.0302622
300	300	3542.62	3542.62	N/A		TRUE	0.0551716	0.0136285	0.00992842	0.00768934	-0.00447753	0.00392758	-0.0216456	-0.03089	-0.0322474
301	301	3562.49	3562.49	N/A		TRUE	0.042892	0.0139578	0.00273221	-0.0152005	-0.00523872	-0.0234434	0.0173849	-0.00396879	0.0225156
302	302	3563.73	3563.73	N/A		TRUE	0.0411818	0.0158881	-0.00734118	0.0123739	0.00296611	0.0153447	-0.0164047	-0.00400454	-0.0242652
303	303	3573.27	3573.27	N/A		TRUE	0.0503728	-0.0064169	-0.00218117	0.00167818	0.031598	-0.00779571	0.0196178	-0.014649	-0.0161935
304	304	3574.47	3574.47	N/A		TRUE	0.114862	0.0117214	0.0606144	-0.0288116	0.00979037	0.0194361	-0.0487273	-0.0292167	-0.0274413
305	305	3579.48	3579.48	N/A		TRUE	0.0483637	0.0165457	0.0418401	0.00992693	0.000114835	-0.00329169	-0.000489718	0.00169963	0.00903162
306	306	3580.92	3580.92	N/A		TRUE	0.0657348	-0.00811424	-0.0048837	-0.000876834	0.0493817	-0.00812191	0.0290541	-0.0188843	-0.0155563
307	307	3596.18	3596.18	N/A		TRUE	0.121927	0.0365575	0.0697126	0.0371267	0.0339832	0.00497657	0.0318593	0.0468338	0.0386462
308	308	3598.02	3598.02	N/A		TRUE	0.0598621	0.0126609	-0.00370753	-0.0354535	0.000462297	-0.00146215	-0.0108814	0.0301443	-0.0110623
309	309	3599.47	3599.47	N/A		TRUE	0.101644	-0.0048087	0.0198381	-0.017767	0.0314301	-0.000118874	-0.0191901	-0.0648522	-0.0503237
310	310	3601.1	3601.1	N/A		TRUE	0.108401	0.023963	0.0696232	0.0283044	0.00287159	-0.013586	0.0314654	0.02397	0.058533
311	311	3606.54	3606.54	N/A		TRUE	0.0951968	0.0850969	-0.00353424	0.0139218	-0.00446758	-0.00758068	-0.00379566	-0.0204617	-0.0186382
312	312	3608.55	3608.55	N/A		TRUE	0.0809222	0.0217844	-0.0214264	-0.0354082	-0.0105477	-0.0437888	0.0317892	-0.0119129	0.0334941
313	313	3618.9	3618.9	N/A		TRUE	0.0431083	0.0217799	0.0183862	0.0172948	-0.00193477	-0.00694032	0.017419	0.00682345	0.0178445
314	314	3622.66	3622.66	N/A		TRUE	0.0335578	0.0272091	-0.00515901	0.002596	-0.00441718	-0.0118892	0.00612507	-0.0108276	0.000990202
315	315	3634.09	3634.09	N/A		TRUE	0.0779185	-0.00735603	0.00552977	0.00301708	-0.0261465	0.00424387	0.0456148	0.024894	-0.043459
316	316	3648.51	3648.51	N/A		TRUE	0.33502	0.0299458	0.165029	-0.089683	0.0239254	0.04984	-0.150124	-0.103814	-0.112308
317	317	3664.77	3664.77	N/A		TRUE	0.0646435	0.00357361	0.0245961	-0.0126831	-0.00388971	-0.00113226	-0.0269884	-0.0365599	-0.0287937
318	318	3671.48	3671.48	N/A		TRUE	0.084662	0.00706713	0.0445469	-0.0214061	0.00962227	0.00860248	-0.0344173	-0.0320074	-0.0320413
319	319	3686.24	3686.24	N/A		TRUE	0.0525358	0.00440671	0.0256332	-0.0113576	0.00233323	0.00575475	-0.0209485	-0.0199767	-0.014176
320	320	3714.5	3714.5	N/A		TRUE	0.20206	-0.0248803	-0.0286138	0.0646606	-0.0154471	-0.0802558	-0.0943444	0.034476	0.0194415
321	321	3718.42	3718.42	N/A		TRUE	0.123864	-0.0154581	-0.00719179	0.0176037	-0.00252376	-0.0547955	-0.0393102	0.0389718	0.00857763
322	322	3731.63	3731.63	N/A		TRUE	0.11179	0.00095297	-0.0237257	0.0402649	-0.00750284	-0.016436	-0.0173866	0.0118411	-0.0265728
323	323	3732.8	3732.8	N/A		TRUE	0.111675	-0.00576245	0.00677396	0.0100948	-0.00551786	-0.0162638	-0.0179397	0.00770298	0.0215227
324	324	3736.1	3736.1	N/A		TRUE	0.0886792	-0.0188749	-0.00903995	0.0170677	0.00163906	-0.0546879	-0.0437101	0.0283534	0.00666601
325	325	3737.91	3737.91	N/A		TRUE	0.0927899	0.000900081	-0.00826637	0.0240569	-0.016299	-0.00142637	-0.0158703	-0.000715276	3.40538e-05
326	326	3755.59	3755.59	N/A		TRUE	0.0940625	-0.022592	-0.00296313	0.0172315	0.0540602	-0.0439146	0.0162767	0.00609713	-0.0138626
327	327	3758.9	3758.9	N/A		TRUE	0.0731221	-0.0152078	-0.00933567	0.0151626	-0.00151872	-0.0392094	-0.0358003	0.0163913	0.00927111
328	328	3762.57	3762.57	N/A		TRUE	0.438347	0.066548	0.284489	-0.150634	0.134408	0.12145	-0.165171	0.0932077	-0.111588
329	329	3764.4	3764.4	N/A		TRUE	0.0554016	0.0167679	-0.0180096	-0.0182672	-0.00846172	-0.0301849	0.0172244	-0.00895742	0.0211859
330	330	3768.58	3768.58	N/A		TRUE	0.107971	-0.00199078	-0.00313163	-0.00663293	0.0233957	0.0288903	-0.00269911	0.00914986	0.0296271
331	331	3769.84	3769.84	N/A		TRUE	0.0900772	0.00352683	0.000965203	-0.0224908	0.00682065	0.017981	-0.0262163	0.0604424	-0.0199395
332	332	3772.21	3772.21	N/A		TRUE	0.0548359	-0.013954	-0.00466288	0.00664274	0.0209665	-0.0280719	-0.00448695	0.00412609	-0.011336
333	333	3774.88	3774.88	N/A		TRUE	0.0784604	0.0537416	-0.0315341	-0.00932896	-0.0101431	-0.0318151	0.0192639	-0.0210683	0.00934308
334	334	3778.38	3778.38	N/A		TRUE	0.118508	0.00905133	0.0685577	-0.0230641	0.00310618	-0.0077477	-0.0550141	-0.0477364	-0.0437228
335	335	3781.83	3781.83	N/A		TRUE	0.057531	0.00406327	0.000588661	-0.0145249	0.00492123	0.0147407	-0.0145401	0.0373929	-0.0145901
336	336	3784.28	3784.28	N/A		TRUE	0.125847	0.00190039	0.0366418	-0.0304138	0.0133934	0.0123557	-0.0479467	-0.0609197	-0.0564676
337	337	3786.15	3786.15	N/A		TRUE	0.123447	0.00723431	0.050005	-0.0188785	-0.0126249	-0.00896692	-0.0445098	-0.0756972	-0.0559392
338	338	3788.68	3788.68	N/A		TRUE	0.078324	-0.00144955	-0.00103398	-0.0175321	0.0286248	0.0305374	-0.0154427	0.0470786	0.00613388
339	339	3796.32	3796.32	N/A		TRUE	0.0627592	0.00782396	0.0297333	-0.00237156	0.0232824	0.0129542	0.00968542	0.0393645	0.019093
340	340	3797.8	3797.8	N/A		TRUE	0.0593145	0.00997538	0.00326761	-0.0127865	-0.00160619	-0.00192805	-0.0197322	-0.033723	-0.0193773
341	341	3800.72	3800.72	N/A		TRUE	0.0684858	0.0165757	0.0416003	-0.00507192	0.00466018	0.000660233	-0.00815368	-0.0195408	0.00941335
342	342	3803.51	3803.51	N/A		TRUE	0.0915889	0.0334936	-0.0136627	0.0130042	0.0308163	0.0411959	-0.0319067	0.0155221	-0.0475148
343	343	3806.19	3806.19	N/A		TRUE	0.0514208	0.0248364	0.0147337	-0.0134399	-0.00546327	-0.0159124	0.0148596	0.00942956	0.020859
344	344	3809.52	3809.52	N/A		TRUE	0.0931095	-0.0147775	-0.00173877	-0.00460437	0.0776205	0.00842712	0.032801	-0.03029	-0.0166397
345	345	3818.75	3818.75	N/A		TRUE	0.269256	0.192185	-0.102963	-0.0193184	-0.0352174	-0.102072	0.0580557	-0.0835652	0.0137332
346	346	3820.18	3820.18	N/A		TRUE	0.117865	-0.0140177	0.00535501	0.00844887	-0.0240708	0.00193586	0.0784666	0.0240438	-0.0710561
347	347	3822.68	3822.68	N/A		TRUE	0.0470731	0.00924306	0.0290539	0.00470823	0.00800453	0.0046329	0.00637311	0.0158588	0.0260707
348	348	3835.11	3835.11	N/A		TRUE	0.0682771	0.0395193	-0.027213	0.00812829	0.0105454	-0.0226646	0.0220332	-0.0312626	-0.0118238
349	349	3836.9	3836.9	N/A		TRUE	0.0464756	0.0151796	-0.000917024	-0.0251363	0.00830742	0.00545425	0.000336831	0.0280657	0.0129179
350	350	3840.69	3840.69	N/A		TRUE	0.197056	-0.0453719	-0.0102511	0.0747209	0.0855852	-0.121313	-0.0157507	0.046414	-0.0109388
351	351	3842.36	3842.36	N/A		TRUE	0.0852937	0.0510997	-0.0359023	-0.00284296	-0.0158893	-0.0328264	0.0176963	-0.0317365	-0.0122586
352	352	3852.31	3852.31	N/A		TRUE	0.0499638	0.0229709	-0.00711294	0.0220775	0.0111093	0.0177238	-0.00829178	-0.0124169	-0.0182572
353	353	3853.84	3853.84	N/A		TRUE	0.0543636	0.0257886	-0.0262161	0.000674694	-0.000624481	-0.0170477	0.011747	-0.0154903	0.00654278
354	354	3856.01	3856.01	N/A		TRUE	0.0546551	0.0111995	-0.00197176	-0.0171771	-0.00972448	-0.0369887	0.0050401	-0.0112153	0.0210611
355	355	3857.33	3857.33	N/A		TRUE	0.0992725	-0.00360106	-0.0200089	0.0170737	0.0581274	0.0248102	0.0465431	-0.0228599	-0.0312309
356	356	3858.65	3858.65	N/A		TRUE	0.128746	-0.00831431	0.0188508	0.0267624	0.000498919	-0.0602136	-0.0285412	0.0459514	0.0322929
357	357	3863.25	3863.25	N/A		TRUE	0.0795663	0.014124	-0.017872	0.00512189	-0.0095602	0.00434436	0.000819054	-0.00646518	0.0123923
358	358	3864.85	3864.85	N/A		TRUE	0.0361133	0.00753993	0.0270359	0.00580921	-0.000506687	-0.00758743	0.00884287	0.00198898	0.0180046
359	359	3867.51	3867.51	N/A		TRUE	0.117633	-0.0202208	-0.00822168	-0.00177857	0.0938884	0.0155645	0.0518101	-0.0259425	-0.00686759
360	360	3877.19	3877.19	N/A		TRUE	0.0457458	0.0276072	-0.0186755	-0.00305491	-0.00121132	-0.0103233	0.0072098	-0.0130883	0.00600898
361	361	3886.75	3886.75	N/A		TRUE	0.0431352	0.00469732	0.0274224	0.00766511	0.0163265	-0.00393464	0.0164322	0.00241754	0.0201246
362	362	3899.79	3899.79	N/A		TRUE	0.0777616	0.00854107	0.0303832	-0.00963032	-0.00872843	-0.0049142	-0.0281529	-0.0496119	-0.0336449
363	363	3917.83	3917.83	N/A		TRUE	0.180772	0.0703155	-0.0847252	0.0687585	0.0583922	-0.0699718	0.00347292	0.00866436	-0.0427626
364	364	3931.92	3931.92	N/A		TRUE	0.063475	0.00852743	0.0224703	-0.0113426	-0.00233543	9.8384e-05	-0.0223414	-0.0373255	-0.0191948
365	365	3934.07	3934.07	N/A		TRUE	0.161497	0.0744135	-0.0552268	0.0885438	0.0255503	0.0311521	-0.00712695	-0.0212986	-0.0703755
366	366	3936.5	3936.5	N/A		TRUE	0.105849	-0.0133624	-0.00721789	0.0153589	-0.00117995	-0.0470123	-0.0347415	0.0316745	0.00614629
367	367	3940.43	3940.43	N/A		TRUE	0.0737528	0.0109344	-0.0102898	0.0368114	0.0339321	0.00803768	0.0126355	-0.0106327	-0.0249847
368	368	3945.55	3945.55	N/A		TRUE	0.0712083	-0.00194633	0.000622204	-0.00224951	0.0119989	0.0273026	0.000135337	0.000949805	0.0300139
369	369	3947.44	3947.44	N/A		TRUE	0.0870808	-0.0109221	-0.00428084	0.00204589	0.0538766	-0.0134589	0.034738	-0.0267329	-0.0263331
370	370	3950.24	3950.24	N/A		TRUE	0.165305	0.105109	-0.0899826	0.0355891	0.009905	-0.0337941	0.0384057	-0.0538101	-0.0290753
371	371	3951.5	3951.5	N/A		TRUE	0.0648212	0.00414174	0.000358559	-0.0188069	0.00915468	0.0227555	-0.0175632	0.0464495	-0.0125204
372	372	3953.81	3953.81	N/A		TRUE	0.0830087	0.023371	-0.0244092	-0.032288	-0.00828403	-0.0409609	0.0297345	-0.0123716	0.0372862
373	373	3961.69	3961.69	N/A		TRUE	0.139244	-0.0218651	-0.00153018	-0.00129415	0.112997	0.0126157	0.0552485	-0.0482048	-0.0144192
374	374	3963.71	3963.71	N/A		TRUE	0.0505993	0.0119198	0.0323427	0.0162593	0.0141861	-0.0101748	0.018552	-0.00297072	0.012852
375	375	3966.79	3966.79	N/A		TRUE	0.0388476	0.0177169	-0.0176805	0.0108775	0.01389	0.00181423	0.0117751	-0.0107848	-0.00776142
376	376	3971.69	3971.69	N/A		TRUE	0.0584073	0.0224169	-0.0172996	0.0294181	0.0058018	0.0165002	-0.00420511	-0.00295762	-0.0340489
377	377	3974.87	3974.87	N/A		TRUE	0.0445686	0.0121773	-0.0100133	-0.0190442	-0.00629456	-0.0246943	0.0170014	-0.0087142	0.0182176
378	378	3976.31	3976.31	N/A		TRUE	0.0392181	0.0248027	-0.0207287	0.00807092	-0.0021752	-0.00327467	0.00710829	-0.0081703	-0.00424533
379	379	3978.07	3978.07	N/A		TRUE	0.230959	-0.0372713	-0.0150907	-0.00145382	0.187478	0.0338776	0.0926728	-0.0631077	-0.000764609
380	380	3979.49	3979.49	N/A		TRUE	0.0900143	-0.00889841	0.0022973	0.00195505	0.0572461	-0.0163305	0.0354537	-0.0308638	-0.0284947
381	381	3981.52	3981.52	N/A		TRUE	0.0558064	-0.00763247	-0.0027539	0.000768633	0.0384042	-0.00662948	0.0226191	-0.0178549	-0.0163885
382	382	3987.78	3987.78	N/A		TRUE	0.0442302	0.0181711	-0.0133822	0.0237086	0.000994874	0.0132624	-0.00675747	-0.00482479	-0.0197622
383	383	3993.73	3993.73	N/A		TRUE	0.417372	-0.0546677	-0.0387142	-0.0189135	0.340443	0.00434565	0.185856	-0.123434	-0.0552606
384	384	3995.68	3995.68	N/A		TRUE	0.071845	0.0434422	-0.0078464	0.0254804	0.0346831	-0.00441754	0.0239913	-0.00876647	-0.0173536
385	385	4003.58	4003.58	N/A		TRUE	0.100758	-0.0151998	-0.0072851	0.00141177	0.0785644	-0.000831147	0.0441124	-0.0313316	-0.0188933
386	386	4011.1	4011.1	N/A		TRUE	0.169502	-0.0184405	-0.0129782	-0.00906258	0.108843	0.0491932	0.0441947	-0.0213094	0.0344416
387	387	4016.96	4016.96	N/A		TRUE	0.0701854	0.0100727	-0.0123795	-0.0128854	0.0216891	0.014178	0.00502194	0.00356828	0.0185877
388	388	4019.58	4019.58	N/A		TRUE	0.189078	-0.0327693	-0.0138352	0.000162862	0.155677	0.0108463	0.0801329	-0.0541695	-0.0210814
389	389	4021.8	4021.8	N/A		TRUE	0.0771081	-0.0112197	-0.00422846	0.00149788	0.0551146	-0.00680968	0.0320262	-0.0227508	-0.0210491
390	390	4023.63	4023.63	N/A		TRUE	0.0732466	-0.00285268	-0.00313425	-0.00446069	0.0213178	0.02087	0.00225276	0.00298803	0.0214523
391	391	4027.46	4027.46	N/A		TRUE	0.0669409	-0.0111311	-0.0035034	-0.00219439	0.049099	0.0150751	0.0255944	-0.0166959	0.00505512
392	392	4035.6	4035.6	N/A		TRUE	0.390924	-0.0653832	-0.0311227	-0.00828055	0.324505	0.0500058	0.158264	-0.100596	-0.0188131
393	393	4038.47	4038.47	N/A		TRUE	0.0596007	-0.00879686	-0.000545721	0.000222565	0.0479535	0.000836402	0.0277461	-0.0180027	-0.00405554
394	394	4043.07	4043.07	N/A		TRUE	0.0716748	-0.00320967	0.00118413	-0.00589192	0.0194304	0.0255186	0.000590906	-0.00206977	0.0238161
395	395	4048.29	4048.29	N/A		TRUE	0.0772438	0.0146126	-0.0203695	-0.00321791	0.00141882	-0.017212	0.0240532	-0.012502	0.0286131
396	396	4051.99	4051.99	N/A		TRUE	0.177722	-0.0241966	-0.0128346	-0.00776214	0.129683	0.0464761	0.0514688	-0.0304084	0.0173919
397	397	4053.89	4053.89	N/A		TRUE	0.0598495	-0.00172681	-0.0103667	-0.0102491	0.032366	-0.0207821	0.0301254	-0.0164947	-0.00417207
398	398	4058.49	4058.49	N/A		TRUE	0.143751	-0.00483769	-0.0078165	-0.00673163	0.0417406	0.0539153	0.000888351	0.00934054	0.0463589
399	399	4062.22	4062.22	N/A		TRUE	0.249964	-0.0274222	0.0054812	0.00999399	-0.0836986	0.0118081	0.144379	0.0633449	-0.14427
400	400	4063.68	4063.68	N/A		TRUE	0.189065	-0.0433496	0.00743721	0.0609795	0.0830339	-0.0869609	0.0210473	0.046194	0.0101045
401	401	4068.73	4068.73	N/A		TRUE	0.108599	-0.00172929	0.00727555	-0.00400866	0.020632	0.0360723	0.00694222	0.0134549	0.0426301
402	402	4070.34	4070.34	N/A		TRUE	0.0529941	-0.00997881	-0.00296076	0.00259403	0.0352186	-0.00349755	0.021702	-0.0154741	-0.00743411
403	403	4072.5	4072.5	N/A		TRUE	0.059705	-0.0068204	-0.00339167	0.00246423	0.0374219	-0.0106499	0.0225564	-0.0171866	-0.0197695
404	404	4073.74	4073.74	N/A		TRUE	0.0965611	-0.00372415	-0.00310732	-0.00918605	0.0209126	0.0352971	-0.00266054	0.00329901	0.0322209
405	405	4079.66	4079.66	N/A		TRUE	0.559366	-0.0132874	0.0160595	0.305181	0.151185	-0.082755	-0.0382615	0.152689	0.164222
406	406	4081.56	4081.56	N/A		TRUE	0.14553	-0.0299842	-0.012187	0.0113031	0.115021	-0.0400094	0.0427789	-0.0248323	-0.0373468
407	407	4084.27	4084.27	N/A		TRUE	0.0769296	-0.011226	-0.000747437	0.00472537	-0.0258258	-0.00101851	0.0363076	0.019118	-0.0411899
408	408	4085.95	4085.95	N/A		TRUE	0.118337	-0.00191428	0.0638815	-0.00223302	0.017082	-0.028688	-0.0246497	-0.0464875	-0.0308647
409	409	4091.05	4091.05	N/A		TRUE	0.0879617	-0.00120015	0.0033513	0.027391	-0.00672217	-0.0360289	-0.0162159	0.0328148	-0.00235229
410	410	4093.47	4093.47	N/A		TRUE	0.0795101	-0.00446759	-0.00257462	-0.00255817	0.0148602	0.0176814	0.00333168	0.0113169	0.0135867
411	411	4096.46	4096.46	N/A		TRUE	0.265494	0.118702	0.0498156	0.180279	-0.0136288	0.0237282	-0.0065169	0.00125307	0.0616679
412	412	4098.2	4098.2	N/A		TRUE	0.21898	-0.0440523	-0.00818714	0.0243813	-0.0807573	-0.0132505	0.089486	0.0687627	-0.0795171
413	413	4100.21	4100.21	N/A		TRUE	0.155366	-0.0106894	-0.0179315	0.0210752	-0.00478998	0.0134456	-0.00297174	-0.0182545	0.0267972
414	414	4101.37	4101.37	N/A		TRUE	0.124328	-0.0304243	-0.0133046	0.0207051	0.0643644	-0.0699617	0.000124776	0.00827531	-0.026547
415	415	4102.69	4102.69	N/A		TRUE	0.168313	0.0823792	0.0404623	0.106607	0.00481014	0.0468057	-0.00578397	-0.00282004	0.0254194
416	416	4104.34	4104.34	N/A		TRUE	0.0542384	0.0087902	-0.00894367	-0.0158136	-0.00450745	-0.0315734	0.0203255	-0.00447379	0.0240232
417	417	4112.84	4112.84	N/A		TRUE	0.105874	0.0311825	0.012654	0.0642042	0.0226982	0.0377084	0.0172703	-0.00293008	0.0329839
418	418	4115.12	4115.12	N/A		TRUE	0.0875294	-0.0152226	0.00384616	0.0179361	-0.00423979	-0.0271598	0.000126423	0.0372611	0.00736059
419	419	4116.56	4116.56	N/A		TRUE	0.117406	-0.0109386	-0.00477198	0.0065901	-0.000404156	-0.0184334	-0.021936	-0.00218997	0.00413714
420	420	4117.91	4117.91	N/A		TRUE	0.102477	0.0488048	0.0312848	0.0312825	0.00434567	0.0084453	-0.0229174	-0.0394385	-0.0109778
421	421	4120.08	4120.08	N/A		TRUE	0.0836067	-0.0117066	0.0121674	0.00811432	-0.0299301	0.00968658	0.0476323	0.0113682	-0.0177874
422	422	4123.99	4123.99	N/A		TRUE	0.0662378	0.0300795	-0.0117345	0.0468673	0.00394486	0.0162149	-0.0139019	-0.00243201	-0.0186587
423	423	4126.18	4126.18	N/A		TRUE	0.0622696	0.00365074	0.0218507	0.00867626	0.00651515	0.0091961	0.0146465	0.0149756	0.0305002
424	424	4127.81	4127.81	N/A		TRUE	0.0945906	-0.00056271	-0.0067066	0.00124508	0.0194194	0.0253338	-0.00968206	0.00893465	0.0252554
425	425	4129.63	4129.63	N/A		TRUE	0.0824069	0.0349035	0.0156442	0.0539279	-0.00228211	0.015999	0.00307892	-0.00538743	0.0119422
426	426	4134.69	4134.69	N/A		TRUE	0.0716619	0.00892215	0.0337307	0.00969344	0.0113657	0.00833895	0.0115209	0.0160376	0.0448537
427	427	4137.69	4137.69	N/A		TRUE	0.0938201	-0.00216673	-0.000144149	-0.00552194	0.023035	0.02477	-0.00563096	0.0157443	0.0274283
428	428	4139.82	4139.82	N/A		TRUE	0.0668581	0.0129814	0.0410368	0.0149821	0.00275648	-0.00801246	0.0248405	0.0106258	0.0390869
429	429	4141	4141	N/A		TRUE	0.060165	0.0129827	-0.0137214	0.0215627	0.0037539	0.0125583	-0.0101676	-0.0262281	-0.0202274
430	430	4142.87	4142.87	N/A		TRUE	0.0424631	0.0190291	-0.0118407	0.0260945	-0.000161263	0.0100538	-0.00630891	-0.00483263	-0.0197697
431	431	4145.76	4145.76	N/A		TRUE	0.0459613	0.00433696	0.0264126	0.00986535	0.00548944	-0.00418165	0.0141513	0.0058492	0.0273714
432	432	4148.54	4148.54	N/A		TRUE	0.0344288	0.0214434	-0.0131538	-0.00112324	-0.00312564	-0.0143735	0.0106749	-0.00982495	0.00423724
433	433	4149.81	4149.81	N/A		TRUE	0.0550708	0.0083905	0.0335043	0.0108147	0.00442704	-0.00246112	0.0160518	0.0124632	0.0349585
434	434	4155.22	4155.22	N/A		TRUE	0.0572687	0.0307682	0.0141665	0.0381626	0.00771914	0.0123046	0.00678873	0.00485379	0.0131429
435	435	4162.44	4162.44	N/A		TRUE	0.0435363	0.00804978	0.0280401	0.00816739	0.00113731	-0.00426612	0.0143107	0.00895989	0.0245683
436	436	4168.7	4168.7	N/A		TRUE	0.0391598	0.00762165	0.0254712	0.0102867	0.00029145	-0.0040991	0.0140719	0.0114467	0.0181016
437	437	4170.58	4170.58	N/A		TRUE	0.0335404	0.0170983	-0.013654	0.0181574	-0.00223489	0.00911862	-0.00306651	-0.00652956	-0.0130775
438	438	4172.87	4172.87	N/A		TRUE	0.048412	0.00403652	0.0228645	-0.00504627	-0.00384801	-0.000814284	-0.0139247	-0.0310659	-0.00998771
439	439	4178.68	4178.68	N/A		TRUE	0.0366233	0.0168857	-0.0118169	0.0183119	0.000690635	0.00801452	-0.00411965	-0.0055974	-0.018059
440	440	4192.84	4192.84	N/A		TRUE	0.032683	0.0264116	-0.00785621	-0.00698995	-0.00212805	-0.00846193	0.00707161	0.00785777	0.00303734
441	441	4204.5	4204.5	N/A		TRUE	0.0841537	-0.00550178	0.00321066	-0.000531667	-0.0292467	0.00313209	0.0438768	0.0142794	-0.0531559
442	442	4208.71	4208.72	N/A		TRUE	0.0379441	0.02562	-0.0164991	-0.00320831	-0.00428156	-0.0143948	0.00961651	-0.010171	0.00417374
443	443	4241.69	4241.69	N/A		TRUE	0.0963533	-0.0140817	-0.00871881	0.0514758	0.0373733	-0.0234484	-0.00473185	0.0125581	0.0100024
444	444	4245.95	4245.95	N/A		TRUE	0.0781605	-0.0135173	-0.00663725	0.01189	0.0177154	-0.0404747	-0.0145223	0.0157611	-0.00404542
445	445	4258.86	4258.86	N/A		TRUE	0.0845829	0.00285144	-0.000532255	0.0358465	0.0273647	0.0171235	0.0246168	-0.00645337	0.00157466
446	446	4260.76	4260.76	N/A		TRUE	0.0808512	-0.010216	-0.0052965	0.0113416	-0.00151516	-0.0356795	-0.0260643	0.0249674	0.00510878
447	447	4296.91	4296.91	N/A		TRUE	0.0526874	-0.00890687	-0.00428016	0.00554597	0.0345897	-0.0171904	0.0132969	-0.00881474	-0.0165761
448	448	4307.79	4307.79	N/A		TRUE	0.044133	0.0102737	-0.0115617	-0.0170689	-0.0103553	-0.0227267	0.0242435	-0.00366237	0.00995686
449	449	4345.35	4345.35	N/A		TRUE	0.0488607	0.0129258	-0.0128398	-0.0205547	-0.00657164	-0.0265891	0.0193623	-0.00784404	0.0204229
450	450	4351.15	4351.15	N/A		TRUE	0.0767387	0.0119469	0.0576181	0.0148721	0.013309	-0.0163709	0.0236193	-0.00115056	0.0285655
451	451	4353.2	4353.2	N/A		TRUE	0.0635815	0.0126184	0.0571332	0.00528761	-0.00360348	-0.0118651	-6.54678e-06	-0.0169531	0.0114286
452	452	4393.79	4393.79	N/A		TRUE	0.0577163	-0.00718854	-0.00378132	0.00804997	-0.000810576	-0.0254577	-0.0190202	0.0175845	0.00410202
453	453	4482.7	4482.7	N/A		TRUE	0.114981	-0.000369385	-0.00410725	0.000527841	-0.00758989	-0.018675	-0.0247394	0.00436603	0.0107792
454	454	4484.12	4484.12	N/A		TRUE	0.111374	0.0203705	-0.0210977	0.0334916	-0.00797126	0.0255023	-0.0162893	-0.0183579	-0.0119385
455	455	4499.91	4499.91	N/A		TRUE	0.0759518	-0.00581627	-0.00428962	0.00574325	-0.00537471	-0.00936825	-0.017313	0.00164343	0.00730705
456	456	4534.89	4534.89	N/A		TRUE	0.140954	-0.00200804	0.00647247	-0.0117133	-0.00518088	0.037883	0.00962832	-0.00495699	0.0506559
457	457	4547.54	4547.54	N/A		TRUE	0.0896755	-0.00696011	0.000502662	0.00466295	-0.0305387	0.00403422	0.0515217	0.0213265	-0.0524332
458	458	4564.95	4564.95	N/A		TRUE	0.136227	-0.0270661	-0.0034531	0.0321067	-0.0105637	-0.0844504	-0.0555199	0.0558983	0.0179518
459	459	4570.27	4570.27	N/A		TRUE	0.0639563	-0.0115405	-0.00434014	0.00669538	-0.0117267	-0.0183371	-0.00532206	0.0292859	-0.00972174
460	460	4581.16	4581.16	N/A		TRUE	0.186881	-0.0295263	-0.0221471	0.0680826	-0.0239455	-0.104479	-0.0952663	0.0629653	0.0179974
461	461	4584.93	4584.93	N/A		TRUE	0.0633373	-0.00709617	-0.00486763	0.010254	-0.00148357	-0.0273392	-0.0203141	0.0195656	0.00225985
462	462	4588.55	4588.55	N/A		TRUE	0.0350269	0.021007	-0.000710859	-0.0182466	-0.000837103	-0.00320757	0.000710995	0.0113101	0.00900393
463	463	4607.02	4607.02	N/A		TRUE	0.136407	0.000938982	-0.0152101	0.052609	0.0406138	0.00893513	0.0100693	-0.0181422	-0.0075769
464	464	4614.82	4614.82	N/A		TRUE	0.0721663	0.00421534	-0.00926791	0.000878698	-0.0133924	-0.0114683	-0.00697098	0.000229105	0.00781553
465	465	4617.81	4617.81	N/A		TRUE	0.0841045	-0.00922515	-0.00813162	0.00812395	-0.00602193	-0.0379258	-0.0210628	0.0301616	0.00400108
466	466	4621.29	4621.29	N/A		TRUE	0.0552919	-0.00961427	2.6308e-05	0.00131955	0.0415232	0.0073507	0.0276947	-0.0106081	0.00230571
467	467	4624.04	4624.04	N/A		TRUE	0.0621143	0.00119092	-0.0112003	0.0404679	0.0219657	-0.00178884	-0.00154573	-0.00152537	-0.00236019
468	468	4629.65	4629.65	N/A		TRUE	0.0744614	-0.00582932	-0.00347551	0.00400832	-0.0053422	-0.0107028	-0.0148785	0.00236609	0.00626488
469	469	4661.79	4661.79	N/A		TRUE	0.0473447	0.00512865	0.0335512	-0.00272496	-0.00977794	-0.00658026	-0.00199086	-0.021324	-0.0170837
470	470	4663.73	4663.73	N/A		TRUE	0.180462	0.0301836	0.146891	-0.00163807	-0.0150926	-0.0298649	-0.0303517	-0.083296	-0.0128878
471	471	4675.58	4675.58	N/A		TRUE	0.0971294	-0.0106734	-0.00726635	-0.00371896	-0.0141577	0.0412269	0.00340104	-0.0182675	0.0414461
472	472	4678.14	4678.14	N/A		TRUE	0.0767487	0.0510406	-0.0152706	-0.00675646	-0.0115822	-0.0335992	0.0137973	-0.0346272	0.00387923
473	473	4679.75	4679.75	N/A		TRUE	0.228583	0.0327676	0.168554	-0.0118899	-0.020145	-0.0334673	-0.0538446	-0.119281	-0.0402636
474	474	4682.79	4682.79	N/A		TRUE	0.0512144	0.0338567	0.00605641	0.00855336	-0.00538361	-0.0203397	0.0206478	-0.00601755	0.0212785
475	475	4686.7	4686.7	N/A		TRUE	0.0735877	0.0129197	0.047175	0.00726657	-0.00901369	-0.010522	-0.0256577	-0.0383844	-0.00968263
476	476	4689.55	4689.55	N/A		TRUE	0.08747	-0.00904728	0.000174975	0.00439055	-0.029862	0.00556605	0.0494631	0.0213931	-0.0513231
477	477	4693.55	4693.55	N/A		TRUE	0.0460855	0.0139091	0.0214412	-0.0142756	-0.0156585	-0.00602195	0.0178927	-0.00413971	-0.0143592
478	478	4695.73	4695.73	N/A		TRUE	0.256521	0.0416848	0.206889	-0.00362383	-0.0218512	-0.0421198	-0.0451169	-0.119686	-0.022722
479	479	4699.42	4699.42	N/A		TRUE	0.0417859	0.00727669	0.0291021	0.00706766	0.00693216	-0.00992287	0.0200193	-0.0109506	0.00127796
480	480	4700.83	4700.83	N/A		TRUE	0.101565	0.00446086	0.0223846	-0.0189096	-0.0106955	-0.00444809	-0.0375283	-0.0613741	-0.0542474
481	481	4702.94	4702.94	N/A		TRUE	0.070007	0.0114619	0.0571848	-0.00393015	-0.00482168	-0.00925443	-0.0179894	-0.0296019	-0.00746373
482	482	4711.77	4711.77	N/A		TRUE	0.198179	0.0366497	0.161968	-0.000707276	-0.0164808	-0.0356206	-0.0297728	-0.0900472	-0.00918283
483	483	4715.56	4715.56	N/A		TRUE	0.0550226	0.00925877	0.035457	0.0135471	0.00329882	-0.00859068	0.0197947	0.0109571	0.0275633
484	484	4716.95	4716.95	N/A		TRUE	0.0791923	0.00850232	0.029427	-0.0325956	0.0136519	0.0296522	-0.0398584	0.0270161	-0.0270394
485	485	4719.3	4719.3	N/A		TRUE	0.0900332	0.00864576	0.0362831	-0.0212923	-0.00797551	-0.00865185	-0.033882	-0.0537975	-0.0362228
486	486	4721.35	4721.35	N/A		TRUE	0.207344	0.113772	-0.0946314	-0.0989283	0.03724	-0.00386589	0.014027	0.0879442	0.024389
487	487	4726.65	4726.65	N/A		TRUE	0.0480299	0.0269486	-0.0223738	-0.000843185	-0.00646166	-0.0192574	0.00789827	-0.00721576	0.00575096
488	488	4728.15	4728.15	N/A		TRUE	0.0951799	-0.00148871	0.0295078	-0.0161273	-0.0338023	0.0196721	0.0419828	0.00722369	-0.030102
489	489	4733.57	4733.57	N/A		TRUE	0.0798275	0.0134407	0.0689235	0.00199691	-0.00915253	-0.01184	-0.0016088	-0.0300974	0.00198046
490	490	4735.14	4735.14	N/A		TRUE	0.0850541	0.0252745	0.0215497	-0.0240741	0.0129496	0.0121358	-0.0273271	-0.0197343	-0.0140109
491	491	4736.94	4736.94	N/A		TRUE	0.201719	0.100804	-0.083463	-0.0901769	0.0431574	0.014303	0.0121648	0.0980401	0.0287317
492	492	4739.19	4739.19	N/A		TRUE	0.10272	-0.00174907	0.0105835	0.00275296	-0.0347497	0.00235732	0.0542367	0.0133435	-0.0599019
493	493	4741.34	4741.34	N/A		TRUE	0.0458134	0.0139444	-0.00812762	-0.0340912	0.00848475	-0.0175113	0.0145947	0.0058478	0.0050093
494	494	4743.03	4743.03	N/A		TRUE	0.0743535	0.0302841	-0.0342377	-0.0142816	0.0318009	-0.0201181	0.034989	-0.0199978	0.0053665
495	495	4745.16	4745.16	N/A		TRUE	0.0586283	0.0105426	0.031881	-0.0222868	-0.00827157	-0.000102042	-0.0110872	0.020967	-0.0255617
496	496	4750.32	4750.32	N/A		TRUE	0.0466161	0.00765888	-0.00450149	-0.0249105	0.00595182	0.0114451	0.00295496	0.0341143	0.00730554
497	497	4752.84	4752.84	N/A		TRUE	0.350125	0.149779	-0.121282	-0.177221	0.0752958	0.0349548	0.00824408	0.197296	0.0514668
498	498	4754.81	4754.81	N/A		TRUE	0.062293	0.0231233	0.000150855	-0.016377	0.00187853	0.0119434	-0.0265042	0.00922229	-0.0393888
499	499	4756.59	4756.59	N/A		TRUE	0.0660911	-0.000687802	0.000548254	-0.0037251	0.0163824	0.0159392	0.00135511	0.00457385	0.0191202
500	500	4758.57	4758.57	N/A		TRUE	0.0565494	0.0317258	-0.0138349	-0.00595828	-0.00978447	-0.0277244	0.0256425	-0.011329	0.0159614
501	501	4759.74	4759.74	N/A		TRUE	0.0707955	0.0133512	-0.0161525	0.0112075	0.0378601	0.0248853	-0.00888256	0.017927	-0.0335166
502	502	4761.58	4761.58	N/A		TRUE	0.0447662	0.0327873	-0.0199779	-0.0100173	-0.00624254	-0.0134168	0.00428632	-0.00455043	-0.0101464
503	503	4768.79	4768.79	N/A		TRUE	0.318105	0.0785456	-0.0581094	-0.14017	0.0728872	0.0741686	-0.050653	0.241502	0.0090141
504	504	4770.24	4770.24	N/A		TRUE	0.0451908	0.0102819	-0.011157	-0.0191887	0.00013675	-0.0276861	0.0186174	-0.0126671	0.0125847
505	505	4771.86	4771.86	N/A		TRUE	0.192577	-0.0109409	0.0191244	-0.01841	-0.0550688	0.0620546	0.0789207	0.100679	-0.102693
506	506	4775.88	4775.88	N/A		TRUE	0.0815456	0.0141993	-0.0226504	-0.029773	0.00342218	-0.0437951	0.0317895	-0.0177629	0.0318617
507	507	4777.2	4777.2	N/A		TRUE	0.110827	0.0307086	0.00171826	-0.0099753	0.0151832	0.0503585	-0.009908	0.0772603	-0.0474026
508	508	4779.59	4779.59	N/A		TRUE	0.052675	0.026016	-0.0157216	-0.0254293	-0.00725258	-0.0257381	0.0126748	0.0017571	0.0126812
509	509	4782.85	4782.85	N/A		TRUE	0.0970166	-0.000983393	-0.0188956	0.0417402	-0.0111818	-0.0312083	-0.0383035	0.0130748	-0.00115625
510	510	4784.17	4784.17	N/A		TRUE	0.167208	-0.0209655	-0.0117226	0.0219892	0.000399159	-0.0695302	-0.0545859	0.0513121	0.0170682
511	511	4785.37	4785.37	N/A		TRUE	0.0943151	-0.00359462	0.00951752	0.0200158	0.0290107	-0.00635539	0.0248084	0.0103105	-0.0186927
512	512	4787.01	4787.01	N/A		TRUE	0.0768634	0.0331022	-0.0212661	-0.0363682	0.0144541	0.0161506	-0.00716014	0.045248	0.00573442
513	513	4789.56	4789.56	N/A		TRUE	0.070579	0.0155709	-0.000391643	-0.0268019	0.00788377	0.022465	-0.020035	0.0463167	-0.0200493
514	514	4791.53	4791.53	N/A		TRUE	0.0876879	0.0317588	-0.0159696	-0.035462	0.0113297	0.0141844	-0.00943036	0.0627737	-0.00376739
515	515	4792.85	4792.85	N/A		TRUE	0.0554723	0.0138966	-0.0146564	-0.0241559	-0.010101	-0.0286968	0.026835	-0.00455041	0.0178391
516	516	4794.05	4794.05	N/A		TRUE	0.0437441	0.014872	0.0211623	0.00873855	-0.00703432	0.00350252	0.0157769	-0.0078554	0.00303992
517	517	4796.17	4796.17	N/A		TRUE	0.0688754	-0.00267814	-0.00406406	-0.00177919	0.0333892	0.00755174	0.0199931	0.00507081	-0.0471271
518	518	4799.92	4799.92	N/A		TRUE	0.0512994	0.00395278	-0.0192643	0.0257318	-0.00145955	-0.00891403	-0.0218376	0.00810801	-0.00577823
519	519	4802.11	4802.11	N/A		TRUE	0.0717634	0.00758357	4.6517e-05	-0.0171169	0.0150847	0.0318208	-0.0211006	0.0541997	-0.0104172
520	520	4803.86	4803.86	N/A		TRUE	0.0505246	0.0105233	-0.0139147	-0.0203599	-0.00223295	-0.0340066	0.016122	-0.00602067	0.0176001
521	521	4805.44	4805.44	N/A		TRUE	0.0463939	0.024177	-0.0217689	0.00565782	-0.00786252	-0.014568	0.00810678	-0.00791602	-0.00212066
522	522	4807.35	4807.35	N/A		TRUE	0.0840088	-0.0071151	0.00624648	0.0115365	-0.026017	0.00217393	0.0347103	0.0202073	-0.0456246
523	523	4809.86	4809.86	N/A		TRUE	0.0584217	0.0471825	-0.00692509	-0.0163689	0.00149275	-0.0126909	0.00535131	0.00931321	0.0144852
524	524	4811.78	4811.78	N/A		TRUE	0.0412603	0.0238391	-0.0183557	-0.00442942	-0.00600123	-0.0184987	0.0129535	-0.0114177	0.00654762
525	525	4816.57	4816.57	N/A		TRUE	0.0741878	0.0362841	-0.00597041	-0.0238156	-0.00262539	0.015868	0.0082371	0.0395281	-0.017831
526	526	4827.76	4827.76	N/A		TRUE	0.0532311	0.0118577	-0.00610808	-0.0242618	-0.00138281	-0.00073461	-0.000298734	0.0350933	-0.00496281
527	527	4833.14	4833.14	N/A		TRUE	0.0890926	0.0245611	-0.0208347	0.0340805	-0.00499175	0.0225747	-0.014973	-0.0139859	-0.0153421
528	528	4836.01	4836.01	N/A		TRUE	0.0728319	-0.00573406	-0.00173615	0.00306549	-0.00533979	-0.0102455	-0.0180047	-0.00155233	0.0030668
529	529	4837.37	4837.37	N/A		TRUE	0.0880836	0.00454343	0.0114541	0.00585288	-0.0272144	0.0054556	0.0553323	0.0343728	-0.0393395
530	530	4839.68	4839.68	N/A		TRUE	0.163867	0.134217	-0.0267062	-0.0609978	-0.000884619	-0.00197917	0.00529189	0.0328576	-0.0100962
531	531	4845.61	4845.61	N/A		TRUE	0.0984201	0.0638012	-0.0390144	-0.0243046	-0.0107479	-0.0210667	-0.00610313	-0.0395945	-0.0209511
532	532	4848.07	4848.07	N/A		TRUE	0.537248	-0.0429808	-0.0233756	0.0313637	-0.0353272	-0.0738075	-0.113619	0.0164641	0.0462735
533	533	4849.34	4849.34	N/A		TRUE	0.298588	0.089099	-0.079613	0.123107	-0.0198508	0.0756212	-0.0504065	-0.0569788	-0.0617822
534	534	4856.55	4856.55	N/A		TRUE	0.0792408	0.0604553	-0.0231446	-0.0214005	0.00469197	-0.00940445	0.0143676	0.0231846	0.0210779
535	535	4860.7	4860.7	N/A		TRUE	0.0533797	0.0207857	0.00172839	0.0182195	-0.00160577	0.0106903	-0.0177182	-0.0170613	-0.0303192
536	536	4862.47	4862.47	N/A		TRUE	0.04614	0.0202795	-0.00752337	0.0129558	0.00724545	0.0234124	-0.00441959	0.0177484	-0.0106159
537	537	4863.65	4863.65	N/A		TRUE	0.0616454	0.0162704	-0.0162141	-0.0259016	-0.00834476	-0.0334572	0.0243782	-0.00996908	0.0258518
538	538	4865.28	4865.28	N/A		TRUE	0.141381	0.0125133	-0.0126989	0.0156508	-0.0106559	0.00372639	-0.0406006	0.0208535	0.000778081
539	539	4868.54	4868.54	N/A		TRUE	0.116912	0.0838442	-0.0106188	-0.0526417	-0.019756	-0.0060732	0.0222959	0.0288029	-0.0333077
540	540	4871.19	4871.19	N/A		TRUE	0.103037	0.0278368	-0.0274237	0.0343526	0.010162	0.0420652	-0.0182477	-0.00777584	-0.00432157
541	541	4873.12	4873.12	N/A		TRUE	0.0932408	0.0285378	-0.00921118	-0.0565859	0.000796794	-0.0287996	0.0116754	0.0265744	0.0417117
542	542	4874.61	4874.61	N/A		TRUE	0.0836632	0.032834	0.0097501	-0.0427125	-0.0213949	-0.0393771	0.0316763	-0.019051	0.0115019
543	543	4882.14	4882.14	N/A		TRUE	0.149256	0.0194133	-0.0337907	0.0522113	-0.0171747	0.00943234	-0.048337	-0.0182061	-0.0112894
544	544	4883.63	4883.63	N/A		TRUE	0.111397	0.0949923	-0.0384195	-0.0185422	-0.00310092	-0.0182037	0.00635662	-0.00640657	-0.00589968
545	545	4885.57	4885.57	N/A		TRUE	0.0497844	0.0349954	-0.009387	-0.0277391	0.00248656	-0.00421552	-0.00296204	0.0137878	0.00355104
546	546	4888.21	4888.21	N/A		TRUE	0.0698797	0.0254433	-0.0210633	0.0364504	-0.0037439	0.0211586	-0.0127846	-0.0124552	-0.0254065
547	547	4889.65	4889.65	N/A		TRUE	0.0617606	0.0410938	-0.0260203	0.0184168	0.00438348	0.0175275	-0.00331516	0.0101231	-0.0173417
548	548	4900.66	4900.66	N/A		TRUE	0.0429057	0.0314473	-0.0231331	0.00212862	0.00167343	0.00485942	-0.00202318	0.00539969	-0.01133
549	549	4902.68	4902.68	N/A		TRUE	0.0573277	0.0222484	-0.0206541	-0.0163433	-0.00985309	-0.0254966	0.0180396	-0.016593	0.017446
550	550	4906.27	4906.27	N/A		TRUE	0.0689784	0.0263634	0.00211281	0.0191457	-0.00450138	0.0216627	-0.0190185	-0.0222661	-0.0247556
551	551	4909.74	4909.74	N/A		TRUE	0.029249	0.0204515	-0.014388	0.00805707	-0.00159606	-0.000348426	-0.000509246	-0.00272991	-0.00962276
552	552	4912.31	4912.31	N/A		TRUE	0.0765911	0.0498183	-0.016308	0.0306371	0.00647397	0.02556	-0.0132021	0.020301	-0.0256279
553	553	4913.59	4913.59	N/A		TRUE	0.0738093	0.0201527	0.0552024	0.00316261	-0.00429125	-0.0232549	0.0152259	-0.010048	0.0329522
554	554	4914.95	4914.95	N/A		TRUE	0.243782	-0.03263	-0.0288455	0.0305421	-0.00215136	-0.108291	-0.0370584	0.0749966	0.00463522
555	555	4916.87	4916.87	N/A		TRUE	0.086184	-0.00708696	-0.00509137	0.00509248	-0.00561407	-0.0146118	-0.0234587	0.00740808	0.00646766
556	556	4918.86	4918.86	N/A		TRUE	0.0461696	0.0256239	0.00184969	0.0332861	0.000831403	0.0086584	-0.000459448	0.000168226	-0.0103682
557	557	4921.22	4921.22	N/A		TRUE	0.0488941	0.0151728	-0.0119981	0.0208393	-0.00401157	0.0114765	-0.0101752	-0.0109847	-0.0106042
558	558	4930.2	4930.2	N/A		TRUE	0.470466	-0.0946999	-0.0484576	0.129453	0.11827	-0.240402	-0.112295	0.127029	0.0262365
559	559	4932.48	4932.48	N/A		TRUE	0.120402	0.0121337	0.0459248	0.0228885	-0.03462	-0.0087121	0.0783307	0.0331599	0.00365942
560	560	4933.96	4933.96	N/A		TRUE	0.288355	-0.0455063	-0.0247718	0.0497315	-0.0100474	-0.149835	-0.119697	0.0993718	0.0264735
561	561	4935.11	4935.11	N/A		TRUE	0.0763176	0.0270472	-0.0211762	0.0427345	-6.50585e-05	0.000443349	-0.0242317	0.000211016	-0.0295618
562	562	4938.15	4938.15	N/A		TRUE	0.057312	-0.00235005	-0.00248505	0.00491614	-0.0194232	0.00150697	0.0293093	0.0130659	-0.036423
563	563	4942.55	4942.55	N/A		TRUE	0.117581	-0.0167596	-0.0104054	-0.00345944	0.0747277	0.0356504	0.0373173	-0.0214419	0.0180258
564	564	4946.16	4946.16	N/A		TRUE	0.381932	-0.0440557	0.000141098	0.241049	0.146727	-0.183662	0.0209923	0.101794	-0.0275228
565	565	4948.12	4948.12	N/A		TRUE	0.0753089	0.0110575	-0.0169527	-0.0323614	0.016619	-0.0393493	0.0385204	0.00146948	0.00528239
566	566	4950.94	4950.94	N/A		TRUE	0.224397	-0.0183897	-0.0100997	0.0136619	-0.0155152	-0.0346533	-0.0492019	0.00831704	0.0226107
567	567	4952.04	4952.04	N/A		TRUE	0.167034	-0.0206996	-0.0106768	0.0231636	-0.00216316	-0.0734084	-0.0551047	0.0514839	0.0120684
568	568	4954.79	4954.79	N/A		TRUE	0.069393	-0.0044789	-0.00363932	0.00474846	0.00128653	0.0109688	0.0384989	0.0112024	-0.0307812
569	569	4957.02	4957.02	N/A		TRUE	0.237579	-0.0281455	-0.0065365	0.0144404	0.152521	-0.0375732	0.0923334	-0.0674462	-0.0714037
570	570	4958.21	4958.21	N/A		TRUE	0.20984	-0.00920575	-0.0093758	-0.0119783	0.0384881	0.0797188	0.000359757	0.00423511	0.0812953
571	571	4962.39	4962.39	N/A		TRUE	0.128551	0.00280917	0.0145914	0.0537659	-0.00884771	-0.034286	-0.0210888	0.0206252	0.0219647
572	572	4965.15	4965.15	N/A		TRUE	0.131702	-0.0394374	-0.0171889	0.0177174	0.0546635	-0.0595936	0.0156148	0.0398015	-0.0249068
573	573	4967.73	4967.73	N/A		TRUE	0.0713395	-0.010973	-0.00567126	0.00829655	0.00496	-0.0325096	-0.0274486	0.0235965	0.0223841
574	574	4969.19	4969.19	N/A		TRUE	0.0966499	0.0440343	0.0320561	0.0597885	-0.00157293	0.0108033	0.010301	0.00413821	0.0220168
575	575	4971.93	4971.93	N/A		TRUE	0.0714418	0.00523569	0.0503775	0.00373337	-0.0112792	-0.00220586	0.00707584	-0.0128271	-0.00829886
576	576	4974.12	4974.12	N/A		TRUE	0.121681	-0.0204781	-0.0107337	0.00181899	0.0969428	0.0133207	0.0532023	-0.0372485	-0.0130124
577	577	4978.12	4978.12	N/A		TRUE	0.0910493	0.065131	-0.0313381	-0.0334194	-0.00224392	-0.0155608	0.0211253	0.0229623	0.0089354
578	578	4980.16	4980.16	N/A		TRUE	0.12512	0.0170032	0.025292	0.0769176	0.0535967	-0.0336939	0.0111927	0.0159215	0.0493169
579	579	4982.5	4982.5	N/A		TRUE	0.0884526	0.0307818	-0.0223987	0.0485048	0.0104426	0.0160505	-0.0256145	0.00637094	-0.0198053
580	580	4984.56	4984.56	N/A		TRUE	0.0664804	-0.0083145	-0.00322988	0.00522844	-0.020969	-0.0022243	0.0243154	0.015026	-0.030117
581	581	4986.15	4986.15	N/A		TRUE	0.101329	0.00806833	0.0383982	0.0143349	0.00736319	0.0157743	0.0168486	0.00965264	0.0673067
582	582	4989.83	4989.83	N/A		TRUE	0.146848	0.0350417	0.135855	-0.00733751	-0.00439331	-0.00934867	-0.030096	-0.0156949	-0.00762362
583	583	4991.22	4991.22	N/A		TRUE	0.0821919	-0.0018519	0.0192483	0.00260348	0.021344	0.0248847	0.0208729	0.00110541	0.0396672
584	584	4993.18	4993.18	N/A		TRUE	0.0813692	-0.0123653	-0.00433543	0.00190717	0.0582341	-0.00744045	0.0333345	-0.0233748	-0.0207926
585	585	4996.28	4996.28	N/A		TRUE	0.0653218	0.000365613	0.0241251	0.0140982	-0.000373012	-0.0136289	0.0167188	0.0105623	0.0162605
586	586	4998.51	4998.51	N/A		TRUE	0.0628029	0.00492124	-0.0115334	0.0126985	0.0134229	0.0220182	-0.00885673	-0.000579013	0.000537442
587	587	5000.98	5000.98	N/A		TRUE	0.0437577	0.0122058	0.0150074	0.00943523	0.0146064	-0.00908919	0.0218225	-0.00133023	0.0206134
588	588	5002.42	5002.42	N/A		TRUE	0.0361761	0.0133365	-0.00763506	0.0196518	-0.00539674	0.011637	-0.00449575	0.00412958	-0.0178235
589	589	5004.42	5004.42	N/A		TRUE	0.118077	0.079634	-0.0685256	-0.0259318	-0.00371836	-0.0179999	0.0283844	0.0129011	0.00800779
590	590	5005.78	5005.78	N/A		TRUE	0.108238	0.0204111	0.0935637	0.00382834	-0.00906524	-0.0194497	-0.00571514	-0.0401972	0.0128314
591	591	5007.23	5007.23	N/A		TRUE	0.0584475	0.0068813	-0.00736823	0.00724331	0.033916	0.00135251	0.0175554	-0.00876987	-0.0192684
592	592	5011.56	5011.56	N/A		TRUE	0.0776907	0.00909688	0.0325811	0.0173079	-0.0060767	-0.00972326	-0.0207861	-0.024109	-3.93003e-05
593	593	5018.32	5018.32	N/A		TRUE	0.0372906	0.0147467	0.00677481	0.0254826	-0.0029099	0.0050971	0.0149225	0.00201253	-0.00633812
594	594	5021.93	5021.93	N/A		TRUE	0.280787	0.239143	-0.0970337	-0.0652223	0.00416636	-0.038908	0.023337	0.0317299	0.0187399
595	595	5026.34	5026.34	N/A		TRUE	0.1223	0.0376493	-0.0238118	-0.0448053	-0.0144674	-0.0652922	0.0512483	-0.0154345	0.0583012
596	596	5038.1	5038.1	N/A		TRUE	0.0816905	0.0750126	-0.0253144	0.0026389	-0.000394045	-0.00629442	0.00438938	0.0015342	-0.00456464
597	597	5041.63	5041.63	N/A		TRUE	0.072359	0.0321161	-0.0138259	0.0258238	0.0111467	0.0364585	-0.0215196	0.0224141	-0.0272855
598	598	5044.6	5044.6	N/A		TRUE	0.102944	0.0538449	-0.028826	0.0129889	0.0138989	0.0423998	-0.0369706	0.0180616	-0.0476248
599	599	5054.96	5054.96	N/A		TRUE	0.0482091	0.0243247	-0.00686027	0.0261747	0.00323775	0.0137485	-0.0079125	-0.00844062	-0.0155638
600	600	5056.64	5056.64	N/A		TRUE	0.0486648	0.0345293	-0.0155167	-0.0172889	-0.00509191	-0.018148	0.00856531	-0.0086903	0.00565092
601	601	5058.47	5058.47	N/A		TRUE	0.0725877	0.0231687	-0.000935532	-0.0364934	0.00323594	-0.0163345	0.0197905	0.0292299	0.0407593
602	602	5060.06	5060.06	N/A		TRUE	0.067636	0.0339228	-0.00479049	0.0336413	0.00263498	0.0204437	-0.0183597	-0.00129896	-0.0332882
603	603	5064.3	5064.3	N/A		TRUE	0.0424182	0.0131981	-0.00980509	-0.029456	0.000301355	-0.0122754	0.00719396	0.00401107	0.0148066
604	604	5066.2	5066.2	N/A		TRUE	0.0375912	0.0274398	-0.00304691	0.00931268	-0.00072645	0.00492582	-0.00564579	0.00770848	-0.012566
605	605	5067.63	5067.63	N/A		TRUE	0.0448941	0.0304728	-0.0205419	0.00576107	0.0010172	-0.000910381	0.00232393	-0.0081513	-0.00222612
606	606	5079.13	5079.13	N/A		TRUE	0.0585354	0.0308181	-0.00684719	0.0351743	0.00224634	0.0171675	-0.00967261	0.00468557	-0.0221271
607	607	5080.57	5080.57	N/A		TRUE	0.055358	0.0413285	-0.0254046	-0.0155435	-0.00171663	-0.0139183	0.00951329	0.000943719	0.00696384
608	608	5082.58	5082.58	N/A		TRUE	0.0565886	0.00561087	0.00146407	-0.0118161	0.00441324	0.0157408	-0.0139519	0.036158	-0.0129671
609	609	5108.59	5108.59	N/A		TRUE	0.076981	-0.00944453	-0.00773	0.034981	-0.0155492	-0.0406033	-0.0337866	0.0330832	0.00688945
610	610	5118.05	5118.05	N/A		TRUE	0.0564489	-0.010073	0.00201921	0.0210821	0.00569364	-0.0372606	-0.00561748	0.0237063	0.00698441
611	611	5132.18	5132.18	N/A		TRUE	0.0494172	0.0219657	-0.00938555	0.0279148	0.00587989	0.0183097	-0.0054502	-0.00123002	-0.0123348
612	612	5134.16	5134.16	N/A		TRUE	0.125704	0.0354329	-0.0475885	-0.00957225	-0.0231163	-0.0923113	0.000692957	0.0154441	0.0433275
613	613	5142.46	5142.46	N/A		TRUE	0.10346	0.000288804	0.000605769	-0.0230413	0.0274336	0.0438674	-0.0216319	0.0444176	0.0117959
614	614	5144.14	5144.14	N/A		TRUE	0.0915265	0.0208504	0.0293047	-0.0161349	0.00636937	0.0219581	-0.0399379	0.0250942	-0.0454811
615	615	5145.76	5145.76	N/A		TRUE	0.067225	-0.000359727	0.00110918	-0.0125478	0.0276713	0.00772104	0.00130116	0.0260401	-0.0238101
616	616	5150.65	5150.65	N/A		TRUE	0.059765	0.0178457	-0.0149152	-0.016285	-0.0092841	-0.0187898	0.00199253	0.0212985	0.012565
617	617	5152.62	5152.62	N/A		TRUE	0.0363069	0.00570395	0.0303346	0.00397658	0.00670083	-0.00824338	0.00419477	-0.01299	0.00217501
618	618	5177.5	5177.5	N/A		TRUE	0.0385681	0.020833	-0.0199563	-0.00314881	-0.00485657	-0.0212186	0.00273206	-0.000443667	0.00568626
619	619	5180	5180	N/A		TRUE	0.033172	0.0159937	-0.00719659	0.0197051	0.000775703	0.00801511	-0.00516675	-0.00282915	-0.0142928
620	620	5375.23	5375.23	N/A		TRUE	0.122614	-0.00981021	-0.00480841	0.00727158	-0.00829883	-0.0166061	-0.0251724	0.004376	0.0106344
621	621	5376.51	5376.51	N/A		TRUE	0.0622739	0.0175325	-0.0158029	0.0260517	-0.0038501	0.0167139	-0.0109871	-0.0117106	-0.0137512
622	622	5391.69	5391.69	N/A		TRUE	0.0443419	0.00623061	0.0267314	0.0101473	8.99251e-05	-0.00799389	0.00986741	0.00927097	0.0249578
623	623	5405.65	5405.65	N/A		TRUE	0.0342491	0.0189003	-0.0131112	0.0170135	-0.000486814	0.00425727	-0.00287997	-0.005702	-0.0137024
624	624	5457.59	5457.59	N/A		TRUE	0.0602444	-0.011611	-0.00171693	0.0333071	0.0161175	-0.0379333	-0.00841407	0.0210408	0.000381696
625	625	5473.32	5473.32	N/A		TRUE	0.0883334	-0.0118633	-0.0147974	0.0481145	0.0103481	-0.0471254	-0.0349588	0.0209702	-0.00040028
626	626	5498.62	5498.62	N/A		TRUE	0.0686474	0.00310523	0.000254613	-0.0220441	0.0151727	0.0304376	-0.0179073	0.0519086	-0.00636535
627	627	5632.38	5632.38	N/A		TRUE	0.0517486	0.00447307	0.0266583	-0.00672801	-0.00463254	-0.00500429	-0.0181105	-0.0312188	-0.0187248
628	628	5649.45	5649.45	N/A		TRUE	0.0608707	0.00192444	-0.0114701	0.0235849	-0.0127826	-0.00742996	-0.0264109	-0.00209878	-0.0107967
629	629	5659.33	5659.33	N/A		TRUE	0.0639127	0.00112947	0.015188	-0.0121771	-0.00560642	-0.00239502	-0.0263165	-0.0386797	-0.0329064
630	630	5664.26	5664.26	N/A		TRUE	0.0830417	0.0342438	0.0211951	0.00363298	-0.00688894	-0.00952302	-0.0207875	-0.051996	-0.0290091
631	631	5688.48	5688.48	N/A		TRUE	0.0428544	0.0312099	-0.0198395	0.00586284	-0.0040544	-0.012128	0.0100023	-0.00863622	0.000456162
632	632	5701.31	5701.31	N/A		TRUE	0.0723639	-0.007901	0.000598193	0.00237456	-0.0245297	0.00345401	0.0415137	0.0181589	-0.041834
633	633	5731.94	5731.94	N/A		TRUE	0.0361249	0.00895365	0.0302494	0.00397856	-0.0022046	-0.0053806	-0.00480964	-0.0145033	-0.000172465
634	634	5740.19	5740.19	N/A		TRUE	0.0657496	-0.00799343	0.000459575	0.00245064	-0.0234889	0.00500209	0.0390908	0.0158628	-0.0375867
635	635	5746.75	5746.75	N/A		TRUE	0.0371775	0.0219483	-0.0171036	0.0154609	-0.00226473	0.000527728	-0.000317645	-0.00715729	-0.0132365
636	636	5763.18	5763.18	N/A		TRUE	0.130042	0.0920474	-0.0628884	0.045162	-0.00831528	-0.00621338	0.00696143	-0.0272433	-0.0307038
637	637	5765.06	5765.06	N/A		TRUE	0.0906133	0.0258927	-0.016364	-0.0398926	-0.0133774	-0.0512193	0.0334687	-0.0196318	0.0355076
638	638	5768.11	5768.11	N/A		TRUE	0.0407358	0.0273294	-0.0184427	0.0142786	-0.00233147	-0.00180237	0.000872144	-0.00812642	-0.0119618
639	639	5786.37	5786.37	N/A		TRUE	0.0317384	0.0209092	-0.0163391	0.0107994	-0.00222211	-0.0018907	0.0013984	-0.00736123	-0.00846735
640	640	5791.51	5791.51	N/A		TRUE	0.0489618	0.0129526	-0.0128664	-0.0205972	-0.00658524	-0.0266442	0.0194024	-0.00786027	0.0204652
641	641	5801.27	5801.27	N/A		TRUE	0.0532862	-0.00411123	-0.0045699	-0.00212321	0.0319232	-0.0135151	0.0238047	-0.0161804	-0.0137092
642	642	5802.6	5802.6	N/A		TRUE	0.0593061	0.0119817	-0.00502295	-0.00364878	0.00511814	0.0188796	-0.017111	0.0334431	-0.0230086
643	643	5856.76	5856.76	N/A		TRUE	0.0573279	0.0460181	-0.0215688	0.00132313	0.00623815	0.00760301	-0.00190119	0.0183295	-0.00557033
644	644	5868.21	5868.21	N/A		TRUE	0.114174	0.020876	0.0987198	0.00326338	-0.00827762	-0.0204743	-0.0121008	-0.0445616	0.00350046
645	645	5882.76	5882.76	N/A		TRUE	0.0715019	0.0534491	-3.59565e-05	0.0261747	-0.00446902	-0.0192956	0.023985	-0.0031815	0.0190764
646	646	5884.26	5884.26	N/A		TRUE	0.0827369	0.0347668	0.0217694	-0.0320165	-0.00881443	-0.0394467	0.0213999	-0.0147581	0.0387374
647	647	5900.28	5900.28	N/A		TRUE	0.26815	0.237165	-0.107676	-0.0136178	-0.0014809	-0.0238041	0.0106979	0.0180267	-0.0203317
648	648	5901.72	5901.72	N/A		TRUE	0.308786	0.137433	-0.0955569	0.167899	0.00401253	0.0729268	-0.0512452	-0.0372628	-0.147075
649	649	5903.01	5903.01	N/A		TRUE	0.133953	-0.00111747	-0.000887205	-0.0161568	0.0288905	0.0438266	-0.0311232	0.0180534	0.0189652
650	650	5904.82	5904.82	N/A		TRUE	0.0609158	0.0164169	-0.0155572	-0.0259731	-0.00802781	-0.0330256	0.0241808	-0.00875526	0.0258433
651	651	5906.69	5906.69	N/A		TRUE	0.0432478	0.0167451	0.00420848	-0.0241579	-0.00446682	-0.0208623	0.0111205	0.0062538	0.0161331
652	652	5907.79	5907.79	N/A		TRUE	0.0405773	0.0193919	-0.00875462	0.0247573	0.000978287	0.00979192	-0.00593643	-0.00367417	-0.0170092
653	653	5916.97	5916.97	N/A		TRUE	0.0670347	0.0517972	-0.0256068	0.026933	0.000697274	0.00652303	-7.40891e-05	-0.00357571	-0.0127173
654	654	5922.09	5922.09	N/A		TRUE	0.0943298	0.0452342	-0.0232617	0.0491939	0.00226525	0.0261472	-0.0218694	-0.0144877	-0.0458949
655	655	5923.52	5923.52	N/A		TRUE	0.0734765	0.0121756	0.0166134	-0.0203514	0.0159575	0.0189971	-0.00267116	0.0524711	0.0281013
656	656	5934.13	5934.13	N/A		TRUE	0.0323875	0.0259946	-0.000282114	0.0137604	0.00393021	0.00766166	-0.000708702	0.00759495	3.73136e-06
657	657	5936.43	5936.43	N/A		TRUE	0.0710819	0.0391965	-0.0286371	0.0215217	0.00296089	0.0156407	-0.0176019	0.0132569	-0.0318698
658	658	5938.53	5938.53	N/A		TRUE	0.0560346	0.0334192	-0.0158928	0.0113314	0.00355635	0.000218806	0.00703641	-0.00957488	0.00680363
659	659	5944.6	5944.6	N/A		TRUE	0.047795	0.0304332	-0.0211087	0.018352	-0.00264486	-0.00118714	0.000183812	-0.011596	-0.0150266
660	660	5945.88	5945.88	N/A		TRUE	0.0346818	0.0187251	-0.00276962	0.023092	0.00144446	0.00879999	-0.00426709	-0.0015152	-0.0113958
661	661	5947.8	5947.8	N/A		TRUE	0.0340929	0.0166259	-0.0119804	0.0177082	9.04545e-05	0.0065158	-0.00472833	-0.00494051	-0.0153661
662	662	5957.86	5957.86	N/A		TRUE	0.0800004	0.0241946	-0.0204048	-0.0410459	-0.00957971	-0.0413913	0.0292852	0.000715276	0.0318661
663	663	5959.36	5959.36	N/A		TRUE	0.0695136	0.0568752	-0.0307283	0.0187575	-0.00151524	-0.00271386	0.00484275	-0.00359698	-0.00912623
664	664	5961.69	5961.69	N/A		TRUE	0.0431903	0.0129808	-0.0127549	-0.0169208	-0.00627633	-0.0215166	0.0154875	-0.00864387	0.0174722
665	665	5984.96	5984.96	N/A		TRUE	0.0641978	-0.00900442	-0.00125518	0.0157537	-0.0026238	-0.0344886	-0.0162573	0.0248456	0.00288999
666	666	6000.5	6000.5	N/A		TRUE	0.0584019	-0.0141696	-0.00871702	0.0233665	0.0150889	-0.0379199	-0.0153582	0.0118353	-0.00660649
667	667	6013.51	6013.51	N/A		TRUE	0.0950937	0.0063742	0.00810499	-0.0322113	0.0228743	0.0415557	-0.0285333	0.0689335	-0.0087914
668	668	6046.58	6046.58	N/A		TRUE	0.0416483	0.0174329	-0.0125251	0.0227611	0.00064728	0.0101026	-0.00785459	-0.00469094	-0.0193701
669	669	6273.59	6273.59	N/A		TRUE	0.0617072	0.0311387	-0.0271484	-0.0126888	-0.00870433	-0.0300878	0.0219239	-0.0146012	0.0144666
670	670	6275.7	6275.7	N/A		TRUE	0.0629545	0.0168058	-0.0166185	-0.0268948	-0.00843292	-0.0342133	0.0248552	-0.00953617	0.0262332
671	671	6285.65	6285.65	N/A		TRUE	0.0752364	0.0164636	0.0504071	-0.0168019	0.0241003	0.00941097	-0.0127819	0.0217499	-0.018773
672	672	6288.2	6288.2	N/A		TRUE	0.140493	0.0246096	0.0961713	0.0284638	0.00821625	-0.0179365	0.038706	0.0231109	0.0802617
673	673	6289.96	6289.96	N/A		TRUE	0.0605436	0.00341547	0.000259477	-0.0196109	0.0122564	0.0211934	-0.0150119	0.0442693	-0.0106374
674	674	6291.78	6291.78	N/A		TRUE	0.0563834	0.00608224	0.0231225	0.00266078	0.0122693	0.0102365	0.00701081	0.0197392	0.03145
675	675	6293.6	6293.6	N/A		TRUE	0.0423128	0.00463034	0.0215779	-0.017138	0.0126939	0.00595299	-0.0170404	-0.00525114	-0.0216279
676	676	6383.51	6383.51	N/A		TRUE	0.0443257	0.0190131	-0.0132906	0.0242423	0.000875873	0.0111327	-0.00808652	-0.00518436	-0.0213368
677	677	6578.64	6578.64	N/A		TRUE	0.0603416	-0.00679398	0.000612998	0.00223544	-0.0204669	0.00317093	0.034447	0.0152545	-0.0350727
678	678	6643.85	6643.85	N/A		TRUE	0.133146	-0.0164017	-0.0109558	0.00228169	-0.0270134	0.048954	0.0071469	-0.0445721	0.0625595
679	679	6665.78	6665.78	N/A		TRUE	0.0892185	-0.00653436	-0.00387739	4.16429e-05	-0.00973548	0.0205415	0.00642542	-0.0174458	0.0251972
680	680	6788.57	6788.57	N/A		TRUE	0.0501587	0.0101901	0.0432785	0.0076115	-0.0013377	-0.00941762	0.00618379	-0.00416399	0.0180795
681	681	6802.73	6802.73	N/A		TRUE	0.064992	0.0206562	0.0215476	0.0131543	0.0162757	0.0277755	-0.00457558	0.0277381	0.0212226
682	682	6804.75	6804.75	N/A		TRUE	0.0415946	0.0262601	-0.0205336	0.0129366	0.000711317	0.00190389	0.000446362	-0.00826772	-0.00842518
683	683	6831.86	6831.86	N/A		TRUE	0.0372995	0.0159993	-0.0111839	0.0203996	0.000737035	0.009368	-0.00680469	-0.00436257	-0.0179546
684	684	6848.37	6848.37	N/A		TRUE	0.0468083	0.00981222	-0.00709238	-0.0277338	0.00657304	0.00619416	-0.00311381	0.0329791	0.00657235
685	685	6851.88	6851.88	N/A		TRUE	0.0583936	0.00283485	0.000229583	-0.0188219	0.0132129	0.0256368	-0.0160972	0.0438565	-0.00486445
686	686	6858.4	6858.4	N/A		TRUE	0.0618028	-0.00688607	0.00227994	0.00295138	0.0421068	-0.00981313	0.0258457	-0.0174265	-0.0165802
687	687	6894.26	6894.26	N/A		TRUE	0.0609288	0.00365975	0.00153337	-0.0163949	0.00525694	0.0152297	-0.0147553	0.03998	-0.014393
688	688	6924.31	6924.31	N/A		TRUE	0.23477	-0.0273339	0.0216859	0.0451986	-0.015537	-0.11193	-0.0334651	0.0878938	0.00750716
689	689	6941.01	6941.01	N/A		TRUE	0.0963727	-0.0110003	0.00949825	0.015426	-0.0096016	-0.0443244	-0.0195597	0.0316447	-0.00306515
690	690	7022.57	7022.57	N/A		TRUE	0.127291	0.0352316	-0.028324	-0.0587976	-0.0193479	-0.0716137	0.0438493	-0.0318244	0.0444243
691	691	7038.58	7038.58	N/A		TRUE	0.104772	0.0286556	-0.0244155	-0.0478532	-0.0156377	-0.0587224	0.0363664	-0.0258526	0.0372662
692	692	7046.77	7046.77	N/A		TRUE	0.0668343	0.0177779	0.000102934	0.0254163	-0.0117657	0.0122642	0.00223734	-0.0107653	-0.0147214
693	693	7048.52	7048.52	N/A		TRUE	0.0727614	-0.00930896	-0.00501075	0.00793062	-0.00559176	-0.0212911	-0.0246122	0.00954904	0.00855282
694	694	7055.57	7055.57	N/A		TRUE	0.0833468	0.0223088	-0.0212085	-0.0361115	-0.0116416	-0.0458858	0.0317365	-0.0158286	0.0331607
695	695	7074.66	7074.66	N/A		TRUE	0.04256	0.0116416	-0.00970963	-0.0197514	-0.00650221	-0.0239384	0.0141633	-0.0115272	0.014327
696	696	7117.47	7117.47	N/A		TRUE	0.137891	0.01279	0.0181068	0.0797245	-0.0424482	-0.0660966	-0.0366727	0.0374214	-0.0152107
697	697	7133.68	7133.69	N/A		TRUE	0.102417	0.0216399	0.0104667	0.0357138	-0.0342673	-0.0588233	-0.0261225	-0.00416602	-0.0117101
698	698	7145.67	7145.67	N/A		TRUE	0.150686	-0.0220072	-0.0120844	-0.0165496	0.115043	0.0528232	0.040025	-0.00618303	0.0151762
699	699	7149.68	7149.68	N/A		TRUE	0.0871527	0.0216527	-0.00225652	0.0371103	-0.0316621	-0.0432131	-0.0119368	0.00310207	-0.00426159
700	700	7161.4	7161.4	N/A		TRUE	0.103954	-0.00830387	-0.00597097	-0.0255718	0.0669584	0.0528557	0.00400258	0.0370357	0.00784296
701	701	7165.72	7165.72	N/A		TRUE	0.0851687	0.00623536	-0.00484556	0.051077	-0.0225398	-0.0339845	-0.0432149	0.0139199	-0.00933195
702	702	7177.55	7177.55	N/A		TRUE	0.0898057	-0.00843192	-0.00493975	-0.0180889	0.0695683	0.0412505	0.0142168	0.0241566	-0.00229091
703	703	7180.05	7180.05	N/A		TRUE	0.0560254	0.0242346	-0.0172008	0.0298049	0.00220095	0.0143009	-0.00974335	-0.00592921	-0.0271271
704	704	7181.59	7181.59	N/A		TRUE	0.0749923	-0.0163044	-0.00883586	0.0128947	-0.0166216	-0.0225999	-0.027731	0.0108489	0.0128783
705	705	7183.07	7183.07	N/A		TRUE	0.0559624	0.0114347	-0.0137052	0.0170632	0.0066552	0.0214399	-0.010211	0.0106976	-0.00691771
706	706	7193.56	7193.56	N/A		TRUE	0.077509	-0.0104917	-0.00593837	-0.0104074	0.0575858	0.0300847	0.0176857	0.00277625	0.00793442
707	707	7310.54	7310.54	N/A		TRUE	0.0788924	-0.00284971	-0.00299122	-0.00534406	0.0155822	0.0261693	-0.000612917	0.00190204	0.0278092
708	708	7413.67	7413.67	N/A		TRUE	0.0569146	0.0142359	-0.0109379	-0.036637	0.00713293	0.0015897	0.000911182	0.0367815	0.012375
709	709	7428.84	7428.84	N/A		TRUE	0.0424725	0.0228486	-0.00953592	-0.00661438	-0.00585264	-0.0222073	0.0171243	-0.0090397	0.0152089
710	710	7473.59	7473.59	N/A		TRUE	0.0832789	-0.00363645	-0.00339839	-0.00467054	0.0164452	0.0291485	-6.55023e-05	0.0028417	0.0307042
711	711	7527.59	7527.59	N/A		TRUE	0.0772479	0.00540501	0.019303	-0.0305709	0.0159191	0.0318128	-0.0383826	0.0194301	-0.0211672
712	712	7613.95	7613.95	N/A		TRUE	0.145956	0.0567395	0.0316595	-0.053527	0.00735342	0.0552262	0.0110967	0.0701466	0.0177691
713	713	7658.55	7658.55	N/A		TRUE	0.0351115	0.0229148	-0.0151904	0.0136792	-0.00184345	-0.000779763	0.000311186	-0.00761944	-0.0107407
714	714	7659.87	7659.87	N/A		TRUE	0.0425905	0.0182788	-0.0127613	0.0232156	0.000863854	0.0107594	-0.00783158	-0.0048088	-0.0205584
715	715	7661.61	7661.61	N/A		TRUE	0.149149	-0.0183175	-0.00831714	-0.0138653	0.118556	0.0103496	0.047065	-0.00272568	-0.0471783
716	716	7681.43	7681.43	N/A		TRUE	0.104735	-0.017916	-0.00614288	0.0158506	-0.0173925	-0.0421266	-0.00634254	0.0428653	-0.0203315
717	717	7682.88	7682.88	N/A		TRUE	0.0748876	0.000558708	0.0298719	0.0130612	0.0414132	-0.0151302	0.0380533	-0.00606691	0.0115904
718	718	7697.99	7697.99	N/A		TRUE	0.0955903	-0.00837368	0.0235713	0.0197074	-0.00981122	-0.03849	0.00399278	0.0485471	0.00467312
719	719	7699.62	7699.62	N/A		TRUE	0.0617114	-0.000686334	0.0106051	-0.00922826	-0.00788206	0.00226556	-0.0235802	-0.0359574	-0.0211365
720	720	7825.91	7825.91	N/A		TRUE	0.0479094	0.010916	-0.00809667	-0.0295705	0.00706935	0.00450179	-0.00136315	0.0328536	0.00867913
721	721	7840.11	7840.11	N/A		TRUE	0.0453399	0.011257	-0.0120633	-0.0187779	-0.00269254	-0.0253972	0.0199151	-0.00874332	0.0170592
722	722	7906.02	7906.02	N/A		TRUE	0.0405711	0.0211355	-0.00762431	0.0270199	0.00017164	0.0105228	-0.00523635	-0.00448901	-0.0142102
723	723	7988.1	7988.1	N/A		TRUE	0.118969	-0.0167443	-0.006628	0.00311922	0.0561151	-0.00204024	0.0434337	-0.039756	-0.0157574
724	724	7993.25	7993.25	N/A		TRUE	0.0870288	-0.00185653	-0.00240035	-0.00462592	0.0191431	0.0235694	-0.0022049	0.00764848	0.0239276
725	725	8007.91	8007.91	N/A		TRUE	0.0662211	-0.0095857	-0.00376033	0.000981995	0.0516697	-0.00455621	0.0272542	-0.018107	-0.0166563
726	726	8041.85	8041.85	N/A		TRUE	0.0408268	0.0174388	-0.0122878	0.0222687	0.000940313	0.0106455	-0.00741295	-0.00481637	-0.0192133
727	727	8046.89	8046.89	N/A		TRUE	0.0556513	-0.00791611	-0.00304786	0.00158984	0.0289371	-0.00263785	0.0212431	-0.0186553	-0.00987219
728	728	8071.75	8071.75	N/A		TRUE	0.0940698	-0.00683203	-0.00465984	-0.00296379	0.00303404	0.032239	0.00550653	-0.0107289	0.0362922
729	729	8076.11	8076.11	N/A		TRUE	0.0674891	-0.00842509	-0.00282778	0.00225179	0.042499	-0.0109389	0.0260555	-0.0191747	-0.0222799
730	730	8160.36	8160.36	N/A		TRUE	0.183619	-0.0488239	-0.0185364	0.026009	-0.0841592	0.00607109	0.0487255	0.0263314	-0.0159722
731	731	8161.59	8161.59	N/A		TRUE	0.0823001	0.00607854	0.0106616	0.0193453	0.0495533	-0.0140504	0.0368185	-0.0170882	-0.01562
732	732	8163.35	8163.35	N/A		TRUE	0.0935637	0.0365574	-0.0279845	0.0463268	0.0116373	0.0336984	-0.0177926	-0.00537646	-0.0300083
733	733	8176.94	8176.94	N/A		TRUE	0.0829953	-0.0123239	0.00684387	0.00843241	-0.032462	0.00532419	0.0490341	0.0199588	-0.0252673
734	734	8178.27	8178.27	N/A		TRUE	0.0789855	0.000294419	-0.00358594	-0.00168917	0.0175888	0.0227088	-0.00286225	0.00644785	0.0196355
735	735	8179.91	8179.91	N/A		TRUE	0.150799	-0.0141419	-0.0103143	0.00845797	-0.00213221	0.00272018	-0.0268647	0.00533368	0.0394262
736	736	8181.39	8181.39	N/A		TRUE	0.0539886	0.00855394	0.0344702	0.0123389	0.000190142	-0.00843018	0.015842	0.011742	0.0300732
737	737	8195.01	8195.01	N/A		TRUE	0.0764316	-0.00581113	-0.00312923	0.000829207	0.000404637	0.0330445	0.0194506	0.00535668	0.0144005
738	738	8213.37	8213.37	N/A		TRUE	0.0484289	0.00825154	0.0311587	0.0107669	0.00103363	-0.00718746	0.0142677	0.0101605	0.027297
739	739	8214.93	8214.93	N/A		TRUE	0.0754729	0.00255879	-0.00503136	0.00128191	0.0169786	0.0231184	-0.00371403	0.00556501	0.0162827
740	740	8220.45	8220.45	N/A		TRUE	0.0426742	0.00672677	0.027466	0.00934212	0.00097815	-0.00441806	0.0147541	0.0105729	0.0236206
741	741	8541.3	8541.3	N/A		TRUE	0.0460602	0.0122251	-0.0118831	-0.0192822	-0.00618074	-0.0250828	0.0183252	-0.00731834	0.0194101
742	742	8768.3	8768.3	N/A		TRUE	0.0917034	-0.00195625	-0.00252928	-0.00487439	0.0201713	0.0248354	-0.00232333	0.00805931	0.0252129
743	743	8841.66	8841.66	N/A		TRUE	0.0362265	0.0220114	-0.00953448	0.0139371	-0.00216162	0.000133945	-0.00389287	-0.0126343	-0.0148557
744	744	8971.84	8971.84	N/A		TRUE	0.0816031	0.0533441	-0.0232029	-0.00982836	-0.0115959	-0.0369283	0.0195132	-0.029842	0.00825196
745	745	9057.85	9057.85	N/A		TRUE	0.220819	0.118648	-0.0198381	0.130138	0.0205808	0.0740415	-0.0354092	0.0313289	-0.072565
746	746	9059.09	9059.09	N/A		TRUE	0.227851	0.0595124	-0.0338558	-0.114662	-0.0430665	-0.122437	0.0433461	-0.105456	0.0376186
747	747	9075.41	9075.41	N/A		TRUE	0.0920918	0.0755751	-0.0246858	0.00999579	-0.00906233	-0.0212065	0.0053511	-0.0295341	-0.0126554
748	748	9080.26	9080.26	N/A		TRUE	0.0545649	0.0195081	0.0116974	-0.0236557	-0.00830701	-0.0313487	0.0142359	-0.0155556	0.0197759
749	749	9081.86	9081.86	N/A		TRUE	0.0563064	0.0375132	-0.0296411	0.0172518	-0.00456826	-0.0059975	0.00447702	-0.0142932	-0.0126053
750	750	9092.41	9092.41	N/A		TRUE	0.058939	0.0440481	-0.0181224	-0.000537181	-0.00809457	-0.0223592	0.0104927	-0.0181841	-0.00174457
751	751	9101.16	9101.16	N/A		TRUE	0.0358727	0.017506	-0.00396641	0.0209572	0.000580833	0.008054	-0.00684719	-0.00631143	-0.0159312
752	752	9329.56	9329.56	N/A		TRUE	0.0969389	0.00164518	0.0223947	-0.0186698	-0.00839723	-0.00326877	-0.039974	-0.0588215	-0.0500958
753	753	9391.77	9391.77	N/A		TRUE	0.0739432	0.0449551	-0.0342003	0.0302989	-0.00315802	0.00140181	-0.000982744	-0.0154095	-0.0249663
754	754	9397.22	9397.22	N/A		TRUE	0.103425	0.0112729	0.0148219	-0.0353099	-0.0139185	-0.0230639	-0.0290683	-0.0694548	-0.0392499
755	755	9409.05	9409.05	N/A		TRUE	0.094029	0.0484392	-0.02713	0.0533817	0.000734425	0.0181147	-0.011286	-0.0116384	-0.0388883
756	756	9410.58	9410.58	N/A		TRUE	0.0716307	0.00846869	0.00979422	-0.0183539	-0.0089595	-0.0101976	-0.0231268	-0.0479879	-0.0313759
757	757	9416.67	9416.67	N/A		TRUE	0.0313119	0.0219656	-0.00373223	0.0191728	-0.00049194	0.000555885	0.00267978	-0.00281558	-0.00382719
758	758	9422.36	9422.36	N/A		TRUE	0.0964222	0.00895615	0.0363865	-0.016481	-0.00919984	-0.00946101	-0.0348796	-0.0608975	-0.0401413
759	759	9427.22	9427.22	N/A		TRUE	0.142527	-0.0129759	0.0180911	-0.00297826	0.0801557	-0.0263847	0.0328947	-0.069461	-0.0652656
760	760	9428.54	9428.54	N/A		TRUE	0.0706296	0.0361986	-0.0235838	0.0247389	0.00445979	0.0198676	-0.016553	-0.00789394	-0.0315248
761	761	9430.22	9430.22	N/A		TRUE	0.139155	0.0242178	0.0106828	-0.0824621	0.000525842	0.00552616	-0.0515047	0.0344127	-0.0650215
762	762	9432.15	9432.15	N/A		TRUE	0.131346	0.026792	0.0986981	-0.0034386	0.0222816	0.0151063	0.00220631	0.0459483	0.0561647
763	763	9434.39	9434.39	N/A		TRUE	0.0649537	0.0196227	0.0218792	-0.014157	-0.000697427	-0.017448	0.0193489	0.0276858	0.0330262
764	764	9436.26	9436.26	N/A		TRUE	0.0672316	0.00414507	0.0111235	-0.0293805	0.00924414	0.0247882	-0.0367559	0.0202968	-0.0313738
765	765	9439.24	9439.24	N/A		TRUE	0.0425734	0.00736729	0.0351568	0.000699647	0.01559	-9.32869e-05	0.00645326	0.00810433	0.0115762
766	766	9444.56	9444.56	N/A		TRUE	0.0752655	0.0134024	0.0473428	0.00867388	0.00863692	-0.00129081	0.0161179	0.0328201	0.0377564
767	767	9445.84	9445.84	N/A		TRUE	0.041579	0.0183105	-0.0128811	0.0225518	0.000689734	0.00998842	-0.0072543	-0.00508545	-0.0197989
768	768	9479.6	9479.6	N/A		TRUE	0.0514781	0.0129218	-0.00588891	-0.00164443	0.0102323	0.0251004	-0.0169207	0.032777	-0.0161363
769	769	9509.53	9509.53	N/A		TRUE	0.132445	0.00777736	0.00267111	-0.0358532	0.011401	0.0332454	-0.0323648	0.0866582	-0.0318537
770	770	9513.27	9513.27	N/A		TRUE	0.10829	-0.000381592	-0.00347032	-0.00984553	0.0268356	0.0362373	-0.00783354	0.0218921	0.0259576
771	771	9938.16	9938.16	N/A		TRUE	0.0594715	0.00645724	0.0281495	0.0108629	-0.00183037	-0.00350779	0.0117525	0.00580791	0.0305216
772	772	9967.63	9967.63	N/A		TRUE	0.0910582	-0.00683554	-0.00311932	0.000128738	-0.0115986	0.0187931	0.0125521	-0.0125591	0.0161633

## Sheet: dis and inj non sup. matrix
Row	Index	Peak Name	m/z	Ret. Time	Group	Use	1C.txt	1D.txt	1P.txt	5C.txt	5D.txt	5P.txt	6C.txt	6D.txt	6P.txt	STR 1 INJ.txt	STR 5 INJ.txt	STR 6 INJ.txt
1	1	806.58	806.575	N/A		TRUE	0	0	0	0	0	0.0297834	0	0	2.32433	0.0764307	0.00348016	0
2	2	815.03	815.029	N/A		TRUE	0.0783868	0.00280868	1.01246	0.602712	0.00966992	2.23222	0.299411	0.0138133	0.0821485	0.396743	0	0.0121273
3	3	829.25	829.251	N/A		TRUE	0	0.00794268	0.0297825	0.0996125	0.0136655	0.0909059	0.0297661	0.341166	1.08563	0	0.133264	0.166361
4	4	831.31	831.309	N/A		TRUE	0.216512	0.00435427	16.9865	0.333626	0.841388	0.0418509	0.134483	0	0	2.55664	0	0.0585683
5	5	832.95	832.953	N/A		TRUE	0.0987587	0	0.178572	0	0.0218723	1.91282	0.419671	0	2.37144	0.144148	0	0
6	6	839.82	839.821	N/A		TRUE	0.367929	0.0987611	0.0657381	0.590869	0.0217958	1.72668	0	0.0211159	0.0764851	0	0	0
7	7	843.81	843.811	N/A		TRUE	0.633468	0	0.247132	1.01099	0.0365163	0.559828	2.57991	0.0206639	0.715929	0	0	0.028671
8	8	855.35	855.348	N/A		TRUE	0.510879	1.21315	0.425411	0.557814	0.0150694	0.456237	0.132293	0	0.348924	23.0917	0	0
9	9	862.21	862.211	N/A		TRUE	0.00810824	0.025484	2.14938	0.0992177	0.052291	0.16073	0	0	0.154355	0	0.0549632	0
10	10	873.5	873.504	N/A		TRUE	0.547059	0.056532	0.0893726	1.68776	0.0784992	0.669716	0.0425108	0.149049	0.129471	0	0	0
11	11	894.9	894.899	N/A		TRUE	2.33586	0	0.0356515	0.0476986	0	0.0275301	0	0	0.031375	0.0657127	0	0
12	12	903.37	903.367	N/A		TRUE	0	0	0.0380733	56.6809	1.62115	0	70.0639	0	11.2781	0	0.0163768	0
13	13	904.77	904.772	N/A		TRUE	4.05872	0.0142499	0.0340454	17.7261	0	0.454214	0.30954	0.0124438	0.0815302	0	0.0101322	0
14	14	920.45	920.448	N/A		TRUE	0.0156727	0.00471436	0	0.0125799	0	0.168816	1.10999	0	0	0.145576	0.0134287	0
15	15	925.19	925.186	N/A		TRUE	0.140663	0.0114301	0.488044	2.11024	0	0.0281607	0	0	0.00466851	0.0127142	0	0.0409687
16	16	932.47	932.47	N/A		TRUE	0.0153493	0	0.298171	3.14689	0.0243624	1.46943	14.5074	0.586235	4.76651	0.143513	0.353206	0.0350541
17	17	950.35	950.354	N/A		TRUE	0.0041721	0	0.00173934	0.145512	29.7514	0.0417899	0.0141926	0	0.00737227	0	0	0
18	18	973.31	973.309	N/A		TRUE	1.03397	0	1.26024	5.69889	0.0378832	1.40857	4.84006	0.0875133	1.32228	0.212408	0.0300056	0.29057
19	19	987.3	987.305	N/A		TRUE	0.00501779	0.0184168	0.568993	0.181419	0.0314688	0.0156671	1.63199	0	0.0191912	0.0933358	0	0.00768267
20	20	989.69	989.693	N/A		TRUE	3.6389	0.129607	2.57563	12.409	0.456978	15.9635	24.6032	4.00038	22.2857	0	0.416544	0.0249687
21	21	991.54	991.543	N/A		TRUE	0.0211302	0	0.106426	3.91575	0.0852521	1.48238	0.857627	0	0.217871	0.182678	0.0996337	0
22	22	1005.18	1005.18	N/A		TRUE	0.102308	0.0270937	0.0472301	1.36847	0.0491286	0.0993413	0.813969	0.0980062	0.226876	0	0.0169423	0.012645
23	23	1010.45	1010.45	N/A		TRUE	0.913298	0.0145917	0.0185537	1.20502	0	0	0.081531	0.100425	0.120692	0	0.0680869	0.00364447
24	24	1011.56	1011.56	N/A		TRUE	0	0.0293968	1.29032	0	0.043502	2.21364	7.52183	0	5.93098	0	0	0
25	25	1027.65	1027.65	N/A		TRUE	0.241047	0.00733721	0.259982	0.778206	0.0317329	0.625878	1.3075	0.0805244	0.900169	0.0615599	0.00676675	0
26	26	1029.58	1029.58	N/A		TRUE	0.276323	0.00872458	0.412452	0.398879	0.0107651	0.261453	1.11617	0.0397311	0.835241	0	0.00444196	0.16593
27	27	1033.23	1033.23	N/A		TRUE	0.0202931	0.0170239	0	0.327271	25.0036	0.124118	0	0.0799889	0.183365	0	0.0342241	0
28	28	1067.31	1067.31	N/A		TRUE	5.28029	0.579214	3.24712	16.3531	0.906942	4.75254	10.2654	1.33395	0	0.0380509	0.157957	0
29	29	1069.34	1069.34	N/A		TRUE	1.51677	0.569943	1.90278	21.2919	1.24548	6.87363	15.3427	1.54128	11.7323	0	0.223362	0.0119594
30	30	1071.37	1071.37	N/A		TRUE	1.54087	0	0	0.366385	0	0.212887	7.20108	0	0.610129	0	0.00503853	0
31	31	1078.53	1078.53	N/A		TRUE	0.136232	0.0405975	0.362641	0.856039	0.0681698	0.442539	1.91789	0.140932	1.06828	0.129242	0.00374236	0.0229226
32	32	1080.01	1080.01	N/A		TRUE	0	0	0	0.0167457	0	4.83218	0	0	8.2476	0	0	0.00766827
33	33	1085.53	1085.53	N/A		TRUE	0.0661761	0.00312685	0.376123	0.24885	0	0.512526	1.33915	0.0563475	0.236649	0	0.0179811	0
34	34	1089.27	1089.27	N/A		TRUE	0	0.00232155	0.0212341	1.58819	0.0778777	0.965633	0.0567428	0.203253	1.42522	0	0.015129	0.0371872
35	35	1091.32	1091.32	N/A		TRUE	0.6511	0.0723099	0.634564	3.17775	0.0491315	1.22401	1.67357	0.145797	0.0815736	0	0.0608547	0.0153882
36	36	1096.56	1096.56	N/A		TRUE	0.0056434	0.0183405	0.31189	0	0	0.0926148	0.976715	0.00663267	1.14017	0	0	0
37	37	1107.49	1107.49	N/A		TRUE	0.249186	0.0061989	0.168396	0.224375	0.025852	0.23246	1.06623	0.0879248	0.19072	0	0	0.0118686
38	38	1122.79	1122.79	N/A		TRUE	0.0461057	0.0578505	0.159146	1.28246	0.101635	0	2.50221	0.21168	0.107884	0	0.00375338	0.0218029
39	39	1128.67	1128.67	N/A		TRUE	0.144778	0.0279477	0.0663405	0.317852	0.00711682	0.0348443	1.21579	0.00656751	0.0851681	0	0	0
40	40	1166.92	1166.92	N/A		TRUE	0.175971	0.0679171	0.575155	0.741805	0.134521	0.190627	3.20409	0.268875	0.0193052	0.105419	0	0.00750639
41	41	1170.96	1170.96	N/A		TRUE	0.0189518	0	0.0279925	0.705371	0	1.09452	0	0.0137764	0.0232531	0	0	0
42	42	1172.83	1172.83	N/A		TRUE	0.00571979	0.0394232	0.256209	1.10283	0.0833322	0.528715	2.64001	0.184499	0.144714	0	0	0
43	43	1200.47	1200.47	N/A		TRUE	0.0575556	0	0.042564	0.0207627	0	0.00718839	1.23333	0.0155612	0.844586	0.627546	0	0.00780969
44	44	1210.95	1210.95	N/A		TRUE	0.777029	0.0920095	0.284474	1.81606	0.151271	0.964423	3.23131	0.307937	0.0765231	0.105624	0.00343103	0.0107899
45	45	1216.84	1216.84	N/A		TRUE	0.00752668	0.0998872	0.17597	2.00002	0.146047	0.0109157	4.22401	0.337485	0.0463348	0.0433583	0.00385038	0.00964496
46	46	1222.98	1222.98	N/A		TRUE	0	0	0.0627777	0.33645	0	0.360676	0.318033	0.224001	1.05498	0	0	0
47	47	1239.48	1239.48	N/A		TRUE	1.43286	0.0740374	13.9217	5.96351	0.22016	5.17023	7.8469	0.166594	4.76197	13.7762	0.0466663	0.0466082
48	48	1241.96	1241.96	N/A		TRUE	3.1344	0	4.07061	1.05773	0.0372139	1.34787	1.55386	0.031218	4.34091	1.78092	0	0
49	49	1247.46	1247.46	N/A		TRUE	0.172297	0	3.88205	0.0497465	0.21493	0.998531	0.837718	0.249397	2.59616	0.262155	0.0120277	0.00542269
50	50	1249.47	1249.47	N/A		TRUE	0.00447507	0	0.00618175	0	0	0.0686924	1.05702	0.0468025	1.15922	0.301935	0.00327854	0
51	51	1254.97	1254.97	N/A		TRUE	0.783215	0.0992231	0.290412	2.10848	0.168166	1.08767	3.91554	0.344893	0.419663	0.103208	0	0
52	52	1261.07	1261.07	N/A		TRUE	0.713177	0.173358	1.93071	2.85767	0.225353	0.501457	5.93759	0.478654	1.03095	1.42772	0.00347093	0.0212708
53	53	1263.8	1263.8	N/A		TRUE	1.79849	0.00607049	0.915078	0.328253	0	0.526487	0.343423	0.02502	0.487325	0	0.084967	0.0891367
54	54	1266.07	1266.07	N/A		TRUE	0.0671692	0.0979571	1.17252	0.9903	0.00922728	0.197336	0.774677	0.0222908	0.711742	0	0.00897745	0.0117633
55	55	1273.38	1273.38	N/A		TRUE	0.705074	0.00504253	1.01268	0.21646	0.00779393	0.332822	0.599288	0.00927463	0.599663	0.827418	0	0.0072339
56	56	1298.79	1298.79	N/A		TRUE	0.580176	0.0995975	0.0817182	1.90218	0.169661	0.411197	3.22191	0.348619	0.0258544	0	0.00516878	0.0975605
57	57	1304.85	1304.85	N/A		TRUE	0.00633797	0.250705	1.56511	4.30336	0.364207	0.0288582	8.18625	0.70426	0.0312293	0	0.012663	0
58	58	1311.4	1311.4	N/A		TRUE	0.0817248	0	0.0111674	0	0.0145589	0.020097	0	0	1.02583	0.0542688	0.0115797	0.0044903
59	59	1338.95	1338.94	N/A		TRUE	1.91951	0.360567	0	0.0304343	0	0.00890122	0.0308451	0	0.0454974	1.2096	0.00723058	0
60	60	1342.91	1342.91	N/A		TRUE	0	0.0848809	0.466633	0.919662	0.136207	0.0883823	3.09392	0.287218	0.0254742	0.11442	0	0
61	61	1348.82	1348.82	N/A		TRUE	1.65654	0.300614	1.28903	4.88247	0.384143	1.47314	8.62933	0.787737	0.607915	0.251341	0	0
62	62	1351.6	1351.6	N/A		TRUE	0	0	0	0	0	0	0	0	0	2.625	0	0.0149761
63	63	1352.92	1352.92	N/A		TRUE	15.2877	0.649751	58.5944	41.1891	0.599657	35.7493	9.056	1.5432	56.3923	28.0851	0.0618112	0.0160638
64	64	1354.54	1354.54	N/A		TRUE	0	0.0677807	0.0985112	0.136878	0	0.284338	62.3753	0	0	0	0	0.0381677
65	65	1355.68	1355.68	N/A		TRUE	15.2158	0.0382566	16.51	2.68781	0.173109	2.25694	0.0448049	0.391543	0.0102017	0	0.00953064	0
66	66	1357.7	1357.7	N/A		TRUE	0.688372	0.0739477	0	0	0.394214	0	0	0	2.83814	0.0807755	0.00885629	0.00734976
67	67	1360.29	1360.29	N/A		TRUE	0.0647557	0	0.12686	0.0419822	0.013829	0.0220329	0.0936365	0	0.137376	0.63321	2.07429	0.0690448
68	68	1365.76	1365.76	N/A		TRUE	2.17658	0.00366393	0.0668857	0	0.355794	0.00887665	0.175467	0.0234114	0.0173078	2.10082	0.0158511	0.51872
69	69	1368.48	1368.48	N/A		TRUE	1.2228	0.0324573	1.74928	0.355151	0.00470213	0.420206	3.15576	0.0511451	5.63174	0.661935	0.747146	1.48675
70	70	1370.48	1370.48	N/A		TRUE	0.209183	0.00755389	0.016606	0	0.00723643	0.022609	1.84213	0.0201835	0.0212908	0	0.0749283	0.0235384
71	71	1374.51	1374.51	N/A		TRUE	3.69055	0.095384	2.88191	5.20542	0.093485	0.970064	14.5163	0.277005	9.74555	1.09378	0.00595758	0.0984198
72	72	1376.94	1376.94	N/A		TRUE	0.0748679	0.0372573	0.536212	0.0534499	0.035631	1.80193	0.239709	0.0126309	1.43813	0.703116	0.0908127	0.184791
73	73	1378.38	1378.38	N/A		TRUE	0.0400932	0.00187367	0.0770016	0	0.0308002	0	2.59865	0.367733	0.00403059	0.450022	0.345142	0
74	74	1386.66	1386.66	N/A		TRUE	0.873039	0.074946	1.27166	1.07512	0.111329	0.755579	2.68462	0.235617	0.919856	1.10932	0.00417442	0.178105
75	75	1390.66	1390.66	N/A		TRUE	0.137925	0.0446575	0.0108672	0.911302	0.0361689	0.555775	2.3421	0.0910815	2.0403	0.0276342	0.0395712	0.00835352
76	76	1392.84	1392.84	N/A		TRUE	2.07277	0.354338	1.0273	6.03276	0.426542	0	10.9608	0.934781	2.2499	0.0286429	0.106102	0
77	77	1396.52	1396.52	N/A		TRUE	0.257244	0.0125051	0.402287	0.448815	0.0210149	0.356026	1.73394	0.0643913	0.571537	0	0.0217247	0
78	78	1431	1431	N/A		TRUE	0.011684	0.0535662	0.126245	0.320068	0.0653409	0.0533758	1.67804	0.175009	0.0237432	0	0	0.00587448
79	79	1436.99	1436.99	N/A		TRUE	0.00169718	0.336349	0.617162	5.93001	0.491905	0	11.5708	0.892107	0.246853	0.0406842	0	0
80	80	1438.24	1438.24	N/A		TRUE	0	0	0	0.0476566	0	1.10216	0	0	0.031094	0	0	0.020106
81	81	1481.33	1481.33	N/A		TRUE	2.22996	0.384363	1.8663	6.46194	0.701815	3.43466	13.3573	1.03048	14.3082	0.142554	0	0.0361836
82	82	1485.18	1485.18	N/A		TRUE	0	0.0260088	0.0705549	0.523677	0	0.0225814	1.23875	0.0748477	1.20165	0	0	0
83	83	1503.57	1503.57	N/A		TRUE	0.203659	0.00592051	0.252817	0	0.111865	0.0159864	1.16549	0.0192113	1.50578	0.0101924	0	0
84	84	1525.01	1525.01	N/A		TRUE	2.94265	0.325325	0.142436	5.24833	0.45503	3.71215	11.2075	0.879937	7.19826	0	0.040375	0.0034636
85	85	1560.45	1560.45	N/A		TRUE	1.82385	0.0252197	3.24777	2.25574	0.0157547	1.10166	0.01671	0	0.137755	0.0476207	0	0.00435557
86	86	1569.31	1569.31	N/A		TRUE	0	0.225296	0.0645387	3.55282	0.416303	1.46529	7.15251	0.575673	3.29386	0.0222772	0	0
87	87	1571.29	1571.29	N/A		TRUE	0.00909635	0.149859	0	2.25489	0.00666271	0.0080846	0.757289	0.407375	0.188814	0.0974966	0.0341988	0
88	88	1572.86	1572.86	N/A		TRUE	0	0	0.939801	1.01481	0.0080687	0.483149	0	0	0	0	0	0
89	89	1606.41	1606.41	N/A		TRUE	0.0165576	0.00256235	4.9121	0	0	0.0422994	0.0494122	0.0103032	0.0990971	0	0.00325328	0
90	90	1608.2	1608.2	N/A		TRUE	0	0	2.58556	0.0266939	0	0.0156317	0	0	0.00836945	0.104153	0.0243508	0.0100563
91	91	1609.72	1609.72	N/A		TRUE	1.07777	0.0107472	1.17178	0.287842	0.177006	0.210027	2.33103	0.0265923	1.31407	0.315291	0.00246208	0.0105462
92	92	1613.08	1613.08	N/A		TRUE	0	0.224086	0	3.59511	0	1.63722	7.22181	0.578859	0.185992	0.223559	0	0.0746079
93	93	1647.76	1647.76	N/A		TRUE	0.028533	0	0.0355874	0.147151	0.00241938	0	0.14979	0.066473	0.0293768	1.16727	0	0
94	94	1657.71	1657.71	N/A		TRUE	1.25173	0.119682	0	1.89537	0.177965	1.31209	4.03191	0.29798	0.00356088	0	0.0236735	0
95	95	1674.23	1674.23	N/A		TRUE	0.293033	0.043835	0.0496092	0.848978	0.0752447	1.97925	0.465903	0.0479962	0.365467	0.0746583	0.00300825	0
96	96	1701.11	1701.11	N/A		TRUE	0.00542247	0.089592	0.0123989	1.57354	0.113171	0.236102	2.76917	0.236418	0.401645	0	0	0
97	97	1702.62	1702.62	N/A		TRUE	2.30178	0.0828426	0.665372	13.0676	0.557582	2.409	6.81199	0.096473	0.963947	4.53802	0	0.0179303
98	98	1704.53	1704.53	N/A		TRUE	0.468756	0.0118216	1.98162	13.7092	0.013772	0.203387	0.122037	0	0.00705311	0	0	0
99	99	1715.71	1715.71	N/A		TRUE	0.930996	0.0015855	0.540712	1.54187	0.0111327	0.696847	0	0	0	0.49715	0	0
100	100	1719.6	1719.6	N/A		TRUE	1.39378	0.0630616	2.9104	15.5219	0.416204	4.20513	5.17858	0.0781144	1.27577	2.39776	0	0
101	101	1723.9	1723.9	N/A		TRUE	1.27454	0.0200078	0.140896	2.63051	0.00774503	0.227667	1.47579	0.0262593	0.00330589	0.964385	0	0
102	102	1725.85	1725.85	N/A		TRUE	0.842541	0.00744673	0.0493784	4.98779	0.0820416	0.981531	0.976744	0	0.00352062	0	0.00733501	0.00622481
103	103	1732.01	1732.01	N/A		TRUE	0.0149247	1.52286	0.0143642	0.243268	5.42652	0.0146244	0	0.100254	0	0.02536	0.0069495	0
104	104	1740.49	1740.49	N/A		TRUE	0.0590367	0.0115557	0.530648	1.63032	0.0422064	0.0856288	0.454162	0	0.158931	0.0653371	0.00273302	0
105	105	1745.14	1745.14	N/A		TRUE	0.00464628	0.0295664	0.00182302	0.652902	0.10036	0.162419	1.17027	0.101154	0	0	0	0
106	106	1748.96	1748.96	N/A		TRUE	0.27163	1.00753	0.0191658	0.675189	5.40089	0.406995	0	0.202908	0.00514167	0	0.00966968	0.0045789
107	107	1762.16	1762.16	N/A		TRUE	0.387509	0.558144	0.225683	0.797509	0.938164	0.288199	1.42103	0.183004	0.396532	0	0	0
108	108	1789.56	1789.56	N/A		TRUE	8.62262	0.278213	12.0079	54.6098	1.5056	9.67728	17.0539	0.659147	11.9832	28.8185	0.00637536	0
109	109	1791.96	1791.96	N/A		TRUE	0	0.0174173	4.64191	19.5527	0.0981508	0	22.7723	0	3.68499	0	0.0306887	0
110	110	1793.8	1793.8	N/A		TRUE	0.818508	0.011905	0	0.110826	0.0866747	1.73093	0.0192257	0	1.69399	0.75003	0	0
111	111	1806.57	1806.57	N/A		TRUE	11.057	0.278323	22.5843	8.29778	0.165014	7.49377	9.29993	1.5615	3.28196	19.4983	0.0201907	0
112	112	1808.43	1808.43	N/A		TRUE	3.01387	0.237192	9.30518	1.86786	0.0496431	0.0386522	1.13222	0	9.43983	0	0.0205947	0
113	113	1809.94	1809.94	N/A		TRUE	0	0	0	2.72223	2.03463	0	2.70481	0	5.23222	0	0	0
114	114	1811.05	1811.05	N/A		TRUE	0	0.0834347	2.22278	0	0	2.53243	0	0.359064	3.92636	0	0.0611765	0
115	115	1812.3	1812.3	N/A		TRUE	2.32387	0	0	15.6443	0	0	20.018	0	0	1.24757	0	0
116	116	1813.65	1813.65	N/A		TRUE	1.1588	0.068276	1.90213	2.20856	0.0304926	1.01979	0	0.203246	1.34246	0	0.0223207	0
117	117	1822.87	1822.87	N/A		TRUE	1.28058	0.00624303	0.228	1.55916	0.0697722	1.38433	3.46453	0.0498346	4.67555	0.458331	0	0
118	118	1827.48	1827.48	N/A		TRUE	0.448588	0.0395968	0.917623	6.15723	0.199086	0.269639	1.14394	0.109727	1.37175	0.0417255	0	0
119	119	1828.67	1828.67	N/A		TRUE	0	0	0	0	0	0.498275	4.64641	0	0	0	0	0
120	120	1833.76	1833.76	N/A		TRUE	0.378938	0.0183831	0.663268	2.71455	0.144544	0.52224	2.18046	0.0504716	0.416379	0.24418	0	0
121	121	1835.22	1835.22	N/A		TRUE	0	0.00904906	0	0	0	0	0	0.0520172	1.03177	0.156118	0	0
122	122	1836.39	1836.39	N/A		TRUE	0.1429	0.00295086	0.129383	1.04081	0.0826941	0.126504	1.74451	0	0.205058	0	0.0247066	0
123	123	1839.92	1839.92	N/A		TRUE	0.431533	0.00838289	0.774609	1.04507	0.0366698	0.106604	0.562582	0.0206301	0.803727	0	0.00763722	0
124	124	1842.27	1842.27	N/A		TRUE	0.165956	0	0.00164997	1.18561	0	0.0122453	0	0	0	0.246533	0	0
125	125	1849.94	1849.94	N/A		TRUE	0.345686	0.0147886	0.219158	1.51054	0.0982851	0.276997	2.22304	0.050979	0.432562	0	0.0279993	0
126	126	1851.83	1851.83	N/A		TRUE	0.460574	0.0282455	0.514101	1.03088	0.0301004	0.224304	0.599106	0.0576835	0.220657	0	0	0
127	127	1910.43	1910.43	N/A		TRUE	0.00838388	0	0.0327229	0	0	0.0102003	0.662215	0	1.02266	0	0	0
128	128	1931.15	1931.15	N/A		TRUE	0.0465356	0	0.0404028	0.376413	1.58749	0	0	0	0.0421006	0	0.151725	0
129	129	1944.67	1944.67	N/A		TRUE	0.273676	3.19087	0.0365633	0.637834	0.536848	0.012319	1.06606	0.422132	0.107392	0	0.0611235	0
130	130	1962.17	1962.17	N/A		TRUE	0	0.80694	0.0735101	0.889637	3.37766	0.092907	0.102321	0.319179	0.053926	0	0	0
131	131	1975.37	1975.37	N/A		TRUE	0.00766866	0	0.00654295	0	0.0203355	0.00635273	11.8023	0	0.0111859	0	0.00990258	0.0121082
132	132	2018.25	2018.25	N/A		TRUE	0	0	0.00244325	0.00797186	0	0.0391249	0.0116623	0	0.006576	5.59585	0	0
133	133	2049.2	2049.2	N/A		TRUE	14.272	58.2971	7.69798	58.6141	100	5.91695	13.7167	25.9251	6.63324	0	0.122637	0.011189
134	134	2066.24	2066.24	N/A		TRUE	8.1361	19.3493	3.78589	29.6319	1.69976	4.75622	7.23856	12.1155	2.70032	0	0	0
135	135	2071.23	2071.23	N/A		TRUE	3.72639	3.23337	2.30095	15.6008	0.068845	2.43384	4.25959	4.99821	0	0.010476	0	0
136	136	2072.95	2072.95	N/A		TRUE	0	0.00333439	0	0	0	0.00654964	0	0	1.37514	0	0.00638563	0
137	137	2083.54	2083.54	N/A		TRUE	0.439508	0.387986	0.165039	0.980242	1.22913	0.155591	0.269744	0.7693	0.103935	0	0	0
138	138	2087.21	2087.21	N/A		TRUE	0.585438	0.53141	0.329132	2.46026	1.11301	0.240359	0.64959	0.829405	0.220791	0	0.096427	0
139	139	2093.2	2093.2	N/A		TRUE	0.785215	0.297637	0	3.72893	0.49953	0.658199	0.937638	1.02337	0.449655	0	0	0
140	140	2115.31	2115.31	N/A		TRUE	0.190951	0.0621451	0	1.10696	0.0978134	0	0.180178	0	0	0	0	0
141	141	2128.21	2128.21	N/A		TRUE	0	0	0.0139096	0.53491	0.011764	0.468961	5.84646	8.49453	1.91535	0	0	0
142	142	2145.25	2145.25	N/A		TRUE	0.0466642	0	0.270254	0.0755187	0	0.0554437	3.77902	6.43191	1.85318	0	0.00347551	0.0111801
143	143	2147.27	2147.27	N/A		TRUE	0	0	0	0	0	0.00444177	2.86862	0	0	0	0	0
144	144	2150.22	2150.22	N/A		TRUE	0	0.00810453	0	0	0.0207755	0.0084467	3.34362	2.50733	0.477971	0.0136043	0	0
145	145	2160.14	2160.14	N/A		TRUE	3.10148	0.10683	8.02155	19.731	0.3374	0.595093	10.9644	0.157243	0.611121	2.06058	0	0
146	146	2164.02	2164.02	N/A		TRUE	0.0123531	0	2.74942	1.14865	0	0.0314768	0.014311	0	0.00378455	0	0	0
147	147	2182	2182	N/A		TRUE	0.157694	0.00118516	0.0656296	1.47271	0.00827754	1.3629	0.969443	0.0393524	0.550142	0.041058	0	0
148	148	2206.81	2206.81	N/A		TRUE	0.587287	0.00166593	0.959895	1.19654	0.0227731	1.10146	0.370035	0.0019966	0.686548	0	0.00600783	0
149	149	2356.25	2356.25	N/A		TRUE	0	0	0.0806019	0	1.27423	0.02508	0	0	0	0	0	0
150	150	2388.87	2388.88	N/A		TRUE	0	0	0	0.0365397	1.30364	0.012775	0.078576	0.0365485	0.0589424	0	0.130231	0.0761404
151	151	2412.03	2412.03	N/A		TRUE	0.0896061	0	0.174757	1.13986	0.0182886	0.540527	0	0	0.00676835	0.153241	0	0.0342592
152	152	2422.76	2422.76	N/A		TRUE	1.5262	0.0163837	2.46978	0	0.0156844	0.0151273	0	0	0.0113715	0	0	0
153	153	2430.86	2430.86	N/A		TRUE	0.40013	0	0.194225	1.90794	0.0539609	2.07732	0.173941	0	0	0	0	0
154	154	2437.14	2437.14	N/A		TRUE	0.859065	0	1.20103	0.119068	0	0.0854411	0.00785007	0.028925	0	0	0	0
155	155	2443.91	2443.91	N/A		TRUE	1.18316	0.0504487	4.68977	17.8862	0.570937	2.39778	0.0451447	0	0	4.75267	0.0315146	0.0291142
156	156	2445.47	2445.47	N/A		TRUE	0.985532	0	0	5.53881	0	10.5124	0.0513819	0	1.89148	0	0	0
157	157	2447.96	2447.96	N/A		TRUE	0	0.00480672	0.680463	3.95524	0.0105662	0.879125	0	0	0.0866175	0	0	0.0448508
158	158	2460.09	2460.09	N/A		TRUE	0.215434	0	0	0.161696	0.0242268	1.15718	0	0	0	0.294812	0	0
159	159	2461.94	2461.94	N/A		TRUE	0.772172	0.00857122	0.456683	2.48668	0.0225532	0.766908	2.00699	0.0233265	0.862896	0	0	0
160	160	2463.11	2463.11	N/A		TRUE	0.393101	0	0.985246	0	0.0210198	0	1.06186	0	0.326708	0	0.0267501	0
161	161	2465.52	2465.52	N/A		TRUE	0.163209	0	0.324408	1.12365	0.0281892	0.950178	0.348904	0	0.296911	0.31614	0	0
162	162	2469.59	2469.59	N/A		TRUE	0.0122948	0.145904	0.00231853	0.436026	2.13371	0.0781417	0	0.00803748	0	0	0	0
163	163	2471.53	2471.53	N/A		TRUE	0.00494764	0	0.0240318	0	0	0.155917	0	0	0.0242996	1.83588	0	0
164	164	2477.57	2477.57	N/A		TRUE	1.11341	0.0212097	1.37561	4.42188	0.152652	4.00004	1.65193	0.0127131	1.34584	1.06671	0	0.0167225
165	165	2481.44	2481.44	N/A		TRUE	0	0.0259493	0.32113	1.05636	0.00706317	0.792126	0.259205	0	0.0344144	0	0.400163	0.194717
166	166	2486.39	2486.39	N/A		TRUE	0.886608	0.0251016	0.296096	1.40613	0.0553866	0.285972	0.551884	0	0.22859	0	0	0.0152912
167	167	2488.58	2488.58	N/A		TRUE	0.0897351	0.00180583	0.244362	0.347306	0.00885417	1.05711	0.305382	0	0.328759	0.976769	0	0
168	168	2492.08	2492.08	N/A		TRUE	0	0.0405108	5.30897	0.266492	0.459069	0	8.90861	0	0.0109047	0	0	0
169	169	2494.06	2494.06	N/A		TRUE	7.84861	0.452834	46.239	73.9653	1.3615	36.5444	72.7605	1.42688	91.1628	29.5399	0	0.178124
170	170	2495.19	2495.19	N/A		TRUE	24.2085	0	0	0	0	3.304	0	0	0	9.92857	0.0442628	0
171	171	2496.43	2496.43	N/A		TRUE	0	0	23.0359	74.0834	0	0	13.6905	0.649755	0.88051	0	0.0241956	0.0215726
172	172	2498.19	2498.19	N/A		TRUE	3.40285	0	0	0.640667	0.348269	3.17052	2.63973	0.0863482	1.22166	1.07759	0.0970618	0
173	173	2500.11	2500.11	N/A		TRUE	0.770757	0	1.97061	1.68214	0	1.26429	0.0886947	0	1.67813	0.372745	0	0
174	174	2503.38	2503.38	N/A		TRUE	0.0455368	0	0.0900962	1.2806	0.0124483	1.11399	0.398671	0	0.0551288	0	0	0
175	175	2510.39	2510.39	N/A		TRUE	0.561636	0.025677	2.16039	5.1834	0.105452	1.16916	0.156975	0.0936695	4.44777	1.13459	0	0.0108676
176	176	2512.1	2512.1	N/A		TRUE	0	0	2.21259	0.388414	0	0.373519	0	0	0.458508	0.210122	0	0.0462485
177	177	2514.39	2514.39	N/A		TRUE	0.589616	0.0171353	0.627337	2.00625	0.0782128	1.37798	3.8368	0.0250563	1.5617	0.072245	0.0323908	0
178	178	2516.37	2516.37	N/A		TRUE	1.21251	0.0244982	2.31963	3.19098	0.157447	1.16634	3.69379	0.0808751	2.56245	0.224398	0	0
179	179	2517.93	2517.93	N/A		TRUE	0.849619	0	0	1.33199	0	0	0	0	0	0.453076	0.015485	0.00904326
180	180	2520.15	2520.15	N/A		TRUE	0.229764	0.00274724	0.575395	27.5304	0.547235	9.70598	12.1214	0.180104	8.70468	0	0	0
181	181	2521.54	2521.54	N/A		TRUE	0.189418	0	0.175003	0.145101	0.10734	9.57451	3.26435	0	0.466515	0	0.0207233	0
182	182	2523.6	2523.6	N/A		TRUE	0.298118	0	0.110007	0.646073	0.0278815	1.03987	0.235549	0.0280881	2.12843	0	0	0
183	183	2526.36	2526.36	N/A		TRUE	1.49949	0	1.45677	0.469414	0	3.17568	0.449413	0	1.36735	0	0.00559766	0
184	184	2527.9	2527.9	N/A		TRUE	4.27152	0.092103	11.16	16.6525	0.311721	6.94286	17.8554	0.331665	17.8607	6.72358	0	0
185	185	2530.06	2530.06	N/A		TRUE	0.815048	0.0123473	2.52113	3.35308	0.029792	0.115939	3.30477	0.0308211	0.824921	0.117116	0.00791678	0
186	186	2532.04	2532.04	N/A		TRUE	0	0	1.40416	0.228962	0.0772773	0.472502	3.72073	0.0103012	1.09187	0	0	0
187	187	2533.17	2533.17	N/A		TRUE	0.281921	0.0178461	0	0	0	0.586211	0	0	1.99428	0	0	0
188	188	2534.28	2534.28	N/A		TRUE	0.423283	0	0	1.29305	0.00853313	0	1.19723	0	0	0	0	0
189	189	2536.34	2536.34	N/A		TRUE	0.303787	0	0.192878	2.13105	0.0340095	1.26854	1.14355	0	0.441257	0	0	0
190	190	2542.66	2542.66	N/A		TRUE	1.12823	0.18556	1.821	2.07421	0.0452182	0.761521	2.89846	0.0632071	1.58267	0.624667	0	0
191	191	2544.42	2544.42	N/A		TRUE	0.105193	0.010961	0.132278	0.0967225	0.0367474	0.762983	2.09682	0.0566512	0.969648	0.617889	0	0
192	192	2546.54	2546.54	N/A		TRUE	0.266575	0	0.414204	0.401682	0.0115834	0	0.20436	0	1.00823	0	0	0
193	193	2550.52	2550.52	N/A		TRUE	0	0	2.12981	1.81608	0.0960802	0.628458	2.83488	0.0395081	0.877383	0.0369702	0	0
194	194	2551.92	2551.92	N/A		TRUE	0.797123	0.101654	0	0.740761	0	0.222247	4.20491	0.192591	0.596888	0	0	0
195	195	2553.69	2553.69	N/A		TRUE	0.725723	0.00189195	0.65919	5.91218	0.121863	2.11869	2.53883	0.0400749	2.11019	0	0	0
196	196	2558.51	2558.51	N/A		TRUE	0.336182	0	0.982241	0.0840106	0	0.301979	1.35917	0	0.0191017	0	0	0
197	197	2560.39	2560.39	N/A		TRUE	1.20994	0.0144815	1.35509	3.11441	0.0967245	1.39515	4.18331	0.0661613	1.75033	0.752973	0.294545	0
198	198	2563.6	2563.6	N/A		TRUE	0.343467	0	0.351889	0.154919	0	0.350782	0.219358	0	1.51131	0.0500597	0.155999	0
199	199	2566.71	2566.71	N/A		TRUE	2.12464	0.0130059	4.6019	0	0.0763868	0.468844	4.33132	0.0431558	6.70875	0.137322	0.336005	0
200	200	2568.18	2568.18	N/A		TRUE	0	0	0	1.50258	0	0.181085	0	0	1.02574	0	0.103095	0
201	201	2571.18	2571.18	N/A		TRUE	0.0406332	0	0.143691	0.502934	0	0.440132	0	0	1.86662	0	0	0
202	202	2576.16	2576.16	N/A		TRUE	0.450394	0	0.460696	0.614247	0.0196943	0.646025	2.12699	0.00956559	0.733856	0.163786	0	0.00371329
203	203	2582.42	2582.42	N/A		TRUE	1.6828	0.434395	0.400349	1.10282	1.37987	1.18119	0.61507	0.296989	0.289903	0	0	0
204	204	2584.4	2584.4	N/A		TRUE	0.318094	0.928029	0.277989	1.13139	1.4642	0.44621	1.29549	0.263832	0	0	0.0197524	0.0132399
205	205	2586.45	2586.45	N/A		TRUE	0	0	0.15711	1.00943	0	0	0.688394	0	0.129652	0	0	0
206	206	2589	2589	N/A		TRUE	0.193369	0	0	0.528767	0	0.0405064	0	0	1.05088	0	0	0
207	207	2592.64	2592.64	N/A		TRUE	0.319425	0.00241377	0.307664	0	0	0	0.889249	0.0170348	0.860707	1.67532	0	0
208	208	2594.17	2594.17	N/A		TRUE	0.0379824	0	0.0569951	0.866973	0.010987	0.327475	1.38477	0	0.0423525	0	0	0
209	209	2608.5	2608.5	N/A		TRUE	0.369373	4.73992	0.0917727	0	0	0.277622	0.650423	0.188296	0.1436	0	0	0
210	210	2647.01	2647.01	N/A		TRUE	0.863367	0.0808649	1.34881	4.03291	0.0481522	2.04871	1.64345	0.0161016	2.11678	0.640492	0	0
211	211	2658.95	2658.95	N/A		TRUE	0	0	0.0215153	1.14808	0.018581	1.6051	0	0	0	0	0	0
212	212	2722.64	2722.64	N/A		TRUE	0.122519	7.61317	0	0.0455333	0	0.0233228	0	0	0.016572	0	0	0.0514471
213	213	2726.49	2726.49	N/A		TRUE	0.00522123	2.01546	0	0.073019	0	0.0118719	0.0480951	0	0	0	0	0.0151511
214	214	2737.5	2737.5	N/A		TRUE	1.29549	0.275646	0.00711476	2.95564	16.8184	0.158382	3.4428	1.25679	0.0183859	0.696251	0.0904883	4.28688
215	215	2745.51	2745.51	N/A		TRUE	0.0121514	1.39371	0	0.0524165	0.758274	0.0134855	0.0304716	0.0643823	0.0095542	0	0.0135381	0
216	216	2754.16	2754.16	N/A		TRUE	0.193631	0.67856	0.17262	0.607066	0.142958	0.208077	9.72048	2.20171	0.33546	0.679024	1.80375	0.162898
217	217	2756.29	2756.29	N/A		TRUE	0.266392	0.049157	0	2.50232	0.146193	0.521697	0	0	0	4.70446	0.0372981	0.0101155
218	218	2757.99	2757.99	N/A		TRUE	0	0.261673	0	0	0	0	0	1.04531	0.79629	0	2.90295	0
219	219	2759.58	2759.58	N/A		TRUE	0.0333219	0	0.0762415	0.360575	1.98719	0.204755	0.0281875	0.0365182	0.00654557	0.285049	0	0
220	220	2780.09	2780.09	N/A		TRUE	9.84597	0.0505184	13.4572	23.8155	0.499511	24.0421	8.85947	0.117393	19.6918	1.38095	0.0114558	0
221	221	2791.53	2791.53	N/A		TRUE	0.461138	0	0.762011	0.811895	0.0225528	0.444103	2.90032	0.150184	3.66395	0	0.0117089	0
222	222	2796.12	2796.12	N/A		TRUE	3.1884	0.00212979	10.888	5.52728	0.0415391	12.3829	2.41264	0.00984439	19.9934	0.163441	0.00603607	0
223	223	2800.13	2800.13	N/A		TRUE	0	0	0	0.0217001	0	0	0	0	4.5698	0	0.00520929	0
224	224	2802.93	2802.93	N/A		TRUE	0.991231	0	1.21642	2.53121	0	1.34893	0.971412	0.00843526	2.24733	0.116201	0	0
225	225	2804.11	2804.11	N/A		TRUE	0	0.0485819	0.00519297	0	0.211117	1.39682	0	0	0.00418269	0	0.154579	0.0755725
226	226	2812.1	2812.1	N/A		TRUE	0.73503	0.0626236	2.53613	2.44946	0.0141126	6.09519	0.585112	0	8.05586	0	0.00613138	0
227	227	2818.86	2818.86	N/A		TRUE	0.334256	0.0481459	1.19031	0.899848	0.0159479	1.27288	0.339923	0	3.50923	0	0	0
228	228	2820.71	2820.71	N/A		TRUE	0.105097	1.1842	0	0.348047	4.48622	0.274981	0	0.348012	0	0.0771549	0.173015	0
229	229	2834.58	2834.58	N/A		TRUE	0.11403	0	0.381119	0.296278	0.202489	0.695453	0.0966188	0	1.08659	0.273272	0	0
230	230	2836.63	2836.63	N/A		TRUE	12.5202	41.7297	0	0.219968	0	0.0213889	3.73296	8.78235	0.17106	0	1.38695	1.51025
231	231	2837.79	2837.79	N/A		TRUE	0	0.16834	1.20994	0.151227	1.61437	0	0	0	0	0	0	0
232	232	2842.65	2842.65	N/A		TRUE	0	0.354273	0.0906991	0.123608	1.32007	0.0142777	0.0076098	0.0848292	0.125479	0.096847	0	0
233	233	2844.17	2844.17	N/A		TRUE	0.0108677	0.0190937	0	4.61447	0.053853	3.16936	0	0	0	0	0	0
234	234	2851.21	2851.21	N/A		TRUE	0	0	0.118416	19.9748	12.7358	0.0817816	0.0713385	0.226813	0.251503	0	0	0
235	235	2852.79	2852.79	N/A		TRUE	0.015644	0	0	0	1.30715	0	0	0	0	0	0.00527838	0.0290829
236	236	2858.61	2858.61	N/A		TRUE	1.37322	5.42868	0.0312243	0.017423	0.353295	0.0171286	0.138727	1.3661	0	0	0	0
237	237	2860.55	2860.55	N/A		TRUE	0	0.696297	0.0229139	0.218887	2.13641	0	0	0	0.0101174	0	0.0381711	0
238	238	2872.65	2872.65	N/A		TRUE	0	0	0.0303005	3.56934	3.33934	0.0965054	0	0.016315	0.0882522	0	0	0
239	239	2901.07	2901.07	N/A		TRUE	1.14282	0	1.38565	0.124775	0.207169	0.584971	0.239366	0	0.0707921	0	0.00706035	0.0204776
240	240	2903.08	2903.08	N/A		TRUE	0	0.0621104	0	1.72637	0	0	0	0.0890903	0.0782827	0	0	0.035364
241	241	2927.29	2927.29	N/A		TRUE	0.0172309	0.00822376	0.015631	0.30421	0.0391832	1.56334	0	0	0.231718	0	0	0
242	242	2933.62	2933.62	N/A		TRUE	0	0	0.00825613	0.0312647	0.0546007	0.0161665	0	0.0273152	0.00894693	0.315352	0.688246	1.16137
243	243	2949.74	2949.74	N/A		TRUE	1.74989	3.57204	0.498187	0.0138369	0.0115152	0.0448381	0.249913	0.534735	0	0	0	0.00864846
244	244	2953.42	2953.42	N/A		TRUE	0	0	0.00542484	0	0	0	1.44811	0	0	0	0	0.0276416
245	245	2959.09	2959.09	N/A		TRUE	0.0118199	0	0.10266	3.6533	0.0480099	2.01342	0.428994	0	0.446606	0	0	0
246	246	2961.63	2961.63	N/A		TRUE	0	0	0.00523726	0	0	0.0946109	0	0	1.2927	0	0	0
247	247	2963.81	2963.81	N/A		TRUE	0.130593	0	0.0275201	0.555757	1.53091	0.0634806	0.103438	0	0.23803	0.08434	0	0
248	248	3025.58	3025.58	N/A		TRUE	0.0663361	0	0.133847	0.289684	0	0.23751	1.01593	0.0250662	1.47577	0	0	0
249	249	3031.46	3031.46	N/A		TRUE	0.0325468	0.00522726	0.0496894	0.220089	0.0184739	0.18523	0.814209	0.0156462	0.911447	0.194731	0.255913	1.00634
250	250	3046.65	3046.65	N/A		TRUE	0.00741249	0.620124	0	0.132242	3.18443	0	0	0.0201617	0	0	0.0656299	0
251	251	3099.36	3099.36	N/A		TRUE	0.0899122	0.0712829	0.0882125	1.186	0.0939632	3.8248	0.141171	0	0.76649	0	0.0382423	0
252	252	3113.35	3113.35	N/A		TRUE	0.00577206	0	0	0.98982	0	4.2048	0	0	0	0	0	0
253	253	3129.89	3129.89	N/A		TRUE	0	0	0	0	0	0.0217283	0	0	0	0.387408	0.176922	1.61342
254	254	3151.56	3151.56	N/A		TRUE	1.86225	0.0037743	0.481468	1.71389	0.0516566	1.66682	2.07154	0.0196905	0.946585	0.0364684	0.0710416	0
255	255	3155.39	3155.39	N/A		TRUE	3.75626	0	4.14363	6.7289	1.29455	11.5148	0.268391	0	6.70548	0	0	0
256	256	3159.39	3159.39	N/A		TRUE	0.0216048	0.00925741	0.0175987	0.154327	0.0455559	2.76931	0	0	0	0	0	0
257	257	3168.5	3168.5	N/A		TRUE	1.83156	2.90221	0	10.4397	9.51438	1.30806	2.55049	1.73667	0.150608	0.0533714	0	0
258	258	3172.39	3172.39	N/A		TRUE	0.413142	0	0.382357	0.967065	0.151083	2.19449	0	0	0.27681	0.0176977	0	0
259	259	3177.38	3177.38	N/A		TRUE	0.251719	0.0118763	0.45072	0.98626	0.161485	3.03115	0	0	0.0044332	0	0.0420911	0
260	260	3185.69	3185.69	N/A		TRUE	0	1.80412	0	6.41426	6.62641	0.377663	0	1.14711	0.121895	0	0	0
261	261	3187.26	3187.26	N/A		TRUE	0.56114	0.0330708	0.243626	0.229185	0.105022	0.0176791	1.04829	0.150179	0.0851	0.0547374	0	0
262	262	3190.71	3190.71	N/A		TRUE	0.81551	1.16579	0.0373706	3.9635	0.0744593	0.303067	0.809951	0.826917	0	0.220914	0	0
263	263	3192.72	3192.72	N/A		TRUE	4.72997	10.5445	0.90976	0.0573398	2.68611	0.289155	0.0365728	0.0844568	0.0317428	0	0	0
264	264	3207.32	3207.32	N/A		TRUE	0.246166	0.406669	0	1.44913	1.24016	0.0856561	0.239906	0.319396	0	0.0133191	0.0604783	0
265	265	3212.49	3212.49	N/A		TRUE	4.2798	0.451902	0.0545237	2.22043	1.0494	3.4949	1.31117	0.357433	18.1655	0.0930345	0	0
266	266	3214.9	3214.9	N/A		TRUE	2.39333	1.15403	1.11912	0	0.089807	0.0376852	0.0764935	0.108171	0	0	0.0892769	0.0188252
267	267	3288.79	3288.79	N/A		TRUE	0.176781	4.85131	0.156856	1.18	20.6631	0.167958	0	0.214891	0.048725	0	0	0
268	268	3309.55	3309.55	N/A		TRUE	0.268227	0	1.13155	0.286697	0	0.52311	0	0	1.80373	0	0	0
269	269	3311.13	3311.13	N/A		TRUE	0	1.01837	0	0.100053	2.08676	0	0.63832	0.951237	0	0	0	0
270	270	3321.94	3321.94	N/A		TRUE	78.6036	100	24.9443	0.695905	0	0.452941	81.0859	100	20.8678	0.020418	0	0
271	271	3323.52	3323.52	N/A		TRUE	0.148915	0.00996729	0.00778634	0	0	0.560479	0	1.99287	0.0957143	0	0.00613887	0
272	272	3327.85	3327.85	N/A		TRUE	16.5305	0	30.349	20.4585	1.86489	21.7487	10.2963	0.0291535	0	0.0249619	0	0
273	273	3328.98	3328.98	N/A		TRUE	0	0	0.0118364	0.253585	0	0	0	0	62.8103	0	0	0
274	274	3331.39	3331.39	N/A		TRUE	0.086988	0	14.1971	0.0426572	0.0197643	2.01988	0.0440587	0.00462102	0.0387225	0	0	0
275	275	3335.95	3335.95	N/A		TRUE	0.0191592	0.0219329	0	12.5208	24.5735	1.63577	0	0.0465025	0.221671	0	0	0
276	276	3338.52	3338.52	N/A		TRUE	0	1.24325	0.266219	0.101464	0.0583517	0	1.39626	0.494364	0	0	0	0
277	277	3341.44	3341.44	N/A		TRUE	0.662453	0.00360278	0.00637081	27.2136	0.107031	13.0513	0	0.373851	0	0	0	0
278	278	3343.99	3343.99	N/A		TRUE	9.18633	7.11664	3.38456	0	0.240512	0.378158	11.8941	10.2523	6.58851	0	0	0.0331227
279	279	3346.27	3346.27	N/A		TRUE	0.974471	0.0164508	1.11402	2.50672	0.0177833	2.3362	0.0528542	0	0	0	0	0
280	280	3348.5	3348.5	N/A		TRUE	2.7043	0.0183734	3.14556	3.61414	0.0927681	0.0296601	0	0	0	0	0.0278363	0
281	281	3350.25	3350.25	N/A		TRUE	0	0.0298729	4.35341	0	0	0	0.943081	0	4.6588	0	0	0
282	282	3358.1	3358.1	N/A		TRUE	0	0	0	3.15818	2.55956	0.21152	0.0505749	0	0.0531135	0	0	0.156735
283	283	3359.87	3359.87	N/A		TRUE	1.51025	1.22736	0.504674	0	0	0	0	1.55035	0.175234	0	0	0
284	284	3361.23	3361.23	N/A		TRUE	0.0101914	0.0126714	0.0206366	0.0887992	0	1.71881	1.60235	0	0.0453422	0	0	0
285	285	3363.94	3363.94	N/A		TRUE	0	0.00500942	0.0341351	4.98579	0.0304164	5.60676	0	0	0.00274671	0	0	0.054375
286	286	3365.89	3365.89	N/A		TRUE	1.3093	0.71176	0.806336	0.0525407	0	0	2.90458	1.72949	0.97677	0	0	0
287	287	3395.64	3395.64	N/A		TRUE	0.234551	0	0.550649	0.158338	0.146487	0.310512	0	0	1.13802	0	0	0
288	288	3397.55	3397.55	N/A		TRUE	9.51902	0.0697193	13.5291	3.98448	0.0382653	1.97494	7.94315	0.0897109	10.4801	1.289	0	0
289	289	3413.92	3413.92	N/A		TRUE	4.14014	0.0372568	9.05144	5.23824	0.0148511	3.29839	9.08555	0.107679	13.5392	0.642173	0	0
290	290	3416.22	3416.22	N/A		TRUE	2.09955	0	0.136336	0.031099	0	0	0.639683	0	0.129801	0.38432	0	0
291	291	3420.41	3420.41	N/A		TRUE	1.50312	0.0236685	2.41896	0.649621	0.0508304	0	0.923258	0.00913275	0	0.00864116	0	0
292	292	3422.16	3422.16	N/A		TRUE	0.0632996	0	0	0.401697	0.0145075	0.121536	1.37739	0	0.925095	0.0634689	0	0.0077891
293	293	3428.98	3428.98	N/A		TRUE	0.921331	0.0110251	1.4386	0	0.0880983	0.715636	0.413682	0	1.13465	0.228102	0	0
294	294	3430.73	3430.73	N/A		TRUE	1.89249	3.70655	4.91871	3.60867	7.53238	1.83557	4.46424	1.20188	6.94405	0.231223	0	0
295	295	3433.97	3433.97	N/A		TRUE	1.03353	0.0156151	0	0.742445	0	0.542039	0.284925	0	0	0.19434	0	0.00401619
296	296	3436.53	3436.53	N/A		TRUE	1.18964	0.00441048	1.51175	0.765121	0	0.451093	1.5501	0.0157521	2.19402	0.213206	0	0
297	297	3460.44	3460.45	N/A		TRUE	2.03184	0.0110288	0.271515	1.84267	0.135112	8.33229	0.0497444	0	0	0	0	0.0109235
298	298	3492.65	3492.65	N/A		TRUE	0.349758	0.0127787	0.148606	1.00025	0.0374356	0.390493	0.0145618	0.0499629	0.127532	0.100568	0.250279	0.241568
299	299	3509.1	3509.1	N/A		TRUE	0.026105	0.0679615	0.00769518	2.0455	0	0.057003	0.102603	0	0	0	0.074317	0
300	300	3542.62	3542.62	N/A		TRUE	0	0	0	0.313223	0.0300081	1.05593	0.873196	0.0555456	0	0	0	0.0145469
301	301	3562.49	3562.49	N/A		TRUE	0	0.00607423	0.0815608	0.497068	0	0.132804	0	0	1.05834	0	0	0
302	302	3563.73	3563.73	N/A		TRUE	0.189269	0	0.246616	0	0	0.294458	1.0528	0.0298784	0	0	0	0
303	303	3573.27	3573.27	N/A		TRUE	0	0.0279316	0	0	0	0	0	0	0	1.13873	0	0
304	304	3574.47	3574.47	N/A		TRUE	2.96453	0	2.20434	3.58276	0.0676916	6.38874	0	0	0	0	0	0
305	305	3579.48	3579.48	N/A		TRUE	0.0115983	0.00589083	0.401993	2.45452	0	0.909883	0.539986	0	0.00909842	0	0	0
306	306	3580.92	3580.92	N/A		TRUE	0.522189	0	0	0	0.00795878	0	0	0	0.185575	2.28817	0	0
307	307	3596.18	3596.18	N/A		TRUE	1.48609	0	2.88243	11.3549	0.105882	0	3.8308	0	0	2.33666	0.0130552	0.0405986
308	308	3598.02	3598.02	N/A		TRUE	0.00625508	0.00372319	1.80681	0	0	0.434756	0	0	1.18192	0.0227144	0	0.061471
309	309	3599.47	3599.47	N/A		TRUE	1.22918	0	0	0.147408	0.0192495	3.37583	0	0	0.0141675	1.97247	0	0.00484618
310	310	3601.1	3601.1	N/A		TRUE	0.163723	0	0.168962	8.63569	0.0674501	0.0907867	0.822834	0	0.145887	0	0	0
311	311	3606.54	3606.54	N/A		TRUE	2.03105	0.0228239	3.07332	6.04632	0.340841	4.48704	12.4084	0.384955	8.25014	0	0	0
312	312	3608.55	3608.55	N/A		TRUE	0.0158093	0.0147543	0.103926	0	0	0.0236721	0	0	4.25793	0.0174208	0	0
313	313	3618.9	3618.9	N/A		TRUE	0.042418	0.01176	0.0458425	1.60468	0.131628	0	0.950603	0.0281256	0.492356	0	0	0
314	314	3622.66	3622.66	N/A		TRUE	0.0430189	0.00195998	0.132191	0.561622	0.00868728	0.32995	1.19449	0.033778	1.12717	0	0	0
315	315	3634.09	3634.09	N/A		TRUE	0	0	0.142441	0.269512	2.15017	0.00837256	0	0	0	0	0.0113667	0
316	316	3648.51	3648.51	N/A		TRUE	20.9768	0.110805	18.3395	25.1229	0.723403	55.3604	0.0385357	0	0.00722465	1.24459	0	0
317	317	3664.77	3664.77	N/A		TRUE	0.14489	0	0.126135	0.451435	0	1.81504	0	0	0.00364587	0	0	0
318	318	3671.48	3671.48	N/A		TRUE	1.2251	0.00811616	1.10997	1.82211	0.0598666	3.75955	0	0	0	0.431262	0.00663332	0
319	319	3686.24	3686.24	N/A		TRUE	0.489251	0	0.260531	0.61218	0.019678	1.27199	0	0	0	0	0	0
320	320	3714.5	3714.5	N/A		TRUE	0.342451	0.294743	0	1.47535	0.945725	0.0935732	5.09774	3.16449	0	1.80663	9.73231	14.4994
321	321	3718.42	3718.42	N/A		TRUE	0.00747468	0	0.0176771	0.0900246	0.0938236	0	0	0.0229328	0.00968595	0	4.76594	0
322	322	3731.63	3731.63	N/A		TRUE	0	0.148011	0.0842553	0	1.0751	0.0542267	2.65562	1.63798	0.0566296	0.723271	2.85397	0
323	323	3732.8	3732.8	N/A		TRUE	0.14093	0	0	0.736624	0	0	0	0	0.00647786	0	0	2.33711
324	324	3736.1	3736.1	N/A		TRUE	0	0	0.0528113	0	0	0.114753	0	0	0	0.461688	3.31717	1.62795
325	325	3737.91	3737.91	N/A		TRUE	0	0.0648541	0	0.354255	0.45635	0	1.12972	0.746671	0.00650442	0	0	2.00706
326	326	3755.59	3755.59	N/A		TRUE	0.776505	0.312567	0.0154447	0.689571	0.530101	0	0.04146	0.0632704	0.00632101	4.06165	3.15448	0.249039
327	327	3758.9	3758.9	N/A		TRUE	0	0.0528624	0	0	0	0.029479	0.104945	0.140499	0.0226094	0.308662	1.65621	1.7355
328	328	3762.57	3762.57	N/A		TRUE	57.3282	0.32977	100	95.1133	1.30126	100	0.963318	0	1.0524	25.1759	0	0
329	329	3764.4	3764.4	N/A		TRUE	0.0364474	0	0.0098541	0	0.0185302	0	0.327625	0.0150184	1.97555	0	0	0.340375
330	330	3768.58	3768.58	N/A		TRUE	2.62179	0	0.022067	0	0.008734	0.0286332	0	0.01954	0.0522226	0	0	0
331	331	3769.84	3769.84	N/A		TRUE	0	0	2.62281	0	0	0.023714	0	0.111105	0	0	0.324963	0
332	332	3772.21	3772.21	N/A		TRUE	0.267033	0.10588	0.0178762	0	0.203182	0.211608	0	0	0.0522196	0.934685	1.19367	0.151533
333	333	3774.88	3774.88	N/A		TRUE	0.403083	0.0187996	0.600085	0.915817	0.0186873	0.819962	4.83027	0.164212	6.39273	0	0.00696054	0.0869385
334	334	3778.38	3778.38	N/A		TRUE	1.31038	0.0642044	1.86752	4.3877	0.11303	7.89459	0	0	0.0820545	0.683408	0.799774	0.69461
335	335	3781.83	3781.83	N/A		TRUE	0	0	1.09549	0	0	0	0.0534405	0	0	0	0	0.0125266
336	336	3784.28	3784.28	N/A		TRUE	2.12718	0.0348206	0.988484	0.849524	0.14682	6.04866	0	0	0	0.906428	0	0.00743147
337	337	3786.15	3786.15	N/A		TRUE	0	0	0	2.03861	0.227487	6.68843	0.0810144	0.0715452	0.0502877	0.0441473	0	0.0493071
338	338	3788.68	3788.68	N/A		TRUE	1.90904	0	1.65592	0.0972447	0.084292	0.0261938	0.0149722	0.103842	0	0.357152	0.338434	0.0447644
339	339	3796.32	3796.32	N/A		TRUE	0.83916	0.00362698	1.25983	1.85276	0.0856429	0	0.0556658	0.0799305	0	0.558871	0	0.0332456
340	340	3797.8	3797.8	N/A		TRUE	0.407972	0	0.0354523	0	0	1.11495	0.381036	0.00728481	0.488356	0	0	0.080374
341	341	3800.72	3800.72	N/A		TRUE	1.23315	0.0191523	0.251129	2.3965	0.0724302	2.00521	0.445962	0	0.548205	0	0	0
342	342	3803.51	3803.51	N/A		TRUE	2.27242	0	2.57289	0.406796	0.0326735	1.33498	4.67048	0.0563481	0.389693	0.983346	0.198853	0
343	343	3806.19	3806.19	N/A		TRUE	0	0.218231	0.808767	1.49417	0.0663158	0.420901	0.528767	0	1.52417	0	0	0.00691817
344	344	3809.52	3809.52	N/A		TRUE	2.42059	0.604296	0.319597	0.173715	0.0195488	0.632197	0	0.0466816	0	4.9546	0	0
345	345	3818.75	3818.75	N/A		TRUE	4.38918	0.0517107	6.64372	12.7028	0.399194	12.6585	62.9039	2.03819	74.5724	0	0	0
346	346	3820.18	3820.18	N/A		TRUE	0.0425917	0.0411631	0	0.532202	4.75106	0	0.134099	0.0442271	0	1.13352	0	0.0546702
347	347	3822.68	3822.68	N/A		TRUE	0.536904	0	0.279993	1.40761	0	0.156724	0.0896523	0	0.0240647	0	0	0
348	348	3835.11	3835.11	N/A		TRUE	0.0893794	0.0391563	0	0.506963	0	0.469056	3.71655	0.170953	3.27932	1.33587	0	0
349	349	3836.9	3836.9	N/A		TRUE	0.783748	0	1.0662	0.382762	0.0465012	0.184491	0.199807	0	0.997858	0	0	0.0111364
350	350	3840.69	3840.69	N/A		TRUE	3.59925	1.73628	0.58719	6.18986	3.36345	0	4.86068	2.07024	0	16.4705	20.6281	7.6415
351	351	3842.36	3842.36	N/A		TRUE	0	0	0.00867562	0.202215	0.516913	1.22107	5.28369	0.0125855	5.96517	0	0.193547	0
352	352	3852.31	3852.31	N/A		TRUE	0.583713	0.153212	0.1711	0.414983	0	0.422524	2.03313	0.0695961	0.181957	0.306839	0	0
353	353	3853.84	3853.84	N/A		TRUE	0.0981778	0.00459774	0.155585	0.0867145	0.00502514	0	1.68125	0.54806	1.95295	0.432962	0.020263	0.372946
354	354	3856.01	3856.01	N/A		TRUE	0	0	0.00773376	0.407596	0	0.407287	0	0	1.43108	0	0.228531	0.507801
355	355	3857.33	3857.33	N/A		TRUE	2.44564	0.679634	0.182362	0	1.29562	0	2.17096	0.902105	0.265373	4.1694	0	0
356	356	3858.65	3858.65	N/A		TRUE	0.114444	0	0	2.57746	0.00897272	0.0396664	0.040901	0.00965891	0	0.0659573	5.09689	0.0226584
357	357	3863.25	3863.25	N/A		TRUE	1.11262	0.306917	0.129908	0.278685	0.585952	0.307693	1.33772	0.448158	1.16019	0	0	1.25075
358	358	3864.85	3864.85	N/A		TRUE	0	0	0	1.06189	0.00824623	0.19238	0	0	0.0670931	0	0	0
359	359	3867.51	3867.51	N/A		TRUE	4.52233	1.14094	0.150718	0.14955	0.492201	0	0	0	0.0682077	7.31462	0.107516	0
360	360	3877.19	3877.19	N/A		TRUE	0.50674	0	0.0694776	0.148652	0	0.269493	1.44671	0.0464558	1.66303	0	0.0202506	0.010258
361	361	3886.75	3886.75	N/A		TRUE	0.337625	0	0.0154981	1.26011	0	0.126791	0	0	0	0.437804	0	0
362	362	3899.79	3899.79	N/A		TRUE	0	0.0648133	0.0200339	0.923803	0.0532634	2.67965	0.32998	0.0889277	0.159314	0	0	0
363	363	3917.83	3917.83	N/A		TRUE	4.48905	1.71581	4.28222	3.54797	1.98102	0.0819596	26.6354	1.21985	14.5174	12.388	11.9296	5.42028
364	364	3931.92	3931.92	N/A		TRUE	0.404275	0.087894	0.0864552	0.598489	0	1.70489	0.247324	0.0100071	0.267462	0	0	0
365	365	3934.07	3934.07	N/A		TRUE	2.49886	0.836847	1.03934	1.94043	1.06202	0.0680401	24.7376	0.665729	3.27851	4.15677	0.566288	2.06346
366	366	3936.5	3936.5	N/A		TRUE	0	0.008396	0	0	0.0338036	0.0252585	0.0438572	0.0223266	0	0.0557003	3.51036	0.0198637
367	367	3940.43	3940.43	N/A		TRUE	0.773408	0.374911	0.215362	0.881223	0.478255	0.0340368	2.68288	0.301644	0.0127926	2.1294	0.183422	1.14108
368	368	3945.55	3945.55	N/A		TRUE	1.16092	0.501786	0.0610155	0.185095	0	0.0622522	0.0791849	0	0	0	0.0223163	0.0169897
369	369	3947.44	3947.44	N/A		TRUE	0	0.182501	0	0	0	0.0185265	0	0	0.0810726	3.3861	0	0
370	370	3950.24	3950.24	N/A		TRUE	1.41925	0.101781	0	0.227806	0.11827	0.0897362	28.2214	0.855558	20.2267	4.55804	0	0.117482
371	371	3951.5	3951.5	N/A		TRUE	0.310554	0.0189538	1.60716	0	0.00950486	0	0.0552856	0.0267682	0	0	0	0.00632997
372	372	3953.81	3953.81	N/A		TRUE	0.482755	0	0	0	0	0	0.332357	0.0193022	4.34342	0	0.0197011	0.223458
373	373	3961.69	3961.69	N/A		TRUE	5.20489	2.01312	0.283678	0.915539	0.0957024	1.06683	0.218364	0.0562129	0.0454392	10.8892	0.0323745	0.172458
374	374	3963.71	3963.71	N/A		TRUE	0	0	0	2.00894	0	0.28567	0.469116	0	0.0620336	0.669317	0	0.0132485
375	375	3966.79	3966.79	N/A		TRUE	0.457898	0.0213426	0	0.0543173	0.101832	0	1.20721	0.0861497	0.638435	0.490423	0	0.0376086
376	376	3971.69	3971.69	N/A		TRUE	0.124767	0.0344026	0.186424	0	0.218294	0	2.59831	0	0	0.302533	0	0
377	377	3974.87	3974.87	N/A		TRUE	0	0	0	0.0497371	0	0.063612	0	0.00539529	1.26567	0	0	0
378	378	3976.31	3976.31	N/A		TRUE	0.241428	0.0308334	0	0	0.0868506	0	1.52941	0	1.05531	0	0	0
379	379	3978.07	3978.07	N/A		TRUE	17.2635	5.22861	0.0789274	0.819722	0	0.242129	0.352138	0.0377016	0	28.0375	0	0
380	380	3979.49	3979.49	N/A		TRUE	0.120346	0.0705382	0	0.408515	0.02347	0.353318	0.0569331	0	0.160779	3.70767	0	0
381	381	3981.52	3981.52	N/A		TRUE	0.159059	0.0807614	0.00607408	0	0	0.0371398	0	0	0.0263077	1.54733	0	0
382	382	3987.78	3987.78	N/A		TRUE	0.0975943	0.0545906	0	0	0.0446617	0	1.57768	0	0	0	0	0.0028842
383	383	3993.73	3993.73	N/A		TRUE	39.9306	12.3557	5.01129	0.734196	0.0586248	2.11357	2.59997	0.0832196	9.79588	100	0	0
384	384	3995.68	3995.68	N/A		TRUE	0.799421	0.0231784	0.999046	2.38071	0.0446106	0.352852	4.95711	0.0797504	2.29187	2.48233	0	0
385	385	4003.58	4003.58	N/A		TRUE	1.61535	0.684818	0.0844872	0.0492943	0	0	0.130551	0.0269298	0.084893	5.68706	0	0
386	386	4011.1	4011.1	N/A		TRUE	10.5992	2.81732	0.599098	0.319837	0	0.0207171	0.404054	0	0.52391	8.53441	0	0
387	387	4016.96	4016.96	N/A		TRUE	1.53444	0.10956	0.352066	0	0	0.126368	0.487314	0	0.843444	0.301827	0	0
388	388	4019.58	4019.58	N/A		TRUE	8.73331	3.11553	0.459339	0.21589	0.0299056	0	0.0828295	0	0.0136035	20.7716	0.168358	0.454695
389	389	4021.8	4021.8	N/A		TRUE	0.425986	0.194109	0.0450213	0	0.0027083	0	0	0	0	3.06039	0	0
390	390	4023.63	4023.63	N/A		TRUE	1.36264	0.10917	0	0	0	0	0	0	0.0380692	0.196913	0	0
391	391	4027.46	4027.46	N/A		TRUE	1.28203	0.773759	0.173875	0.121767	0	0.0303854	0	0	0	2.0581	0	0
392	392	4035.6	4035.6	N/A		TRUE	47.7141	13.4899	2.41668	0	0	0	0.0751138	0	0.345992	84.314	0.0167788	0
393	393	4038.47	4038.47	N/A		TRUE	0.781229	0.316582	0.036397	0.241641	0.00961152	0.0475683	0	0	0.0757192	2.02062	0	0.0447371
394	394	4043.07	4043.07	N/A		TRUE	1.37483	0.37658	0.0773184	0.138016	0	0.18359	0	0	0.0210119	0.198935	0	0
395	395	4048.29	4048.29	N/A		TRUE	0.510487	0.886444	0	0.299911	0.185769	0	0.925318	0.0330242	1.69512	0.47426	0.579642	0.0481432
396	396	4051.99	4051.99	N/A		TRUE	11.9972	2.91528	0.732925	0.126826	0.0281661	0.332736	0.341677	0	0.0303072	12.2464	0	0
397	397	4053.89	4053.89	N/A		TRUE	0.0987466	0.208866	0.140276	0	0.0166782	0	0	0	0.856279	1.54985	0.130851	0.0360189
398	398	4058.49	4058.49	N/A		TRUE	5.72928	1.23684	0.478886	0.102323	0	0	0.465357	0.0529567	0.00840485	0.764213	0.11199	0
399	399	4062.22	4062.22	N/A		TRUE	0	0	0	0.528762	21.7223	0.0785961	0	0	0.0290194	0.159514	0.0534926	0
400	400	4063.68	4063.68	N/A		TRUE	5.7373	3.29084	0.40499	7.26978	4.30684	0	2.60136	1.13731	0.00651337	13.5561	16.0394	3.60811
401	401	4068.73	4068.73	N/A		TRUE	2.91144	0.576001	0.180082	0.771645	0.229864	0.0365422	0	0	0.019572	0	0	0
402	402	4070.34	4070.34	N/A		TRUE	0.256371	0.34261	0.0117339	0.0622128	0.0439149	0	0	0	0	1.37979	0.139198	0.0674795
403	403	4072.5	4072.5	N/A		TRUE	0	0	0	0	0	0	0.0507047	0	0.0388386	1.59908	0	0.0638942
404	404	4073.74	4073.74	N/A		TRUE	2.39683	0.589974	0.189475	0	0	0.172681	0	0	0.0634929	0.0702828	0	0
405	405	4079.66	4079.66	N/A		TRUE	100	25.4972	4.88944	100	43.4013	1.51519	100	35.2426	5.87861	69.9558	97.9059	100
406	406	4081.56	4081.56	N/A		TRUE	2.6285	0.0709336	0.105695	0.0626615	0.0501186	0	0	0	0	12.7255	3.48564	0.684566
407	407	4084.27	4084.27	N/A		TRUE	0	0	0	0	1.95628	0	0	0	0	0.0695699	0	0.644674
408	408	4085.95	4085.95	N/A		TRUE	1.70571	0.367702	0.122257	4.54198	0.872693	6.09099	0	0	0	2.16556	2.54926	0
409	409	4091.05	4091.05	N/A		TRUE	0.00835708	0	0.013317	0.907904	0.55073	0.0618899	0.858545	0	0	0	2.45428	0
410	410	4093.47	4093.47	N/A		TRUE	1.3672	0	0	0	0.268528	0.0122994	0	0	0	0.0772555	0.169612	0
411	411	4096.46	4096.46	N/A		TRUE	2.05446	4.64383	2.51562	46.3586	1.58948	1.08657	54.9494	16.3956	4.49791	2.71482	4.26311	12.9788
412	412	4098.2	4098.2	N/A		TRUE	0.680346	5.32528	0	0.402147	16.1406	0	0.185641	0.153841	0.0393441	0	8.19355	0.422733
413	413	4100.21	4100.21	N/A		TRUE	0.134167	3.14547	0.0105093	0	0.142476	0	1.23143	0.480289	0	0.744432	1.80435	0
414	414	4101.37	4101.37	N/A		TRUE	0.280016	0	0.0645426	0	0.256318	0	0	0	0.00623872	6.50477	5.82	1.0184
415	415	4102.69	4102.69	N/A		TRUE	3.82095	0.650275	1.18402	18.4244	0	1.79163	22.62	5.8001	0	0	0	0.431305
416	416	4104.34	4104.34	N/A		TRUE	0.17585	0	0	0.274389	0.176734	0.0400761	0	0.129647	1.40005	0.201375	0.162638	0.385067
417	417	4112.84	4112.84	N/A		TRUE	3.69732	1.54925	0.352606	5.72794	1.139	0.0624351	6.89505	2.462	0.304738	2.17233	0.302809	2.06906
418	418	4115.12	4115.12	N/A		TRUE	0.821817	0.370683	0.00141508	0.784911	1.12984	0	0.084558	0.07392	0	0.261414	2.38673	0.22448
419	419	4116.56	4116.56	N/A		TRUE	0	0	0	0	0	0.11929	0	0	0	0.422039	0	2.6623
420	420	4117.91	4117.91	N/A		TRUE	2.45366	0.222366	0.71445	5.5016	0.354433	4.47894	6.51882	1.72246	1.94209	0.63566	0.970097	0
421	421	4120.08	4120.08	N/A		TRUE	0.145947	0.990464	0	0.857996	2.18355	0.14904	0	0.0258328	0	0.119334	0	0.638313
422	422	4123.99	4123.99	N/A		TRUE	0.44918	0.0952028	0.186182	1.13851	0.144697	0.109983	4.45359	0.775614	0.00777041	0.29927	0.606222	0.184403
423	423	4126.18	4126.18	N/A		TRUE	0.908618	0.114197	0	1.17986	0.275561	0	0.0942575	0	0	0	0.0398269	0.165038
424	424	4127.81	4127.81	N/A		TRUE	2.04461	0.064324	0.0321876	0	0	0	0.368708	0.0481723	0	0	0.100467	0.379313
425	425	4129.63	4129.63	N/A		TRUE	0	0.615892	0.256965	4.03644	0.17921	0.122402	4.95949	1.56499	0.0930136	0.453299	0	0.758433
426	426	4134.69	4134.69	N/A		TRUE	1.19659	0.0645527	0.132535	2.25767	0	0.0701005	0.112321	0.133337	0.00833052	0	0	0.095977
427	427	4137.69	4137.69	N/A		TRUE	2.10885	0	0.224004	0.171476	0	0.0149684	0	0	0	0.0610574	0.104804	0.148873
428	428	4139.82	4139.82	N/A		TRUE	0.219165	0.159474	0	3.10732	0.130264	0.0567744	0.210787	0.0794381	0.222864	0.157966	0	0
429	429	4141	4141	N/A		TRUE	0	0.220673	0.0249315	0	0	0.350303	1.5188	0.683755	0.0823486	0.457395	0.116895	0.0205063
430	430	4142.87	4142.87	N/A		TRUE	0	0	0.00769219	0.139988	0.0719717	0	1.68379	0.0994282	0.030191	0.0487632	0	0.127832
431	431	4145.76	4145.76	N/A		TRUE	0.0697752	0.161168	0.0542206	1.2612	0	0	0	0.0985346	0	0.2214	0.0142672	0.134503
432	432	4148.54	4148.54	N/A		TRUE	0	0	0.0981827	0.220223	0.0288463	0.0891595	0.85346	0.163661	1.07295	0.127234	0.00596618	0.0730814
433	433	4149.81	4149.81	N/A		TRUE	0.371147	0.0445091	0	1.91776	0.0274558	0	0	0	0.00477744	0	0	0
434	434	4155.22	4155.22	N/A		TRUE	0.691263	0.0677436	0.178124	2.61239	0.0710338	0	2.97485	0.481659	0.242196	0.256732	0.0129108	0.168671
435	435	4162.44	4162.44	N/A		TRUE	0.0906503	0.0645597	0.0841665	1.34489	0.0667655	0.0641578	0.0513165	0.0688509	0.0807926	0.0509247	0.010884	0
436	436	4168.7	4168.7	N/A		TRUE	0.0323816	0	0.0542684	1.13226	0.108953	0	0.0950255	0	0	0.0219284	0	0.0187361
437	437	4170.58	4170.58	N/A		TRUE	0.0584025	0.0607782	0.0128483	0.0188439	0.0676855	0.00867708	1.19154	0.140282	0.194938	0	0	0.0207565
438	438	4172.87	4172.87	N/A		TRUE	0.145538	0.0595318	0.00563244	0.576732	0.044231	1.03669	0.0726678	0.252461	0.0794674	0.069242	0.0251212	0
439	439	4178.68	4178.68	N/A		TRUE	0.0347142	0.0211348	0.0178369	0.0138985	0.0428939	0.0393217	1.15942	0	0.115583	0.0364132	0	0
440	440	4192.84	4192.84	N/A		TRUE	0.122614	0.00651909	0.591325	0.466394	0.0444453	0.141327	0.986224	0.0138422	1.23674	0	0	0
441	441	4204.5	4204.5	N/A		TRUE	0.0778452	0.0163034	0.0886011	0.112696	2.37641	0.39651	0.156186	0	0.225473	0	0	0
442	442	4208.71	4208.72	N/A		TRUE	0.108996	0	0.0966454	0.158652	0	0.141107	1.14695	0.0235001	1.44114	0	0	0
443	443	4241.69	4241.69	N/A		TRUE	2.57347	0.853881	0.0753223	2.16171	1.39622	0	2.84908	1.31132	0.0320211	3.58088	3.05807	4.00523
444	444	4245.95	4245.95	N/A		TRUE	0	0	0	0	0	0	0	0	0.0224058	0.944148	2.08793	0
445	445	4258.86	4258.86	N/A		TRUE	1.65946	0.558055	0.0530669	1.54017	1.03649	0	2.07829	0.896604	0.0403476	1.93534	0.0721648	1.6293
446	446	4260.76	4260.76	N/A		TRUE	0	0	0	0	0.0295958	0	0	0	0	0	2.02817	0
447	447	4296.91	4296.91	N/A		TRUE	0.0452952	0.0175531	0.00780586	0	0	0.00553255	0.057903	0	0	1.35504	0.454732	0
448	448	4307.79	4307.79	N/A		TRUE	0	0	0	0	0.269133	0	0.031257	0	1.18431	0	0	0.0185459
449	449	4345.35	4345.35	N/A		TRUE	0	0	0	0	0	0	0	0	1.5142	0	0	0
450	450	4351.15	4351.15	N/A		TRUE	0	0	0.0264772	4.72359	0	0.885704	0	0	0	0.972997	0	0
451	451	4353.2	4353.2	N/A		TRUE	0.0270397	0.00892263	0	3.6507	0.0711475	1.99999	0	0	0.011854	0	0	0
452	452	4393.79	4393.79	N/A		TRUE	0	0	0	0	0	0	0	0	0	0	1.0304	0
453	453	4482.7	4482.7	N/A		TRUE	0.155977	0	0.333142	0.287382	0	0.279862	0.310679	0	0.56985	0	0	2.44058
454	454	4484.12	4484.12	N/A		TRUE	0.00560938	0	0.0381527	0	0	0	3.0984	1.93841	0	0	0	0
455	455	4499.91	4499.91	N/A		TRUE	0.0223942	0.0107994	0	0	0	0	0.0589084	0.0594928	0	0	0.0110962	1.14857
456	456	4534.89	4534.89	N/A		TRUE	0.876649	2.604	0.869631	0.869111	0.0198544	0.256811	0	0.111465	0.443509	0	0	0
457	457	4547.54	4547.54	N/A		TRUE	0.0133759	0	0	0.0907287	2.7527	0.0413878	0.210924	0	0.120473	0	0	0
458	458	4564.95	4564.95	N/A		TRUE	0	0	0	1.30261	0.894273	0	0	0	0	0.363553	7.69048	4.15426
459	459	4570.27	4570.27	N/A		TRUE	0.00681223	0.217279	0.222679	0	0.604279	0	0	0.0727422	0	0	1.20462	0
460	460	4581.16	4581.16	N/A		TRUE	0	0.0847211	0	2.34857	2.07624	0	4.42774	2.57152	0	0.945429	14.3797	12.5282
461	461	4584.93	4584.93	N/A		TRUE	0	0	0	0	0.0390926	0	0.077233	0	0	0	1.24249	0
462	462	4588.55	4588.55	N/A		TRUE	0.508064	0.0851001	0.78766	0.546875	0.12516	0.413654	0.564099	0.0846592	1.15986	0	0	0.235644
463	463	4607.02	4607.02	N/A		TRUE	2.60134	0.852376	0.0579846	2.05587	1.37454	0.015488	4.72364	1.95556	0.0648026	4.46508	0.379616	4.88423
464	464	4614.82	4614.82	N/A		TRUE	0.136263	0.0755359	0.181954	0.174379	0.267146	0.13525	0.43013	0.296122	0.614604	0	0	1.16449
465	465	4617.81	4617.81	N/A		TRUE	0.0494324	0	0.166505	0.0197458	0.293788	0	0.054041	0.184747	0.30569	0	2.19766	0
466	466	4621.29	4621.29	N/A		TRUE	0.996418	0.386155	0.0125246	0.265562	0.188714	0	0	0	0.017314	1.53429	0.0960257	0
467	467	4624.04	4624.04	N/A		TRUE	1.04109	0.319492	0.0119969	0.877015	0.581033	0	2.02664	0.876359	0.0317236	1.48987	0.959468	1.46039
468	468	4629.65	4629.65	N/A		TRUE	0	0	0	0	0.017796	0	0	0	0.0236281	0	0	1.05689
469	469	4661.79	4661.79	N/A		TRUE	0	0	0	1.10644	0.386168	1.26181	0	0.0200588	0.0489117	0	0	0
470	470	4663.73	4663.73	N/A		TRUE	0	0.0135257	0.00160802	21.962	0.448168	19.3689	0.0794814	0.0582656	0.0597365	0	0	0
471	471	4675.58	4675.58	N/A		TRUE	0.311651	2.26024	0.432534	0	0.0530792	0	0	1.00164	0.00318481	0	0	0
472	472	4678.14	4678.14	N/A		TRUE	0.201193	0.0048308	0.145585	1.57805	0	1.70761	4.07863	0.0796589	5.24794	0	0.0172249	0
473	473	4679.75	4679.75	N/A		TRUE	0.00453328	0	0.0522514	27.7899	0.52024	30.6068	0	0	0	0	0	0
474	474	4682.79	4682.79	N/A		TRUE	0.0268786	0.0112333	0.0370189	1.80025	0.0372292	0.216673	1.69137	0.0598971	1.83276	0	0	0
475	475	4686.7	4686.7	N/A		TRUE	0	0.00490992	0	2.77207	0.021158	2.8002	0.749317	0.370294	0.0184068	0.0353262	0	0.923235
476	476	4689.55	4689.55	N/A		TRUE	0	0.0137932	0	0	2.64646	0	0.0966206	0.0458564	0	0	0	0
477	477	4693.55	4693.55	N/A		TRUE	0.301294	0.164569	0.466575	1.06938	0.838226	1.03792	0.300269	0.0561196	0.91556	0	0	0
478	478	4695.73	4695.73	N/A		TRUE	0.00951916	0.00853731	0.0164193	43.2295	1.04429	39.1727	0.0510289	0.0113183	0	0	0.107214	0
479	479	4699.42	4699.42	N/A		TRUE	0	0.121563	0	1.31433	0.242067	0.496972	0.186124	0	0.166427	0.514137	0	0
480	480	4700.83	4700.83	N/A		TRUE	0.0581305	0	0	0.0966368	0.186237	3.69358	0.227216	0	0.227298	0	0	0
481	481	4702.94	4702.94	N/A		TRUE	0.130909	0	0.30983	3.25678	0.033522	3.09709	0	0.0276002	0.00720422	0	0	0.183326
482	482	4711.77	4711.77	N/A		TRUE	0	0	0	27.4915	0.467161	23.2842	0.582334	0	0.788215	0	0	0
483	483	4715.56	4715.56	N/A		TRUE	0	0	0	2.12885	0.0794052	0	0.0622441	0	0	0.149444	0	0
484	484	4716.95	4716.95	N/A		TRUE	1.4647	0.00528454	2.95423	1.13752	0.0601965	2.25882	0	0	0	0.0390239	0	0.0080253
485	485	4719.3	4719.3	N/A		TRUE	0.170224	0	0.284352	1.19906	0.00350021	3.83358	0	0.0257279	0.489194	0	0	0
486	486	4721.35	4721.35	N/A		TRUE	16.5567	0.0912962	26.4418	0.0633334	0.00551506	1.3892	22.6746	1.05673	39.3129	3.5807	0	1.86674
487	487	4726.65	4726.65	N/A		TRUE	0.0242514	0	0.139418	0.103915	0	0	1.49793	0	1.80654	0	0	0.426826
488	488	4728.15	4728.15	N/A		TRUE	0.673377	1.56744	1.14874	1.78066	2.90254	1.7554	0	0.0795643	0.760411	0	0	0
489	489	4733.57	4733.57	N/A		TRUE	0.142642	0.26767	0	5.04378	0.493953	3.62159	0	0	0.102111	0	0	0.0120938
490	490	4735.14	4735.14	N/A		TRUE	2.18564	0	1.38102	1.48151	0	2.94443	1.30355	0	1.48	0.170321	0	0
491	491	4736.94	4736.94	N/A		TRUE	16.6801	0.0783207	22.9799	0.117307	0.0264793	0.0611401	18.2885	0.260205	30.9102	2.49133	0.00717602	0.281706
492	492	4739.19	4739.19	N/A		TRUE	0.302134	0	0.0345946	0.741329	3.46889	0.821476	0.506736	0.0208471	0.469103	0	0.00823606	0
493	493	4741.34	4741.34	N/A		TRUE	0.378949	0	0.919274	0.141758	0.0895101	0.372774	0	0	1.76761	0.479047	0	0.0047484
494	494	4743.03	4743.03	N/A		TRUE	1.4677	0.200303	0.615892	0.0281419	0	0.127661	2.52221	0.116071	4.00714	2.2368	0.0220784	0
495	495	4745.16	4745.16	N/A		TRUE	0	0	1.6779	1.40542	0.585738	1.41872	0	0	0.511728	0	0	0.331822
496	496	4750.32	4750.32	N/A		TRUE	0.636698	0.0952737	1.01005	0.0949545	0.180926	0	0	0	0.672244	0	0	0
497	497	4752.84	4752.84	N/A		TRUE	46.6279	0.154845	70.3889	0.257678	0.0559471	0.817476	38.3118	0.602056	80.3744	5.75528	0.352106	0.0181005
498	498	4754.81	4754.81	N/A		TRUE	0.157964	0.0456654	1.70072	0.262057	0.0783146	1.19884	1.28938	0.0936344	0.785354	0.124586	0.0183795	0.0240866
499	499	4756.59	4756.59	N/A		TRUE	1.00305	0	0	0.106959	0.015021	0.0344373	0	0	0.0507271	0.0727954	0	0
500	500	4758.57	4758.57	N/A		TRUE	0	0.0490385	0	0.744948	0.174825	0.121014	1.50631	0	2.63886	0	0	0
501	501	4759.74	4759.74	N/A		TRUE	0.856904	0.107447	1.44189	0	0	0	1.99276	0.0494165	0	1.43188	0	0.471121
502	502	4761.58	4761.58	N/A		TRUE	0.145123	0.00708363	0.807651	0.205336	0.188479	0.536695	1.91923	0.0992828	2.28053	0.0788585	0	0.200093
503	503	4768.79	4768.79	N/A		TRUE	27.2222	0.304642	53.0898	0.933946	0.310008	0	13.6543	0.219391	29.9298	2.5885	3.95988	0.738918
504	504	4770.24	4770.24	N/A		TRUE	0	0	0	0	0	0.117873	0	0	1.26822	0.252248	0.0589655	0
505	505	4771.86	4771.86	N/A		TRUE	1.51114	3.43247	7.57026	2.56023	12.2196	1.33772	0.996747	0.387985	0	0	0	0.0124218
506	506	4775.88	4775.88	N/A		TRUE	0.336334	0.0613855	0	0	0	0	0	0.146469	3.56204	0.866345	0	0.730064
507	507	4777.2	4777.2	N/A		TRUE	2.65198	0	5.14295	1.59911	1.76822	0.879433	3.57009	0.046055	0.912151	0.361034	0.0777954	0
508	508	4779.59	4779.59	N/A		TRUE	0	0.0407363	0.809361	0.257035	0	0.258757	0.75547	0	2.60849	0	0	0.165992
509	509	4782.85	4782.85	N/A		TRUE	0	0.215548	0.162692	0.672514	0.602789	0.0398334	2.57992	1.10535	0.31207	0.59209	2.12846	3.54419
510	510	4784.17	4784.17	N/A		TRUE	0.631674	0.104146	0	0	0	0	0	0	0.0820664	0	8.53393	0
511	511	4785.37	4785.37	N/A		TRUE	0.436624	0	0.660973	1.45033	0.932547	0	0.913268	0.450928	0	2.15918	0	1.7495
512	512	4787.01	4787.01	N/A		TRUE	2.32605	0.0373425	3.47305	0.175637	0.0405947	0.359611	1.95651	0.0211486	3.27861	0	0	0
513	513	4789.56	4789.56	N/A		TRUE	0.613215	0.0812884	2.47287	0.226635	0.1307	0.499368	0.616723	0	0.693998	0	0.0105813	0
514	514	4791.53	4791.53	N/A		TRUE	1.14898	0.0361991	4.36624	0.446518	0.00529742	0	1.77622	0.0506436	2.8669	0.088706	0	0.0791608
515	515	4792.85	4792.85	N/A		TRUE	0.0416381	0	0.0761698	0	0.247181	0	0	0.00697424	1.97817	0	0	0
516	516	4794.05	4794.05	N/A		TRUE	0.436214	0.216648	0	1.16254	0.483099	0.569688	0.646986	0.0600003	0.366194	0	0	0
517	517	4796.17	4796.17	N/A		TRUE	0.196651	0.111628	0.843729	0	0.530427	0.221583	0.497028	0	0	1.59923	0	0.048025
518	518	4799.92	4799.92	N/A		TRUE	0.347665	0.0910893	0.211086	0.118273	0.30867	0.0442026	1.33827	0.597582	0.259227	0.341929	0.817031	1.07592
519	519	4802.11	4802.11	N/A		TRUE	0.916921	0	2.06384	0.143355	0.049191	0.0240518	0.385899	0	0	0	0	0.115558
520	520	4803.86	4803.86	N/A		TRUE	0	0.0199617	0.0783344	0	0.00324279	0.0715091	0	0.0157716	1.58034	0.214413	0.305675	0.0339236
521	521	4805.44	4805.44	N/A		TRUE	0.040392	0	0	0.047924	0.169279	0	1.48619	0	1.36718	0	0	0.433933
522	522	4807.35	4807.35	N/A		TRUE	0.450979	0.0543664	0.04723	0.50008	2.34785	0.423539	0.476547	0.235281	0	0.0781899	0.547701	0.184617
523	523	4809.86	4809.86	N/A		TRUE	1.34217	0.08203	1.87081	1.91325	0.03935	1.07922	3.00891	0.0592849	4.02792	0	0.202944	0.0802912
524	524	4811.78	4811.78	N/A		TRUE	0	0.020653	0	0.0713326	0.00492956	0.0538608	1.01991	0	1.5163	0	0.00969742	0.00786462
525	525	4816.57	4816.57	N/A		TRUE	2.11421	0.195181	2.94502	1.34581	1.50003	1.20307	2.56068	0.161253	2.95	0	0.0937161	0.29173
526	526	4827.76	4827.76	N/A		TRUE	0	0	1.24805	0.0830349	0.138115	0	0.133323	0.0616162	0.851563	0	0.0507657	0.00631379
527	527	4833.14	4833.14	N/A		TRUE	0.0208739	0.0908717	0.223307	0.183955	0.0119507	0.0342521	3.3938	1.54041	0.190132	0.104753	0.0710714	0.071756
528	528	4836.01	4836.01	N/A		TRUE	0	0	0	0	0	0.118538	0	0	0	0	0	1.01163
529	529	4837.37	4837.37	N/A		TRUE	0.311341	0.025427	0.512676	1.1712	2.73699	0.0919038	0.663068	0.0411048	0.518762	0	0	0
530	530	4839.68	4839.68	N/A		TRUE	12.5723	0.959079	19.8497	12.4126	3.4984	11.9872	26.4171	1.58672	32.0401	0	0.0438725	0.04845
531	531	4845.61	4845.61	N/A		TRUE	1.36996	0.271491	2.15123	0	0	3.6984	7.47921	0.461154	8.8659	0	0	0
532	532	4848.07	4848.07	N/A		TRUE	0	0.0091277	0.0157326	0	0	0	0	0	0	0	0	55.0049
533	533	4849.34	4849.34	N/A		TRUE	0.195562	0	0.232895	0.285045	0	0	43.3256	17.1076	2.25149	0	0.0338384	0.422412
534	534	4856.55	4856.55	N/A		TRUE	2.37542	0.0475042	3.37746	2.2535	0.0612455	0.593075	5.28555	0.138938	6.9838	0	0	0
535	535	4860.7	4860.7	N/A		TRUE	0	0.071032	0.160434	0.393088	0.0153598	0.735136	1.57601	0	0	0	0	0
536	536	4862.47	4862.47	N/A		TRUE	0.724848	0	0.574312	0.341383	0.208478	0.0200489	1.42088	0.0902845	0.203225	0	0	0
537	537	4863.65	4863.65	N/A		TRUE	0	0	0	0	0	0	0	0.0102193	2.40636	0	0	0
538	538	4865.28	4865.28	N/A		TRUE	0.909934	0.0691428	1.68982	0.904243	0.468655	0.466115	2.68888	1.06582	0.876126	0	0	4.40993
539	539	4868.54	4868.54	N/A		TRUE	4.3553	0.82352	9.79037	5.75219	4.45123	6.42115	10.4351	0.791665	14.8327	0	0.00417061	0
540	540	4871.19	4871.19	N/A		TRUE	2.33599	0	0.185643	0	0.0231163	0	4.63674	1.49837	0.266114	0	0.0133366	0.0984523
541	541	4873.12	4873.12	N/A		TRUE	1.81221	0	2.90549	1.25755	0	0.80486	0	0	5.7269	0	0	1.06652
542	542	4874.61	4874.61	N/A		TRUE	0.581758	0.264349	1.13323	2.28667	1.21212	2.49278	0.651057	0.203858	5.4014	0	0	0
543	543	4882.14	4882.14	N/A		TRUE	0	0.0153305	0	0	0.0422112	0.105088	6.55399	2.80415	0.202163	0	0	5.51427
544	544	4883.63	4883.63	N/A		TRUE	3.80167	0	5.6674	3.8834	0.327438	4.01868	14.5595	0.421969	15.1628	0	0.0371711	0
545	545	4885.57	4885.57	N/A		TRUE	1.02254	0.0747481	1.8781	0.757434	0.0299212	0.925587	1.63062	0.0445282	2.79884	0	0.0265375	0.0812431
546	546	4888.21	4888.21	N/A		TRUE	0	0	0	0	0.0897335	0	3.48514	0.870964	0	0	0	0
547	547	4889.65	4889.65	N/A		TRUE	1.16288	0.00466649	1.12657	0.432024	0.279161	0.0495658	4.47681	0.173597	1.75534	0	0	0.0489791
548	548	4900.66	4900.66	N/A		TRUE	0.499022	0.00192871	0.767348	0.0144561	0.0584421	0.127155	2.20218	0.0443613	1.45472	0	0	0
549	549	4902.68	4902.68	N/A		TRUE	0.0666746	0.00396777	0	0	0.037445	0.145398	0.757169	0.316621	2.29225	0	0.00608514	0
550	550	4906.27	4906.27	N/A		TRUE	0.607255	0.0638526	0.383161	0.846422	0.263474	1.23753	2.43767	0.831064	0.326593	0	0	0
551	551	4909.74	4909.74	N/A		TRUE	0	0	0.151657	0.0291959	0	0.0240733	1.02212	0.0209456	0.525388	0	0	0
552	552	4912.31	4912.31	N/A		TRUE	0.928592	0.0221206	2.1399	1.62048	0.101708	0.185116	6.55446	0.241818	1.44535	0	0	0.0596744
553	553	4913.59	4913.59	N/A		TRUE	0	0.0203521	0	4.54606	0	1.58395	0.0991723	0	1.05404	0	0	0
554	554	4914.95	4914.95	N/A		TRUE	2.36182	1.13411	0.0477385	0	3.91836	0	1.11848	0.566636	2.68965	2.36739	18.9392	0.0963907
555	555	4916.87	4916.87	N/A		TRUE	0.0778328	0.0102876	0.104715	0	0.0283467	0.0548761	0.070149	0	0.0514257	0	0.20635	1.51286
556	556	4918.86	4918.86	N/A		TRUE	0	0	0	1.05081	0.0559483	0	2.21311	0	0	0	0	0.0173857
557	557	4921.22	4921.22	N/A		TRUE	0	0	0.00730634	0.0585297	0	0.0627774	1.22622	0.480347	0.0737584	0	0	0.0910459
558	558	4930.2	4930.2	N/A		TRUE	20.8619	6.83621	0.118702	11.7783	8.4711	0	14.7461	9.04476	0.485637	43.8259	100	19.4925
559	559	4932.48	4932.48	N/A		TRUE	0.112033	0.0911124	0.109689	5.79004	4.40595	0.0108462	0.968931	1.07361	1.11976	0.0254999	0	0.232668
560	560	4933.96	4933.96	N/A		TRUE	0	0.0201638	0.0704298	0	0.299923	0	0.285296	0	0	0.119191	30.8524	6.21911
561	561	4935.11	4935.11	N/A		TRUE	0	0.00831594	0	0.194752	0	0.141476	4.17952	0.0792557	0.132412	0	1.28488	0
562	562	4938.15	4938.15	N/A		TRUE	0.0206887	0	0.0141762	0	1.09611	0.055979	0.247561	0	0.0933877	0	0.0850663	0
563	563	4942.55	4942.55	N/A		TRUE	5.01181	1.72906	0.0672165	0	0.333784	0.0314929	0.199872	0.101756	0.0651292	4.55774	0	0
564	564	4946.16	4946.16	N/A		TRUE	28.6473	8.22583	0.0199237	50.5175	31.5393	0.691426	53.3893	21.792	0	67.3826	83.0079	35.1653
565	565	4948.12	4948.12	N/A		TRUE	0.114362	0.0474018	0.994854	0.219225	0.403331	0.0763557	0	0.209902	3.00977	1.67095	0.339625	0.148956
566	566	4950.94	4950.94	N/A		TRUE	0.0400123	0	0	0.118722	0	0	0	0.12533	0.162326	0	0.320423	9.87684
567	567	4952.04	4952.04	N/A		TRUE	0.0223653	0	0.038499	0.0315401	0	0	0	0	0	0	8.61941	0
568	568	4954.79	4954.79	N/A		TRUE	0.650861	0.0116333	0.0115859	0.0538224	1.19036	0	0.302175	0	0.0826688	0.461457	0	0
569	569	4957.02	4957.02	N/A		TRUE	0.681756	0.358144	0	1.40408	0.0948564	0	0.872337	0.397712	0	25.9647	0	1.17925
570	570	4958.21	4958.21	N/A		TRUE	10.6419	3.67033	0.2882	0.0874639	0.0120691	0.0985869	0.241173	0	0.0617792	0	0.00751601	0.0111596
571	571	4962.39	4962.39	N/A		TRUE	0.303449	0.265008	0.0144551	3.87733	1.05526	0.122517	2.94466	1.10083	0.0319918	0.904932	2.08098	5.15055
572	572	4965.15	4965.15	N/A		TRUE	2.64109	0.946613	1.20169	0.464172	2.97181	0	0.101546	0.887325	0.67566	6.84874	7.76241	1.29765
573	573	4967.73	4967.73	N/A		TRUE	0.75261	0	0	0.195308	0.0462497	0.074015	0	0.0961738	0.25881	0.115977	1.72942	0.683968
574	574	4969.19	4969.19	N/A		TRUE	0.0253729	0.0266984	0.0441307	6.65209	0.0457095	0	6.13244	1.5048	0.0625565	0	0	0
575	575	4971.93	4971.93	N/A		TRUE	0.885308	0.26264	0.028873	2.85082	1.2426	2.20621	0.153432	0.0869194	0.0162445	0	0.406787	0.0242112
576	576	4974.12	4974.12	N/A		TRUE	3.97939	1.5477	0.0161376	0	0.291522	0.075044	0.348047	0.0423723	0	8.246	0	0.1302
577	577	4978.12	4978.12	N/A		TRUE	2.80415	0	4.39109	1.97325	0.92808	1.25127	6.29452	0.166039	9.5377	0	0.042299	0
578	578	4980.16	4980.16	N/A		TRUE	3.6926	1.30299	0.80148	9.56192	0.952568	0.186915	7.1762	3.23068	1.3879	6.42448	5.13249	4.49208
579	579	4982.5	4982.5	N/A		TRUE	1.52206	0.0325554	0.0373956	0.514115	0	0.0279938	5.49212	0.038676	0	0	1.41656	0.0629718
580	580	4984.56	4984.56	N/A		TRUE	0.0472515	0	0.0254615	0	1.23809	0	0.112292	0.0522758	0.0679998	0.0534403	0	0.691788
581	581	4986.15	4986.15	N/A		TRUE	1.6892	0.423443	0.0201961	3.38616	0.0208781	0	0.15073	1.05654	0.053165	0	0	0.0584502
582	582	4989.83	4989.83	N/A		TRUE	0.547349	0	5.45408	19.6304	0.458932	13.5595	0.890492	0.0381781	0	0	0.0822282	0.0951651
583	583	4991.22	4991.22	N/A		TRUE	1.93064	0.622188	0	1.34411	0.320223	0.195619	0	0.180582	0.0302764	0.513029	0	0
584	584	4993.18	4993.18	N/A		TRUE	0.478645	0.29969	0.0817818	0.0374576	0	0	0	0.0173665	0	3.43787	0.089432	0
585	585	4996.28	4996.28	N/A		TRUE	0.0511782	0	0.0165913	1.43189	0.414649	0	0.0649518	0.119406	0.0532074	0.35962	0	0.91241
586	586	4998.51	4998.51	N/A		TRUE	1.10924	0.220309	0.078395	0	0.182268	0.184107	0.912612	0.239489	0.0244564	0.207402	0.359937	0.019473
587	587	5000.98	5000.98	N/A		TRUE	0.250666	0	0	1.03735	0.0119291	0	0.379681	0.113705	0.391773	0.464301	0.0118322	0.0234253
588	588	5002.42	5002.42	N/A		TRUE	0.00991581	0.0857532	0.188751	0.164013	0.221016	0.0388423	1.01285	0.225419	0.0102062	0	0.13095	0.0201876
589	589	5004.42	5004.42	N/A		TRUE	3.69167	0.00921053	5.10795	0	1.04706	0	12.0599	1.18644	15.2854	0.305201	0.0361663	0
590	590	5005.78	5005.78	N/A		TRUE	0	0.394925	0	9.58209	0.175662	6.35645	0	0.0563854	0.288615	0	0	0.0495871
591	591	5007.23	5007.23	N/A		TRUE	0.134873	0.245387	0.38159	0.219601	0	0.026682	0.804942	0	0.263108	1.30023	0.0203468	0
592	592	5011.56	5011.56	N/A		TRUE	0.152303	0	0	2.06787	0.152936	1.50906	0.918437	0.518084	0	0.253199	0	1.57836
593	593	5018.32	5018.32	N/A		TRUE	0.00625374	0.109242	0.0134098	0.835084	0.376769	0	1.04751	0.232689	0.0557483	0.181707	0.0769933	0
594	594	5021.93	5021.93	N/A		TRUE	28.1734	0.292509	44.7663	27.1202	0.615515	19.2676	88.0884	2.76137	100	0	0.259717	0
595	595	5026.34	5026.34	N/A		TRUE	0.279812	0	0.072514	1.27405	0	0	0.565496	0	9.31753	0	0.0222675	0
596	596	5038.1	5038.1	N/A		TRUE	1.93689	0.0334961	3.18127	3.09498	0.100457	1.69066	9.58199	0.311806	7.71259	0	0	0
597	597	5041.63	5041.63	N/A		TRUE	0.960909	0.0874058	1.56129	0.527806	0	0.0694272	3.90241	0.144158	0	0	0	0
598	598	5044.6	5044.6	N/A		TRUE	2.70524	0.023649	3.93073	0.274973	0.0319321	1.69672	8.34338	0.269702	2.27505	0	0	0.0331634
599	599	5054.96	5054.96	N/A		TRUE	0.359093	0.0490333	0	0.452661	0.0101536	0.246242	2.0934	0	0.134837	0	0	0
600	600	5056.64	5056.64	N/A		TRUE	0.397818	0.0449767	0.736247	0.497594	0.0267312	0.67755	1.6899	0.072411	2.82318	0	0	0
601	601	5058.47	5058.47	N/A		TRUE	0.970436	0.014362	1.60936	1.20029	0	0	0	0.115868	2.93786	0	0	0.0249996
602	602	5060.06	5060.06	N/A		TRUE	0.129173	0.0131366	0.683018	0.974169	0	0.582917	3.91805	0.0711017	0	0	0	0
603	603	5064.3	5064.3	N/A		TRUE	0.44632	0.0178943	0.539814	0	0	0.249223	0	0	1.39329	0	0	0
604	604	5066.2	5066.2	N/A		TRUE	0	0	0.660066	0.613209	0.0144636	0.238279	1.51995	0.105621	0.614367	0	0	0
605	605	5067.63	5067.63	N/A		TRUE	0.557535	0.0437813	0.21059	0.15478	0	0.196574	2.04094	0	1.4528	0	0	0.0280475
606	606	5079.13	5079.13	N/A		TRUE	0	0	0.453967	0.894421	0	0	3.32647	0.117459	0	0	0	0
607	607	5080.57	5080.57	N/A		TRUE	0.768233	0.0116645	1.20691	0.419649	0	0.41076	2.71305	0.086009	3.73437	0	0	0
608	608	5082.58	5082.58	N/A		TRUE	0	0.0139489	1.04789	0.0836779	0	0	0.141509	0.0566345	0	0	0	0
609	609	5108.59	5108.59	N/A		TRUE	0.187706	0.178117	0	0.754266	0.779191	0	1.20171	0.631821	0.0309273	0	3.04253	1.68773
610	610	5118.05	5118.05	N/A		TRUE	0.414983	0.126495	0.0233226	0.776426	0.561193	0.0720658	0.367431	0.180134	0.209714	0.650654	1.66818	0.775275
611	611	5132.18	5132.18	N/A		TRUE	0.545225	0.0244222	0	0.358988	0.0594828	0	2.04076	0	0	0	0	0
612	612	5134.16	5134.16	N/A		TRUE	0.518557	0.167934	0.790646	0.928143	0.64466	0	4.2288	0.549254	9.41876	0	4.6144	3.24979
613	613	5142.46	5142.46	N/A		TRUE	3.1806	0.0154877	2.05875	0.058191	0.0960829	0.338963	0	0	0	0	0	0.271238
614	614	5144.14	5144.14	N/A		TRUE	0.0528677	0.0210859	3.2296	1.66301	0	2.22658	1.29156	0.0799727	0	0.178048	0	0
615	615	5145.76	5145.76	N/A		TRUE	0	0	1.20738	0.0949354	0	0	0.0349935	0.0216972	0.00728029	0.926569	0	0
616	616	5150.65	5150.65	N/A		TRUE	0.140559	0.046284	0.959531	0.316696	0.226852	0	0.663531	0.205343	1.67795	0	0.125	0.904875
617	617	5152.62	5152.62	N/A		TRUE	0	0.00752773	0.0141808	1.09153	0	0.588469	0.0341016	0.0208713	0	0.310342	0.00620222	0
618	618	5177.5	5177.5	N/A		TRUE	0.10922	0	0.179379	0.0317536	0.0241614	0.0495973	0.962607	0.0154199	1.33012	0	0.320481	0.186728
619	619	5180	5180	N/A		TRUE	0	0	0.0161929	0.131459	0	0.00993698	1.00772	0	0.00978347	0	0	0
620	620	5375.23	5375.23	N/A		TRUE	0.0132804	0.00972046	0.0109388	0.0374175	0.0323052	0	0	0	0	0	0	2.86058
621	621	5376.51	5376.51	N/A		TRUE	0	0	0	0	0	0	1.81355	0.723695	0.0146491	0	0	0
622	622	5391.69	5391.69	N/A		TRUE	0	0	0	1.22558	0	0	0	0	0	0	0	0.189155
623	623	5405.65	5405.65	N/A		TRUE	0	0	0	0.0310902	0	0	1.19491	0	0.25767	0	0	0
624	624	5457.59	5457.59	N/A		TRUE	0.50237	0.178313	0	0.984963	0.638074	0	0.916345	0.38803	0	1.33791	2.25321	1.18534
625	625	5473.32	5473.32	N/A		TRUE	0.573844	0.224912	0	1.07714	0.730408	0	2.3796	0.979196	0	1.83181	3.72185	3.47332
626	626	5498.62	5498.62	N/A		TRUE	0.930158	0.0176456	1.90548	0	0.0455897	0	0	0	0	0	0	0
627	627	5632.38	5632.38	N/A		TRUE	0	0	0	0.633365	0	1.31482	0	0	0	0	0	0
628	628	5649.45	5649.45	N/A		TRUE	0	0.0196177	0	0.0632693	0.258706	0.213862	1.03647	0.474109	0	0	0.454345	1.18267
629	629	5659.33	5659.33	N/A		TRUE	0	0	0	0.0187567	0.00361423	1.4765	0	0	0	0	0.00732487	0
630	630	5664.26	5664.26	N/A		TRUE	0.359585	0	0	1.92062	0	3.21508	2.62658	0	1.48374	0	0	0
631	631	5688.48	5688.48	N/A		TRUE	0.0546357	0	0.0922414	0.268976	0	0.0196177	1.93032	0	1.67849	0	0	0
632	632	5701.31	5701.31	N/A		TRUE	0	0	0	0	1.81355	0	0	0	0.0216525	0	0	0
633	633	5731.94	5731.94	N/A		TRUE	0	0	0	1.05911	0	0.74729	0.158297	0	0	0	0	0
634	634	5740.19	5740.19	N/A		TRUE	0	0.100138	0	0	1.5791	0	0	0	0	0	0	0
635	635	5746.75	5746.75	N/A		TRUE	0	0	0	0	0.0360119	0	1.4615	0	0.54064	0	0	0.0495546
636	636	5763.18	5763.18	N/A		TRUE	0.638612	0	0.82803	1.36477	0.127647	0.373309	21.1254	0.677897	10.8809	0	0	0.00548671
637	637	5765.06	5765.06	N/A		TRUE	0	0	0.0677766	0.454893	0.025582	0.547986	0	0	5.31886	0	0	0
638	638	5768.11	5768.11	N/A		TRUE	0	0	0.0754889	0.098262	0	0.0477398	1.90442	0	0.903595	0	0	0
639	639	5786.37	5786.37	N/A		TRUE	0	0	0.0140986	0	0	0	1.16051	0.0240626	0.58569	0	0	0
640	640	5791.51	5791.51	N/A		TRUE	0	0	0	0	0	0	0	0	1.52048	0	0	0
641	641	5801.27	5801.27	N/A		TRUE	0	0	0.00390689	0	0	0	0	0	0.255319	1.24016	0	0
642	642	5802.6	5802.6	N/A		TRUE	0	0	1.1144	0	0	0	0.656935	0	0	0	0	0
643	643	5856.76	5856.76	N/A		TRUE	1.15645	0	1.86739	0.866774	0	0.234461	3.99773	0	2.7627	0	0	0
644	644	5868.21	5868.21	N/A		TRUE	0	0	0	10.2545	0.162044	7.47797	0	0	0.00862037	0	0	0
645	645	5882.76	5882.76	N/A		TRUE	0	0	0.158437	3.59852	0	0	5.06858	0	3.46424	0	0	0
646	646	5884.26	5884.26	N/A		TRUE	0.565945	0	0.910332	3.24667	0	1.90221	0.506539	0.300675	4.53114	0	0	0
647	647	5900.28	5900.28	N/A		TRUE	18.3982	0.328773	37.3821	22.4636	0	14.3718	96.7685	2.92933	84.6447	0	0	0
648	648	5901.72	5901.72	N/A		TRUE	0	0	0	0.47192	0.415754	0	81.791	0	2.35768	0	0.0393688	0
649	649	5903.01	5903.01	N/A		TRUE	4.48095	0.0149897	1.29934	0	0	1.03111	0.3669	0.180399	0	0	0	0.984185
650	650	5904.82	5904.82	N/A		TRUE	0.0083083	0	0.0376744	0.0328067	0	0	0	0	2.37378	0	0	0
651	651	5906.69	5906.69	N/A		TRUE	0	0	0.586518	0.60328	0	0.303644	0	0	1.34972	0	0	0.0105348
652	652	5907.79	5907.79	N/A		TRUE	0	0	0	0.202221	0	0	1.5138	0	0	0	0	0
653	653	5916.97	5916.97	N/A		TRUE	0.717819	0.0667501	0.824807	1.17997	0	0.16984	6.34254	0.217892	2.75022	0	0	0
654	654	5922.09	5922.09	N/A		TRUE	0.420539	0	0.361952	0.580488	0.00604223	0.717236	8.00349	0.25849	0.337436	0	0	0
655	655	5923.52	5923.52	N/A		TRUE	1.36214	0	1.89978	1.37583	0	0	0	0.157052	0.656776	0	0	0.0924259
656	656	5934.13	5934.13	N/A		TRUE	0.337688	0.0185426	0.396951	0.754936	0	0.105914	1.41084	0.0361842	0.495891	0	0	0
657	657	5936.43	5936.43	N/A		TRUE	0.343064	0	1.48594	0	0	0.0620255	4.72699	0.089203	1.28181	0	0.211342	0.153548
658	658	5938.53	5938.53	N/A		TRUE	1.0025	0	0	0.621292	0.0484694	0.215485	2.44007	0.0284037	1.62911	0	0	0.0291207
659	659	5944.6	5944.6	N/A		TRUE	0	0	0	0.0889814	0	0.0770931	2.51558	0	1.07261	0	0	0
660	660	5945.88	5945.88	N/A		TRUE	0.0386418	0	0.0333963	0.384832	0	0.0317668	1.23821	0.0140969	0	0	0	0
661	661	5947.8	5947.8	N/A		TRUE	0	0	0	0	0	0	1.07012	0	0.11973	0	0	0
662	662	5957.86	5957.86	N/A		TRUE	0	0	0.82926	0.135118	0	0	0	0	4.5901	0	0	0
663	663	5959.36	5959.36	N/A		TRUE	0.670036	0	1.10015	1.18073	0	0.196897	6.84158	0.199037	4.11267	0	0	0.0274337
664	664	5961.69	5961.69	N/A		TRUE	0.0291048	0	0.0185937	0	0	0.0293785	0.119352	0.0935451	1.21673	0	0	0
665	665	5984.96	5984.96	N/A		TRUE	0	0.0354825	0.0197699	0.31419	0.268754	0	0.155007	0.0769725	0.0335778	0.161854	1.60386	0.254934
666	666	6000.5	6000.5	N/A		TRUE	0.0846947	0.0644866	0.0289222	0.277379	0.303572	0	0.520038	0.254813	0	1.19294	1.6114	1.3683
667	667	6013.51	6013.51	N/A		TRUE	1.91826	0.0169138	3.88191	0.446194	0	0.416808	0	0	0.0260758	0.0552612	0	0
668	668	6046.58	6046.58	N/A		TRUE	0	0.0218374	0	0	0	0	1.41462	0	0	0	0.02836	0
669	669	6273.59	6273.59	N/A		TRUE	0	0	0	0	0	0	1.61861	0	3.25858	0	0	0
670	670	6275.7	6275.7	N/A		TRUE	0	0	0.0279351	0	0	0	0	0	2.54012	0	0	0
671	671	6285.65	6285.65	N/A		TRUE	0.733887	0.0089976	2.9615	3.42676	0.0854531	2.31435	0.427748	0	0.256964	1.20761	0	0
672	672	6288.2	6288.2	N/A		TRUE	1.12526	0	0	14.4453	0	0.966779	0	0	0.109885	0.261035	0	0
673	673	6289.96	6289.96	N/A		TRUE	0.389457	0	1.48055	0	0	0	0	0	0.0421378	0.0829952	0	0
674	674	6291.78	6291.78	N/A		TRUE	0.821963	0	0.24676	1.1332	0	0	0	0	0	0	0	0
675	675	6293.6	6293.6	N/A		TRUE	0.332225	0	0.712613	0.512699	0	1.00311	0	0	0.0922225	0.34216	0	0
676	676	6383.51	6383.51	N/A		TRUE	0	0	0	0	0	0	1.63594	0	0	0	0	0
677	677	6578.64	6578.64	N/A		TRUE	0	0.00500837	0	0	1.26711	0	0	0	0	0	0.00390121	0
678	678	6643.85	6643.85	N/A		TRUE	0	4.52221	0	0	0	0	0	2.68516	0	0	0	0
679	679	6665.78	6665.78	N/A		TRUE	0	1.11519	0	0	0	0	0	0.13515	0	0	0	0
680	680	6788.57	6788.57	N/A		TRUE	0	0	0	2.32224	0.0190566	0.790582	0	0	0	0	0	0
681	681	6802.73	6802.73	N/A		TRUE	1.49242	0.0531744	0.966905	1.94913	0	0.203752	1.33511	0.221915	0	0	0	0
682	682	6804.75	6804.75	N/A		TRUE	0.312648	0	0.0325027	0	0	0.0403647	1.85975	0	0.904065	0	0	0
683	683	6831.86	6831.86	N/A		TRUE	0	0	0	0	0	0	1.15841	0	0	0	0	0
684	684	6848.37	6848.37	N/A		TRUE	0.476446	0	1.1609	0	0	0	0	0.0417078	0.820431	0	0	0
685	685	6851.88	6851.88	N/A		TRUE	0.657351	0.0135074	1.38649	0	0	0	0	0	0	0	0	0
686	686	6858.4	6858.4	N/A		TRUE	0.141257	0	0	0.253998	0	0.0569786	0	0	0	1.83898	0	0
687	687	6894.26	6894.26	N/A		TRUE	0	0	1.23828	0.0137458	0	0	0	0	0	0	0	0
688	688	6924.31	6924.31	N/A		TRUE	0	0	0	5.94556	4.19737	0.894529	0	0	0	0.794938	17.741	0
689	689	6941.01	6941.01	N/A		TRUE	0.0111082	0	0.0467831	0.856221	0.721517	0.458947	0	0	0	0	2.91306	0
690	690	7022.57	7022.57	N/A		TRUE	0	0	0.0878901	0.163827	0.0343608	1.26237	0	0	10.7403	0	0	0
691	691	7038.58	7038.58	N/A		TRUE	0	0	0.0153475	0.0311028	0	0.751363	0	0	7.22981	0	0	0
692	692	7046.77	7046.77	N/A		TRUE	0	0	0	0.666904	0.437161	0.280779	1.52861	0.762926	0.114895	0	0	0
693	693	7048.52	7048.52	N/A		TRUE	0	0	0	0	0	0	0	0	0	0	0.468885	1.26362
694	694	7055.57	7055.57	N/A		TRUE	0	0	0	0	0	0.153678	0	0	4.47276	0	0	0
695	695	7074.66	7074.66	N/A		TRUE	0	0	0	0	0	0.154855	0	0	1.19752	0	0	0
696	696	7117.47	7117.47	N/A		TRUE	0	0	0	7.13498	4.43065	2.52934	7.57792	3.22309	0.970893	0	8.96627	4.33852
697	697	7133.68	7133.69	N/A		TRUE	0	0	0	3.34917	1.81799	2.5904	3.83023	1.7496	2.34967	0	4.02328	1.63092
698	698	7145.67	7145.67	N/A		TRUE	9.29329	3.07299	2.68725	0	0	0	0	0	0.00285183	9.48421	0.015556	0
699	699	7149.68	7149.68	N/A		TRUE	0	0	0.006914	2.30144	1.53453	1.13059	3.37787	1.65065	1.91772	0	2.60779	1.50988
700	700	7161.4	7161.4	N/A		TRUE	4.48938	1.20082	3.32616	0	0	0	0	0	0	2.94128	0	0
701	701	7165.72	7165.72	N/A		TRUE	0	0.0812536	0	1.62976	1.01729	0.834851	3.27641	1.53602	0.162896	0	3.3432	2.11256
702	702	7177.55	7177.55	N/A		TRUE	3.38772	0.964983	2.55872	0.188092	0.108971	0.0232402	0.208909	0.090887	0.0102979	3.35379	0	0
703	703	7180.05	7180.05	N/A		TRUE	0.0233543	0.0170352	0.0582477	0	0	0	2.61713	0	0.0397436	0.0500699	0	0
704	704	7181.59	7181.59	N/A		TRUE	0	0	0	0	0.341784	0	0	0.935486	0	0	1.03917	1.58076
705	705	7183.07	7183.07	N/A		TRUE	0.74207	0.261354	0.249822	0	0.160257	0	1.21367	0	0	0	0.32322	0
706	706	7193.56	7193.56	N/A		TRUE	2.54026	0.765816	0.897057	0	0.0300721	0	0	0	0	2.31694	0	0.00703872
707	707	7310.54	7310.54	N/A		TRUE	1.51063	0.319793	0	0	0	0.0451968	0	0	0.0402314	0	0	0
708	708	7413.67	7413.67	N/A		TRUE	0.777368	0	1.71438	0	0	0	0	0	1.62859	0	0	0
709	709	7428.84	7428.84	N/A		TRUE	0	0	0	0.397223	0	0.0719459	0.707383	0	1.45397	0	0	0
710	710	7473.59	7473.59	N/A		TRUE	1.69424	0.412986	0	0	0	0	0	0	0	0	0	0
711	711	7527.59	7527.59	N/A		TRUE	1.70507	0	2.1632	0.478626	0	1.81077	0	0	0	0	0	0
712	712	7613.95	7613.95	N/A		TRUE	9.05943	3.22004	10.9772	8.57726	3.70609	5.41664	5.66974	0.704422	8.19663	0	0	0
713	713	7658.55	7658.55	N/A		TRUE	0	0	0.0217056	0.0791355	0	0.0356817	1.3949	0	0.59544	0	0	0
714	714	7659.87	7659.87	N/A		TRUE	0	0	0.0058678	0	0	0	1.50895	0	0	0	0	0
715	715	7661.61	7661.61	N/A		TRUE	3.3386	0.693413	3.85895	0	0.0691865	0	0.143022	0	0.0154737	11.7691	0	0
716	716	7681.43	7681.43	N/A		TRUE	0.00750612	0	0	0	1.69186	0	0	0	0	0	3.41263	0
717	717	7682.88	7682.88	N/A		TRUE	0.239094	0.0381545	0	2.34287	0	0	0	0	0	2.27863	0	0.0618856
718	718	7697.99	7697.99	N/A		TRUE	0.276904	0.063685	0.295977	2.08342	1.39286	0.180028	0	0	0	0.128043	2.84208	0
719	719	7699.62	7699.62	N/A		TRUE	0	0	0.00553265	0	0	1.01056	0	0.389997	0	0	0	0
720	720	7825.91	7825.91	N/A		TRUE	0.564536	0	1.21663	0	0	0	0	0	0.98799	0	0	0
721	721	7840.11	7840.11	N/A		TRUE	0	0	0	0	0	0	0	0	1.28257	0.127815	0	0
722	722	7906.02	7906.02	N/A		TRUE	0	0.0203282	0	0.352424	0	0	1.72089	0.102763	0.029944	0	0	0
723	723	7988.1	7988.1	N/A		TRUE	0	1.69786	0	0	0	0	0	0	0	4.55354	0	0
724	724	7993.25	7993.25	N/A		TRUE	1.70482	0	0	0	0	0	0	0	0	0	0	0
725	725	8007.91	8007.91	N/A		TRUE	0.630184	0	0	0	0	0	0	0	0	2.382	0	0
726	726	8041.85	8041.85	N/A		TRUE	0.0160829	0.00964711	0	0	0	0	1.38444	0	0	0	0	0
727	727	8046.89	8046.89	N/A		TRUE	0	0.326058	0	0	0	0	0	0	0	1.12939	0	0
728	728	8071.75	8071.75	N/A		TRUE	0.931549	1.22839	0	0	0	0	0	0	0	0	0	0
729	729	8076.11	8076.11	N/A		TRUE	0	0.00995027	0	0	0	0	0	0	0	2.04097	0	0
730	730	8160.36	8160.36	N/A		TRUE	0	5.76752	0	0	10.5787	0	0	7.37171	0	0	7.41328	0.260841
731	731	8161.59	8161.59	N/A		TRUE	0.0172648	0	0.0426877	1.54	0	0	1.07994	0	0.179297	2.92295	0	0.0135471
732	732	8163.35	8163.35	N/A		TRUE	1.78951	0.00443882	0	0	0.0315658	0	6.5826	0.00468979	0	0	0.117402	0
733	733	8176.94	8176.94	N/A		TRUE	0	0.94119	0	0.577768	2.39233	0	0	0	0	0	0.486605	0
734	734	8178.27	8178.27	N/A		TRUE	1.41868	0	0	0	0	0	0.159244	0	0	0	0	0
735	735	8179.91	8179.91	N/A		TRUE	1.22653	0.119262	0	0	0	0	0	2.15068	0	0	1.67958	0
736	736	8181.39	8181.39	N/A		TRUE	0	0.0131894	0	1.97709	0.0430926	0	0	0	0	0	0	0.0962389
737	737	8195.01	8195.01	N/A		TRUE	1.33295	0.655989	0	0.105266	0.715385	0	0.176191	0.106887	0	0	0	0
738	738	8213.37	8213.37	N/A		TRUE	0	0	0	1.60339	0	0	0	0	0	0	0	0
739	739	8214.93	8214.93	N/A		TRUE	1.3211	0	0	0	0	0	0.324991	0	0	0	0	0
740	740	8220.45	8220.45	N/A		TRUE	0.107124	0	0	1.24742	0.0827379	0	0	0	0	0	0	0
741	741	8541.3	8541.3	N/A		TRUE	0	0	0	0.00970836	0	0	0	0	1.34154	0	0	0
742	742	8768.3	8768.3	N/A		TRUE	1.89288	0	0	0	0	0	0	0	0	0	0	0
743	743	8841.66	8841.66	N/A		TRUE	0	0	0	0.170261	0	0.241453	1.28586	0	0.446273	0	0	0
744	744	8971.84	8971.84	N/A		TRUE	0.213373	0	0.254973	1.35106	0	1.34388	4.46492	0	6.2353	0	0	0
745	745	9057.85	9057.85	N/A		TRUE	4.26979	0	7.48899	14.5221	0	0	47.6368	0	0	0	0	0
746	746	9059.09	9059.09	N/A		TRUE	0	0.0356682	0	0	0.379943	12.2062	0	1.40196	32.5537	0	0	0
747	747	9075.41	9075.41	N/A		TRUE	0.705239	0	1.39301	3.00945	0	2.62233	10.2029	0.270527	8.09812	0	0	0
748	748	9080.26	9080.26	N/A		TRUE	0	0	0.219865	1.07661	0	0.846239	0	0	1.91048	0	0	0
749	749	9081.86	9081.86	N/A		TRUE	0	0	0.00151292	0	0	0	3.60556	0.0751843	2.04243	0	0	0
750	750	9092.41	9092.41	N/A		TRUE	0	0	0.384085	0.897381	0	0.74843	3.25436	0	3.42043	0	0	0
751	751	9101.16	9101.16	N/A		TRUE	0.0158627	0	0	0.246577	0	0.130362	1.14099	0	0	0	0	0
752	752	9329.56	9329.56	N/A		TRUE	0	0	0	0	0	3.37351	0	0	0	0	0	0
753	753	9391.77	9391.77	N/A		TRUE	0	0	0	0	0	0	5.91543	0	2.22223	0	0	0
754	754	9397.22	9397.22	N/A		TRUE	0	0	0	0	0	4.19337	0	0	1.90509	0	0	0
755	755	9409.05	9409.05	N/A		TRUE	0	0	0	0.76054	0	0	8.60294	0	0.817843	0	0	0
756	756	9410.58	9410.58	N/A		TRUE	0	0.0606019	0	0	0	1.88753	0.241614	0	0.646396	0	0	0
757	757	9416.67	9416.67	N/A		TRUE	0	0	0	0.48508	0	0	1.21827	0	0.334284	0	0	0
758	758	9422.36	9422.36	N/A		TRUE	0.0499069	0	0	1.21115	0	4.05556	0.196493	0	0.352397	0	0	0
759	759	9427.22	9427.22	N/A		TRUE	0	0	0	1.24065	0	3.19274	0	0	0	8.35047	0	0
760	760	9428.54	9428.54	N/A		TRUE	0.761368	0.0672425	0.579981	0	0	0.541143	4.34705	0	0.871526	0	0	0
761	761	9430.22	9430.22	N/A		TRUE	0.0446312	0	9.25885	0.0648348	0.132949	5.83805	0	0.063543	4.50368	0.372817	0	0
762	762	9432.15	9432.15	N/A		TRUE	4.56695	0	4.49193	13.2415	0.0762576	3.77507	0	0.0412511	0.277991	0.134103	0	0
763	763	9434.39	9434.39	N/A		TRUE	0	0	0.996721	1.88838	0	0	0	0	1.36701	0	0	0
764	764	9436.26	9436.26	N/A		TRUE	0.737856	0	1.88345	0	0	1.29845	0	0	0	0	0	0
765	765	9439.24	9439.24	N/A		TRUE	0.37727	0	0.481567	1.62433	0	0.505508	0	0	0	0.442718	0	0
766	766	9444.56	9444.56	N/A		TRUE	0.378603	0	0.916222	3.68947	0	0	0	0	0	0.124079	0	0
767	767	9445.84	9445.84	N/A		TRUE	0	0	0	0	0	0	1.46908	0	0.0319719	0	0	0
768	768	9479.6	9479.6	N/A		TRUE	0.406052	0	1.02441	0.0411452	0	0	0.76235	0	0	0	0	0
769	769	9509.53	9509.53	N/A		TRUE	0	0	5.8522	0	0	0	0	0	0	0	0	0
770	770	9513.27	9513.27	N/A		TRUE	2.94839	0	0.578943	0	0	0	0.112775	0	0	0	0	0
771	771	9938.16	9938.16	N/A		TRUE	0	0	0	1.43606	0	0	0	0.378658	0	0	0	0
772	772	9967.63	9967.63	N/A		TRUE	0	1.0116	0	0	0.190381	0	0	0	0	0	0	0

## Sheet: dis inj supervised score
Row	Index	Sample Name	Sample ID	Group	Use	D1 (33.3 %)	D2 (33.3 %)	D3 (33.3 %)
1	1	1C.txt	MW text spectra	2	TRUE	7.13397	9.78713	0.449574
2	2	1D.txt	MW text spectra	1	TRUE	-12.1186	-7.02405	20.4434
3	3	1P.txt	MW text spectra	3	TRUE	16.4831	-17.3129	-11.3291
4	4	5C.txt	MW text spectra	2	TRUE	23.7288	19.974	0.214734
5	5	5D.txt	MW text spectra	1	TRUE	-14.1337	-7.69926	20.6885
6	6	5P.txt	MW text spectra	3	TRUE	12.8506	-16.7648	-9.59803
7	7	6C.txt	MW text spectra	2	TRUE	26.8911	24.0368	1.31391
8	8	6D.txt	MW text spectra	1	TRUE	-11.6023	-4.92938	15.9033
9	9	6P.txt	MW text spectra	3	TRUE	22.138	-21.184	-15.2019
10	10	STR 1 INJ.txt	MW text spectra	4	TRUE	-21.8959	9.62434	-11.3292
11	11	STR 5 INJ.txt	MW text spectra	4	TRUE	-27.061	7.66505	-7.36263
12	12	STR 6 INJ.txt	MW text spectra	4	TRUE	-22.414	3.82708	-4.19239

## Sheet: dis inj supervised loading
Row	Index	Peak Name	m/z	Ret. Time	Group	Use	Impact	D1 (33.3 %)	D2 (33.3 %)	D3 (33.3 %)
1	1	806.58	806.575	N/A		TRUE	0.0202852	0.00412859	-0.0169027	-0.010428
2	2	815.03	815.029	N/A		TRUE	0.0407921	0.0164473	-0.0266859	-0.0261027
3	3	829.25	829.251	N/A		TRUE	0.0134636	0.000220688	-0.0133101	-0.00201538
4	4	831.31	831.309	N/A		TRUE	0.0855291	0.00684102	-0.0707751	-0.0475323
5	5	832.95	832.953	N/A		TRUE	0.0428333	0.016437	-0.0312957	-0.0241888
6	6	839.82	839.821	N/A		TRUE	0.0257125	0.0210084	-0.00911791	-0.0116894
7	7	843.81	843.811	N/A		TRUE	0.0371282	0.0285593	0.0236786	-0.00148193
8	8	855.35	855.348	N/A		TRUE	0.0913131	-0.0774051	0.00281547	-0.0483592
9	9	862.21	862.211	N/A		TRUE	0.0337447	0.00696536	-0.0280406	-0.017433
10	10	873.5	873.504	N/A		TRUE	0.0302627	0.023326	0.0183362	0.00595892
11	11	894.9	894.899	N/A		TRUE	0.0552693	0.035111	0.0420705	0.00721021
12	12	903.37	903.367	N/A		TRUE	0.185251	0.0957364	0.155153	0.0328677
13	13	904.77	904.772	N/A		TRUE	0.104399	0.0528476	0.0869899	0.0232173
14	14	920.45	920.448	N/A		TRUE	0.0113642	0.00626377	0.0092243	-0.00219582
15	15	925.19	925.186	N/A		TRUE	0.0224354	0.0131209	0.017998	0.00269475
16	16	932.47	932.47	N/A		TRUE	0.0467505	0.0361385	0.0295859	-0.00207296
17	17	950.35	950.354	N/A		TRUE	0.109084	-0.00337816	-0.0307058	0.104619
18	18	973.31	973.309	N/A		TRUE	0.0585298	0.0415976	0.0410662	-0.00299026
19	19	987.3	987.305	N/A		TRUE	0.0125147	0.00974505	0.00719369	-0.00314681
20	20	989.69	989.693	N/A		TRUE	0.0980116	0.0948756	-0.00946035	-0.0227025
21	21	991.54	991.543	N/A		TRUE	0.0293334	0.0217744	0.0195823	-0.0016895
22	22	1005.18	1005.18	N/A		TRUE	0.0266015	0.0149884	0.0207876	0.00713192
23	23	1010.45	1010.45	N/A		TRUE	0.0439316	0.0247541	0.0348609	0.0100963
24	24	1011.56	1011.56	N/A		TRUE	0.0410494	0.0306001	-0.0148925	-0.0229543
25	25	1027.65	1027.65	N/A		TRUE	0.0235644	0.0222464	0.00503468	-0.0059188
26	26	1029.58	1029.58	N/A		TRUE	0.0209722	0.0179163	0.00533145	-0.00950866
27	27	1033.23	1033.23	N/A		TRUE	0.100368	-0.00261562	-0.0283614	0.0962416
28	28	1067.31	1067.31	N/A		TRUE	0.116751	0.082532	0.0799127	0.0208128
29	29	1069.34	1069.34	N/A		TRUE	0.0872015	0.075689	0.0430617	0.00457733
30	30	1071.37	1071.37	N/A		TRUE	0.0540651	0.0331665	0.0424713	0.00438242
31	31	1078.53	1078.53	N/A		TRUE	0.0203833	0.0190141	0.00653552	-0.0033509
32	32	1080.01	1080.01	N/A		TRUE	0.0701945	0.0226851	-0.0551974	-0.036958
33	33	1085.53	1085.53	N/A		TRUE	0.0170561	0.0158069	0.00124541	-0.00628492
34	34	1089.27	1089.27	N/A		TRUE	0.0181093	0.0160734	-0.00690135	-0.00468665
35	35	1091.32	1091.32	N/A		TRUE	0.042025	0.0326483	0.0264114	0.00162171
36	36	1096.56	1096.56	N/A		TRUE	0.0153018	0.0100576	-0.00778946	-0.0085039
37	37	1107.49	1107.49	N/A		TRUE	0.0203649	0.0168756	0.0113695	0.00082408
38	38	1122.79	1122.79	N/A		TRUE	0.0304495	0.015916	0.0240774	0.00970195
39	39	1128.67	1128.67	N/A		TRUE	0.0213308	0.0128692	0.01683	0.00247751
40	40	1166.92	1166.92	N/A		TRUE	0.0257367	0.017514	0.0179319	0.00583812
41	41	1170.96	1170.96	N/A		TRUE	0.0177953	0.0136142	-0.00687201	-0.00917073
42	42	1172.83	1172.83	N/A		TRUE	0.0248589	0.01852	0.0161624	0.0037082
43	43	1200.47	1200.47	N/A		TRUE	0.00960816	0.00142441	0.0042402	-0.00850344
44	44	1210.95	1210.95	N/A		TRUE	0.0443497	0.0315324	0.0303083	0.00734939
45	45	1216.84	1216.84	N/A		TRUE	0.0382257	0.0190022	0.0307247	0.0124944
46	46	1222.98	1222.98	N/A		TRUE	0.0162406	0.0102126	-0.0123629	-0.00257256
47	47	1239.48	1239.48	N/A		TRUE	0.0884535	0.00140729	-0.0386932	-0.0795291
48	48	1241.96	1241.96	N/A		TRUE	0.0556283	0.0425352	-0.00902265	-0.0346966
49	49	1247.46	1247.46	N/A		TRUE	0.0601058	0.0174399	-0.0496574	-0.0290292
50	50	1249.47	1249.47	N/A		TRUE	0.0090633	0.00500159	-0.00244454	-0.00715204
51	51	1254.97	1254.97	N/A		TRUE	0.0455729	0.0333362	0.0302949	0.0069144
52	52	1261.07	1261.07	N/A		TRUE	0.0369078	0.0259904	0.0261735	-0.00127696
53	53	1263.8	1263.8	N/A		TRUE	0.0455642	0.0392867	0.0217469	-0.00772783
54	54	1266.07	1266.07	N/A		TRUE	0.0205424	0.0169167	-0.00647258	-0.00969128
55	55	1273.38	1273.38	N/A		TRUE	0.0239434	0.0143102	-0.000207666	-0.0191953
56	56	1298.79	1298.79	N/A		TRUE	0.0454232	0.0261168	0.0349948	0.0125116
57	57	1304.85	1304.85	N/A		TRUE	0.0493327	0.0291214	0.0367802	0.0152601
58	58	1311.4	1311.4	N/A		TRUE	0.0123397	0.00420637	-0.00931243	-0.00691758
59	59	1338.95	1338.94	N/A		TRUE	0.0384752	0.0153215	0.0352563	0.00160669
60	60	1342.91	1342.91	N/A		TRUE	0.0244525	0.0148067	0.0178825	0.00767473
61	61	1348.82	1348.82	N/A		TRUE	0.0679907	0.0468727	0.0474132	0.0133296
62	62	1351.6	1351.6	N/A		TRUE	0.032195	-0.0272119	0.00133724	-0.0171534
63	63	1352.92	1352.92	N/A		TRUE	0.225978	0.10537	-0.124965	-0.156036
64	64	1354.54	1354.54	N/A		TRUE	0.0974425	0.0516923	0.082139	0.00872519
65	65	1355.68	1355.68	N/A		TRUE	0.104494	0.0983262	0.028022	-0.0215826
66	66	1357.7	1357.7	N/A		TRUE	0.0164345	0.0134127	-0.00860055	-0.00402756
67	67	1360.29	1360.29	N/A		TRUE	0.0346266	-0.0201242	0.00691962	-0.0273155
68	68	1365.76	1365.76	N/A		TRUE	0.040851	0.00453452	0.0395239	-0.00927925
69	69	1368.48	1368.48	N/A		TRUE	0.0433943	0.015097	-0.00283002	-0.0405849
70	70	1370.48	1370.48	N/A		TRUE	0.0216865	0.0117816	0.0181486	0.00145891
71	71	1374.51	1374.51	N/A		TRUE	0.0734382	0.0611956	0.0389273	-0.0115294
72	72	1376.94	1376.94	N/A		TRUE	0.0465609	0.0070628	-0.0321187	-0.0329608
73	73	1378.38	1378.38	N/A		TRUE	0.0160411	0.00386606	0.0152168	0.00328893
74	74	1386.66	1386.66	N/A		TRUE	0.0296077	0.0226821	0.01382	-0.0130823
75	75	1390.66	1390.66	N/A		TRUE	0.0217314	0.0203976	0.00531623	-0.00528484
76	76	1392.84	1392.84	N/A		TRUE	0.0798912	0.0489451	0.0598674	0.0200717
77	77	1396.52	1396.52	N/A		TRUE	0.0224485	0.0201867	0.00916501	-0.00352645
78	78	1431	1431	N/A		TRUE	0.0180231	0.0105566	0.0128712	0.00690812
79	79	1436.99	1436.99	N/A		TRUE	0.0643219	0.0326408	0.0510836	0.0215024
80	80	1438.24	1438.24	N/A		TRUE	0.0231756	0.00940206	-0.0163625	-0.0134529
81	81	1481.33	1481.33	N/A		TRUE	0.062637	0.0611488	0.00802813	-0.0109435
82	82	1485.18	1485.18	N/A		TRUE	0.012882	0.0122093	0.00380535	-0.00154849
83	83	1503.57	1503.57	N/A		TRUE	0.0148046	0.0133894	-0.00314569	-0.00547749
84	84	1525.01	1525.01	N/A		TRUE	0.0729683	0.0645784	0.0339693	0.00030849
85	85	1560.45	1560.45	N/A		TRUE	0.0429325	0.0400392	0.00358905	-0.0150726
86	86	1569.31	1569.31	N/A		TRUE	0.0389088	0.0329319	0.0200339	0.00529443
87	87	1571.29	1571.29	N/A		TRUE	0.029752	0.0116886	0.022203	0.0159871
88	88	1572.86	1572.86	N/A		TRUE	0.0181163	0.012804	-0.00822006	-0.00983304
89	89	1606.41	1606.41	N/A		TRUE	0.0473974	0.00892659	-0.0395626	-0.0245283
90	90	1608.2	1608.2	N/A		TRUE	0.0342057	0.00493112	-0.0282125	-0.0187021
91	91	1609.72	1609.72	N/A		TRUE	0.0326167	0.0292156	0.0119665	-0.00819176
92	92	1613.08	1613.08	N/A		TRUE	0.0448961	0.0287575	0.0335862	0.00778678
93	93	1647.76	1647.76	N/A		TRUE	0.0184197	-0.0157185	0.00341958	-0.00897328
94	94	1657.71	1657.71	N/A		TRUE	0.0544341	0.0379083	0.0380464	0.00886049
95	95	1674.23	1674.23	N/A		TRUE	0.0281971	0.0232954	-0.00887357	-0.013178
96	96	1701.11	1701.11	N/A		TRUE	0.0308331	0.0181691	0.0231023	0.00931918
97	97	1702.62	1702.62	N/A		TRUE	0.0809769	0.0373741	0.0718257	0.00122581
98	98	1704.53	1704.53	N/A		TRUE	0.0584036	0.0314123	0.0478844	0.0114603
99	99	1715.71	1715.71	N/A		TRUE	0.0326571	0.024224	0.0211668	-0.00562639
100	100	1719.6	1719.6	N/A		TRUE	0.0674235	0.0474251	0.0476387	-0.00522928
101	101	1723.9	1723.9	N/A		TRUE	0.0550024	0.0253342	0.0486265	0.00434861
102	102	1725.85	1725.85	N/A		TRUE	0.0514879	0.0310461	0.0403216	0.00782999
103	103	1732.01	1732.01	N/A		TRUE	0.0582043	-0.00478035	-0.0170753	0.0554375
104	104	1740.49	1740.49	N/A		TRUE	0.0195314	0.0138489	0.0137589	0.000613162
105	105	1745.14	1745.14	N/A		TRUE	0.0207248	0.0117837	0.0154821	0.00713893
106	106	1748.96	1748.96	N/A		TRUE	0.0553356	0.00188892	-0.0130787	0.0537346
107	107	1762.16	1762.16	N/A		TRUE	0.0333964	0.0195101	0.0103418	0.0250544
108	108	1789.56	1789.56	N/A		TRUE	0.114496	0.0498281	0.0971841	-0.0343764
109	109	1791.96	1791.96	N/A		TRUE	0.0964885	0.0589352	0.0759287	0.00845536
110	110	1793.8	1793.8	N/A		TRUE	0.0319513	0.0182742	-0.0143578	-0.021927
111	111	1806.57	1806.57	N/A		TRUE	0.0867135	0.0390719	-0.00690441	-0.0771034
112	112	1808.43	1808.43	N/A		TRUE	0.0713497	0.0437666	-0.0419659	-0.0376049
113	113	1809.94	1809.94	N/A		TRUE	0.0228884	0.0210883	-0.000156446	0.00889587
114	114	1811.05	1811.05	N/A		TRUE	0.0696032	0.019025	-0.0589604	-0.0317226
115	115	1812.3	1812.3	N/A		TRUE	0.118622	0.0554572	0.103048	0.0194118
116	116	1813.65	1813.65	N/A		TRUE	0.037762	0.0362326	-0.00182552	-0.0104803
117	117	1822.87	1822.87	N/A		TRUE	0.0393818	0.0359791	0.00725977	-0.0142733
118	118	1827.48	1827.48	N/A		TRUE	0.0427998	0.028329	0.0312588	0.00722368
119	119	1828.67	1828.67	N/A		TRUE	0.024804	0.0160795	0.0188831	-0.000349081
120	120	1833.76	1833.76	N/A		TRUE	0.0373623	0.0260023	0.0267795	0.00163792
121	121	1835.22	1835.22	N/A		TRUE	0.0132414	0.000452061	-0.0116615	-0.00625624
122	122	1836.39	1836.39	N/A		TRUE	0.028488	0.0173789	0.02232	0.00337048
123	123	1839.92	1839.92	N/A		TRUE	0.0249363	0.0233112	0.00737246	-0.00490457
124	124	1842.27	1842.27	N/A		TRUE	0.0217433	0.00739778	0.020174	0.00332459
125	125	1849.94	1849.94	N/A		TRUE	0.0355232	0.0236955	0.0261649	0.00397719
126	126	1851.83	1851.83	N/A		TRUE	0.029708	0.0243904	0.0169365	0.000909972
127	127	1910.43	1910.43	N/A		TRUE	0.0102769	0.00736473	-0.0043787	-0.00567467
128	128	1931.15	1931.15	N/A		TRUE	0.0236912	0.00110747	-0.00215288	0.0235671
129	129	1944.67	1944.67	N/A		TRUE	0.0414912	-0.0015	-0.00317627	0.0413422
130	130	1962.17	1962.17	N/A		TRUE	0.0494103	0.000129019	-0.0100006	0.0483875
131	131	1975.37	1975.37	N/A		TRUE	0.0424978	0.0223219	0.0359473	0.00394786
132	132	2018.25	2018.25	N/A		TRUE	0.0465891	-0.039307	0.00158471	-0.0249599
133	133	2049.2	2049.2	N/A		TRUE	0.361329	0.04263	-0.020716	0.358207
134	134	2066.24	2066.24	N/A		TRUE	0.159006	0.0638969	0.0472869	0.13771
135	135	2071.23	2071.23	N/A		TRUE	0.10147	0.0563701	0.0547055	0.0642333
136	136	2072.95	2072.95	N/A		TRUE	0.0153407	0.00367868	-0.0128659	-0.00750147
137	137	2083.54	2083.54	N/A		TRUE	0.0494501	0.0132958	0.00320908	0.0475209
138	138	2087.21	2087.21	N/A		TRUE	0.048479	0.0207005	0.0177745	0.0400721
139	139	2093.2	2093.2	N/A		TRUE	0.0503821	0.0278436	0.0284011	0.0309268
140	140	2115.31	2115.31	N/A		TRUE	0.0262091	0.0122824	0.0214449	0.0087279
141	141	2128.21	2128.21	N/A		TRUE	0.0879394	0.00954587	-0.0193319	0.0852554
142	142	2145.25	2145.25	N/A		TRUE	0.077382	0.0061723	-0.0224474	0.073797
143	143	2147.27	2147.27	N/A		TRUE	0.0209319	0.0110282	0.0176847	0.00194261
144	144	2150.22	2150.22	N/A		TRUE	0.042029	0.00827697	-7.77538e-05	0.0412058
145	145	2160.14	2160.14	N/A		TRUE	0.0938556	0.0609376	0.0713251	0.00286755
146	146	2164.02	2164.02	N/A		TRUE	0.0263124	0.0111768	-0.0187034	-0.0147514
147	147	2182	2182	N/A		TRUE	0.0256485	0.0238904	0.00468534	-0.00807086
148	148	2206.81	2206.81	N/A		TRUE	0.0343831	0.0308602	-0.00356057	-0.0147364
149	149	2356.25	2356.25	N/A		TRUE	0.0221587	-0.000296054	-0.00805167	0.0206419
150	150	2388.87	2388.88	N/A		TRUE	0.0205885	-0.00217204	-0.00519855	0.0198026
151	151	2412.03	2412.03	N/A		TRUE	0.01414	0.0113313	0.00713737	-0.00453857
152	152	2422.76	2422.76	N/A		TRUE	0.0289394	0.0266817	-0.00110168	-0.0111519
153	153	2430.86	2430.86	N/A		TRUE	0.0281781	0.0263593	0.00231151	-0.00968736
154	154	2437.14	2437.14	N/A		TRUE	0.0231136	0.0219388	0.00232611	-0.0068933
155	155	2443.91	2443.91	N/A		TRUE	0.0494391	0.0259951	0.0414057	-0.00735162
156	156	2445.47	2445.47	N/A		TRUE	0.0629575	0.0478094	-0.0240332	-0.0331711
157	157	2447.96	2447.96	N/A		TRUE	0.0245155	0.0187706	0.0157557	-0.000659312
158	158	2460.09	2460.09	N/A		TRUE	0.0199803	0.0105943	-0.00948173	-0.0140381
159	159	2461.94	2461.94	N/A		TRUE	0.044838	0.0346476	0.0284575	-0.000400634
160	160	2463.11	2463.11	N/A		TRUE	0.0192841	0.0174731	0.000923721	-0.00810641
161	161	2465.52	2465.52	N/A		TRUE	0.020454	0.0167	0.000426357	-0.0118023
162	162	2469.59	2469.59	N/A		TRUE	0.0309683	0.00116071	-0.00541764	0.0304686
163	163	2471.53	2471.53	N/A		TRUE	0.0267687	-0.0214748	-0.00123058	-0.0159337
164	164	2477.57	2477.57	N/A		TRUE	0.0470167	0.0408005	0.00416277	-0.0229905
165	165	2481.44	2481.44	N/A		TRUE	0.018949	0.00913347	0.0029526	-0.0163379
166	166	2486.39	2486.39	N/A		TRUE	0.043718	0.030536	0.0310527	0.00381433
167	167	2488.58	2488.58	N/A		TRUE	0.0253521	0.0012542	-0.0118319	-0.0223866
168	168	2492.08	2492.08	N/A		TRUE	0.0278195	0.0252038	0.000161125	-0.0117756
169	169	2494.06	2494.06	N/A		TRUE	0.182146	0.133605	-0.0311113	-0.119829
170	170	2495.19	2495.19	N/A		TRUE	0.15035	0.0838028	0.124782	-0.00341581
171	171	2496.43	2496.43	N/A		TRUE	0.123207	0.0796314	0.0929581	0.0140558
172	172	2498.19	2498.19	N/A		TRUE	0.0626192	0.0530787	0.0308552	-0.0123194
173	173	2500.11	2500.11	N/A		TRUE	0.0408053	0.0288873	-0.0158589	-0.0240642
174	174	2503.38	2503.38	N/A		TRUE	0.0195671	0.0181561	0.00319806	-0.00655743
175	175	2510.39	2510.39	N/A		TRUE	0.0315626	0.025165	-0.00526459	-0.0183085
176	176	2512.1	2512.1	N/A		TRUE	0.0379977	0.00779437	-0.0296302	-0.0224749
177	177	2514.39	2514.39	N/A		TRUE	0.0396357	0.0347873	0.0173606	-0.00770946
178	178	2516.37	2516.37	N/A		TRUE	0.0479923	0.0443786	0.0135403	-0.0122664
179	179	2517.93	2517.93	N/A		TRUE	0.0394754	0.0169792	0.0353569	0.00446158
180	180	2520.15	2520.15	N/A		TRUE	0.0878704	0.0721178	0.0500308	-0.00414206
181	181	2521.54	2521.54	N/A		TRUE	0.0648947	0.0362645	-0.0388222	-0.03727
182	182	2523.6	2523.6	N/A		TRUE	0.0284101	0.0195552	-0.0148799	-0.0142589
183	183	2526.36	2526.36	N/A		TRUE	0.0551896	0.0423144	-0.0207378	-0.0287286
184	184	2527.9	2527.9	N/A		TRUE	0.0902902	0.0745845	0.00892649	-0.0500977
185	185	2530.06	2530.06	N/A		TRUE	0.0420703	0.0345934	0.02348	-0.00467975
186	186	2532.04	2532.04	N/A		TRUE	0.0225414	0.0197998	-0.0012879	-0.0106969
187	187	2533.17	2533.17	N/A		TRUE	0.024384	0.0125857	-0.016543	-0.0127479
188	188	2534.28	2534.28	N/A		TRUE	0.0398315	0.0204575	0.0333311	0.00755495
189	189	2536.34	2536.34	N/A		TRUE	0.0315188	0.0274722	0.0147439	-0.00461874
190	190	2542.66	2542.66	N/A		TRUE	0.040868	0.0359808	0.015517	-0.0116102
191	191	2544.42	2544.42	N/A		TRUE	0.0161916	0.0111458	0.000427932	-0.0117369
192	192	2546.54	2546.54	N/A		TRUE	0.0164095	0.0145824	-0.00286684	-0.0069574
193	193	2550.52	2550.52	N/A		TRUE	0.0276493	0.024956	-0.00103369	-0.011858
194	194	2551.92	2551.92	N/A		TRUE	0.041702	0.0264458	0.031527	0.00676203
195	195	2553.69	2553.69	N/A		TRUE	0.0485898	0.041132	0.0256145	-0.00360839
196	196	2558.51	2558.51	N/A		TRUE	0.0208445	0.0188632	0.00191497	-0.00866062
197	197	2560.39	2560.39	N/A		TRUE	0.0489914	0.0390874	0.0270806	-0.0117889
198	198	2563.6	2563.6	N/A		TRUE	0.0233249	0.0142855	-0.0111896	-0.0146549
199	199	2566.71	2566.71	N/A		TRUE	0.0537556	0.0399435	-0.0200033	-0.0299007
200	200	2568.18	2568.18	N/A		TRUE	0.0128528	0.0108677	0.00640607	-0.00245968
201	201	2571.18	2571.18	N/A		TRUE	0.0224303	0.010776	-0.0156822	-0.011877
202	202	2576.16	2576.16	N/A		TRUE	0.0282173	0.0244325	0.0118713	-0.00763828
203	203	2582.42	2582.42	N/A		TRUE	0.0519581	0.0415797	0.0179225	0.0254864
204	204	2584.4	2584.4	N/A		TRUE	0.0394441	0.0153089	0.00635118	0.035793
205	205	2586.45	2586.45	N/A		TRUE	0.0204796	0.0116439	0.0166225	0.00274326
206	206	2589	2589	N/A		TRUE	0.0117036	0.0111412	0.000948012	-0.00345651
207	207	2592.64	2592.64	N/A		TRUE	0.0190007	-0.00810367	0.00323892	-0.016878
208	208	2594.17	2594.17	N/A		TRUE	0.0231982	0.0154235	0.017306	0.000880483
209	209	2608.5	2608.5	N/A		TRUE	0.0360556	-0.00578559	-0.0131702	0.0330618
210	210	2647.01	2647.01	N/A		TRUE	0.0414838	0.0372139	0.00957464	-0.0156319
211	211	2658.95	2658.95	N/A		TRUE	0.0205094	0.0161915	-0.00689902	-0.0105297
212	212	2722.64	2722.64	N/A		TRUE	0.0463169	-0.0153609	-0.0192242	0.0392394
213	213	2726.49	2726.49	N/A		TRUE	0.0237336	-0.00783098	-0.00947188	0.0203038
214	214	2737.5	2737.5	N/A		TRUE	0.0716414	-0.00612282	0.0123701	0.0702992
215	215	2745.51	2745.51	N/A		TRUE	0.0326366	-0.00655961	-0.0117124	0.0297479
216	216	2754.16	2754.16	N/A		TRUE	0.0348647	0.0109727	0.0276492	0.0181844
217	217	2756.29	2756.29	N/A		TRUE	0.033698	-0.0229342	0.0170926	-0.0178164
218	218	2757.99	2757.99	N/A		TRUE	0.0192989	-0.0177419	-0.00568363	-0.00503661
219	219	2759.58	2759.58	N/A		TRUE	0.025911	-0.000449717	-0.00697271	0.0249511
220	220	2780.09	2780.09	N/A		TRUE	0.148245	0.129613	-0.0219927	-0.0685097
221	221	2791.53	2791.53	N/A		TRUE	0.0281184	0.0257155	-0.00355343	-0.0108042
222	222	2796.12	2796.12	N/A		TRUE	0.134718	0.0710074	-0.0870992	-0.0743008
223	223	2800.13	2800.13	N/A		TRUE	0.0276127	0.00678974	-0.0231305	-0.0134662
224	224	2802.93	2802.93	N/A		TRUE	0.0413477	0.0382741	0.00397158	-0.0151313
225	225	2804.11	2804.11	N/A		TRUE	0.0251267	0.0078272	-0.0192655	-0.0141041
226	226	2812.1	2812.1	N/A		TRUE	0.0820948	0.0412071	-0.0551111	-0.0447695
227	227	2818.86	2818.86	N/A		TRUE	0.0432411	0.0226165	-0.0287144	-0.0231034
228	228	2820.71	2820.71	N/A		TRUE	0.0547698	-0.00317027	-0.016215	0.0522183
229	229	2834.58	2834.58	N/A		TRUE	0.0279587	0.0108278	-0.0206734	-0.0153967
230	230	2836.63	2836.63	N/A		TRUE	0.138949	0.00110984	-0.000926207	0.138942
231	231	2837.79	2837.79	N/A		TRUE	0.0263865	0.00254892	-0.0214577	0.0151432
232	232	2842.65	2842.65	N/A		TRUE	0.0293339	-0.00268744	-0.0109291	0.0270889
233	233	2844.17	2844.17	N/A		TRUE	0.0278919	0.0259965	0.00713604	-0.00715656
234	234	2851.21	2851.21	N/A		TRUE	0.0887328	0.0277211	0.0446071	0.071521
235	235	2852.79	2852.79	N/A		TRUE	0.0221797	-0.000917852	-0.00581349	0.0213846
236	236	2858.61	2858.61	N/A		TRUE	0.0587093	-0.0012544	-0.00854613	0.0580704
237	237	2860.55	2860.55	N/A		TRUE	0.036214	-0.00291397	-0.00985593	0.034725
238	238	2872.65	2872.65	N/A		TRUE	0.0407737	0.0110157	0.0139642	0.0366899
239	239	2901.07	2901.07	N/A		TRUE	0.031702	0.0301738	0.000379305	-0.00971666
240	240	2903.08	2903.08	N/A		TRUE	0.0213043	0.00845156	0.0178465	0.00799669
241	241	2927.29	2927.29	N/A		TRUE	0.0275893	0.0136892	-0.0187031	-0.0149657
242	242	2933.62	2933.62	N/A		TRUE	0.0453189	-0.0273117	0.0141974	-0.0332612
243	243	2949.74	2949.74	N/A		TRUE	0.0391994	0.0112212	0.00453023	0.0372848
244	244	2953.42	2953.42	N/A		TRUE	0.0148338	0.00746677	0.0127902	0.000836771
245	245	2959.09	2959.09	N/A		TRUE	0.0265989	0.0242291	0.00960938	-0.00530212
246	246	2961.63	2961.63	N/A		TRUE	0.0166901	0.00434765	-0.0138325	-0.00826551
247	247	2963.81	2963.81	N/A		TRUE	0.0242901	0.00527321	8.63241e-05	0.0237107
248	248	3025.58	3025.58	N/A		TRUE	0.0162285	0.0134866	-0.00454174	-0.00780057
249	249	3031.46	3031.46	N/A		TRUE	0.0325534	-0.00884009	0.00998878	-0.0296952
250	250	3046.65	3046.65	N/A		TRUE	0.0412556	-0.00304283	-0.0115418	0.0394912
251	251	3099.36	3099.36	N/A		TRUE	0.0421765	0.0239927	-0.0260559	-0.0228975
252	252	3113.35	3113.35	N/A		TRUE	0.0406747	0.0214618	-0.0257215	-0.0230701
253	253	3129.89	3129.89	N/A		TRUE	0.046085	-0.0271191	0.0151667	-0.0340346
254	254	3151.56	3151.56	N/A		TRUE	0.0592117	0.050245	0.0306221	-0.00661511
255	255	3155.39	3155.39	N/A		TRUE	0.0939497	0.0752744	-0.0367657	-0.0425276
256	256	3159.39	3159.39	N/A		TRUE	0.0358191	0.0156839	-0.0254882	-0.0196818
257	257	3168.5	3168.5	N/A		TRUE	0.101567	0.0321947	0.0313922	0.0910705
258	258	3172.39	3172.39	N/A		TRUE	0.032677	0.0251272	-0.0135667	-0.0158856
259	259	3177.38	3177.38	N/A		TRUE	0.0367536	0.0232729	-0.0207328	-0.0194768
260	260	3185.69	3185.69	N/A		TRUE	0.0742385	0.0102911	0.00745033	0.0731433
261	261	3187.26	3187.26	N/A		TRUE	0.0305441	0.0204318	0.0211218	0.00832774
262	262	3190.71	3190.71	N/A		TRUE	0.0503197	0.0211755	0.0330275	0.0315097
263	263	3192.72	3192.72	N/A		TRUE	0.0673543	0.0155044	0.00481576	0.0653684
264	264	3207.32	3207.32	N/A		TRUE	0.0386175	0.0100652	0.0119435	0.035318
265	265	3212.49	3212.49	N/A		TRUE	0.0584098	0.0487536	-0.024664	-0.0206513
266	266	3214.9	3214.9	N/A		TRUE	0.0413768	0.0321077	0.0229267	0.0124701
267	267	3288.79	3288.79	N/A		TRUE	0.109209	-0.00629666	-0.0308692	0.104566
268	268	3309.55	3309.55	N/A		TRUE	0.0361165	0.0161148	-0.0258018	-0.0194674
269	269	3311.13	3311.13	N/A		TRUE	0.0591334	-0.00334299	-0.0149334	0.0571189
270	270	3321.94	3321.94	N/A		TRUE	0.415478	0.135889	0.035436	0.391025
271	271	3323.52	3323.52	N/A		TRUE	0.045786	0.00238519	-0.0209929	0.0406197
272	272	3327.85	3327.85	N/A		TRUE	0.15644	0.144482	-0.00486554	-0.0597892
273	273	3328.98	3328.98	N/A		TRUE	0.102461	0.0252266	-0.0858971	-0.0498352
274	274	3331.39	3331.39	N/A		TRUE	0.0905003	0.0196301	-0.0744403	-0.0475773
275	275	3335.95	3335.95	N/A		TRUE	0.100638	0.0166824	0.00288987	0.0992037
276	276	3338.52	3338.52	N/A		TRUE	0.0260273	0.00160249	-0.00310148	0.0257921
277	277	3341.44	3341.44	N/A		TRUE	0.0701218	0.0591344	0.0375332	-0.00338264
278	278	3343.99	3343.99	N/A		TRUE	0.122864	0.0639058	0.0164736	0.103636
279	279	3346.27	3346.27	N/A		TRUE	0.0383442	0.0358412	0.0037892	-0.0130895
280	280	3348.5	3348.5	N/A		TRUE	0.0547767	0.0444126	0.0320501	-0.000897054
281	281	3350.25	3350.25	N/A		TRUE	0.0589556	0.0150696	-0.0480259	-0.030695
282	282	3358.1	3358.1	N/A		TRUE	0.0345988	0.0102159	0.0153664	0.0292675
283	283	3359.87	3359.87	N/A		TRUE	0.0497044	0.0174814	0.00237147	0.0464683
284	284	3361.23	3361.23	N/A		TRUE	0.0230918	0.0178523	-0.00685889	-0.0129415
285	285	3363.94	3363.94	N/A		TRUE	0.0364367	0.0311765	-0.00647377	-0.017713
286	286	3365.89	3365.89	N/A		TRUE	0.0443507	0.0262292	0.00943331	0.0344967
287	287	3395.64	3395.64	N/A		TRUE	0.0250224	0.013666	-0.0176495	-0.0113072
288	288	3397.55	3397.55	N/A		TRUE	0.100033	0.0912037	0.00483237	-0.0408059
289	289	3413.92	3413.92	N/A		TRUE	0.0852356	0.0713669	-0.0186922	-0.0426904
290	290	3416.22	3416.22	N/A		TRUE	0.0538527	0.0325956	0.0426873	0.0039281
291	291	3420.41	3420.41	N/A		TRUE	0.0352017	0.0326308	0.010674	-0.00777527
292	292	3422.16	3422.16	N/A		TRUE	0.0155352	0.0128432	0.00809623	-0.00329324
293	293	3428.98	3428.98	N/A		TRUE	0.0363777	0.0264198	-0.0148179	-0.0201435
294	294	3430.73	3430.73	N/A		TRUE	0.0753404	0.0400732	-0.0414841	0.0484704
295	295	3433.97	3433.97	N/A		TRUE	0.0422333	0.0290871	0.0306148	0.000568187
296	296	3436.53	3436.53	N/A		TRUE	0.0375974	0.0340593	0.00154855	-0.0158472
297	297	3460.44	3460.45	N/A		TRUE	0.0581661	0.0464749	-0.0192577	-0.029198
298	298	3492.65	3492.65	N/A		TRUE	0.0227309	0.0114156	0.0177216	-0.00850427
299	299	3509.1	3509.1	N/A		TRUE	0.0246864	0.0104477	0.0214831	0.00622404
300	300	3542.62	3542.62	N/A		TRUE	0.016942	0.0147724	-0.00343611	-0.00754988
301	301	3562.49	3562.49	N/A		TRUE	0.0125977	0.00781101	-0.00746779	-0.00647479
302	302	3563.73	3563.73	N/A		TRUE	0.0160327	0.0142626	0.00665232	-0.00306122
303	303	3573.27	3573.27	N/A		TRUE	0.0209891	-0.0179903	0.00061511	-0.010794
304	304	3574.47	3574.47	N/A		TRUE	0.0641324	0.0586246	-0.00271175	-0.0258606
305	305	3579.48	3579.48	N/A		TRUE	0.023102	0.0191762	0.0126823	-0.00226618
306	306	3580.92	3580.92	N/A		TRUE	0.0242798	-0.016939	0.00935205	-0.0146669
307	307	3596.18	3596.18	N/A		TRUE	0.0670844	0.0322146	0.0587704	0.00292856
308	308	3598.02	3598.02	N/A		TRUE	0.0437977	0.009156	-0.0355785	-0.0238448
309	309	3599.47	3599.47	N/A		TRUE	0.0325646	0.0134713	-0.00862123	-0.0283664
310	310	3601.1	3601.1	N/A		TRUE	0.0533334	0.0242439	0.0455761	0.0133981
311	311	3606.54	3606.54	N/A		TRUE	0.0695677	0.0656408	0.0138921	-0.0183836
312	312	3608.55	3608.55	N/A		TRUE	0.0279597	0.00680299	-0.0234234	-0.0136678
313	313	3618.9	3618.9	N/A		TRUE	0.0262566	0.0149147	0.0205779	0.00659594
314	314	3622.66	3622.66	N/A		TRUE	0.0168087	0.0157428	0.00124628	-0.00575693
315	315	3634.09	3634.09	N/A		TRUE	0.0288314	0.000628761	-0.00744353	0.0278469
316	316	3648.51	3648.51	N/A		TRUE	0.180008	0.154796	-0.0346922	-0.0850739
317	317	3664.77	3664.77	N/A		TRUE	0.0278516	0.0170926	-0.0154692	-0.0156288
318	318	3671.48	3671.48	N/A		TRUE	0.0437747	0.0355472	-0.00972981	-0.0236211
319	319	3686.24	3686.24	N/A		TRUE	0.0261933	0.0236938	-0.00224278	-0.0109392
320	320	3714.5	3714.5	N/A		TRUE	0.134337	-0.0810301	0.0627319	-0.0868629
321	321	3718.42	3718.42	N/A		TRUE	0.0379618	-0.0213913	0.0100733	-0.0296992
322	322	3731.63	3731.63	N/A		TRUE	0.0218116	-0.0146513	0.00612523	0.0149522
323	323	3732.8	3732.8	N/A		TRUE	0.0457692	-0.0193882	0.0268966	-0.0315514
324	324	3736.1	3736.1	N/A		TRUE	0.062099	-0.0352816	0.016713	-0.0482926
325	325	3737.91	3737.91	N/A		TRUE	0.0264828	-0.0174303	0.0190565	-0.00586263
326	326	3755.59	3755.59	N/A		TRUE	0.0542467	-0.0383198	0.0212748	-0.0319638
327	327	3758.9	3758.9	N/A		TRUE	0.0555578	-0.0333388	0.0174392	-0.0408788
328	328	3762.57	3762.57	N/A		TRUE	0.275482	0.229915	-0.0310015	-0.148554
329	329	3764.4	3764.4	N/A		TRUE	0.0168138	0.0025838	-0.00974469	-0.0134561
330	330	3768.58	3768.58	N/A		TRUE	0.0584415	0.0376143	0.0439095	0.00851588
331	331	3769.84	3769.84	N/A		TRUE	0.0344972	0.00404841	-0.0288028	-0.018549
332	332	3772.21	3772.21	N/A		TRUE	0.0308233	-0.0193292	0.00777384	-0.0227162
333	333	3774.88	3774.88	N/A		TRUE	0.0322666	0.0275512	-0.0071678	-0.0151884
334	334	3778.38	3778.38	N/A		TRUE	0.0591742	0.0371503	-0.0171462	-0.0427486
335	335	3781.83	3781.83	N/A		TRUE	0.0216763	0.00407201	-0.0178195	-0.0116511
336	336	3784.28	3784.28	N/A		TRUE	0.0532271	0.0392553	-0.0177316	-0.0312687
337	337	3786.15	3786.15	N/A		TRUE	0.0488186	0.0277119	-0.0303383	-0.0263609
338	338	3788.68	3788.68	N/A		TRUE	0.0326896	0.0268441	0.0167787	-0.00815353
339	339	3796.32	3796.32	N/A		TRUE	0.0268174	0.0185559	0.0192522	-0.00205016
340	340	3797.8	3797.8	N/A		TRUE	0.0262114	0.0203116	-0.00712025	-0.0149594
341	341	3800.72	3800.72	N/A		TRUE	0.0442463	0.039879	0.0180051	-0.0065737
342	342	3803.51	3803.51	N/A		TRUE	0.0485437	0.040107	0.0212887	-0.0171672
343	343	3806.19	3806.19	N/A		TRUE	0.0208694	0.0170125	-0.00863971	-0.00845353
344	344	3809.52	3809.52	N/A		TRUE	0.0304747	-0.010022	0.02309	-0.017179
345	345	3818.75	3818.75	N/A		TRUE	0.115282	0.101973	-0.0204805	-0.0497171
346	346	3820.18	3820.18	N/A		TRUE	0.0397088	-0.00821259	-0.00734984	0.0381487
347	347	3822.68	3822.68	N/A		TRUE	0.0322037	0.0211148	0.0240461	0.00360946
348	348	3835.11	3835.11	N/A		TRUE	0.016264	0.00992253	0.00198322	-0.0127329
349	349	3836.9	3836.9	N/A		TRUE	0.0281507	0.0256477	-0.00281714	-0.011257
350	350	3840.69	3840.69	N/A		TRUE	0.153906	-0.0972232	0.0772232	-0.090947
351	351	3842.36	3842.36	N/A		TRUE	0.0290484	0.0231617	-0.0105392	-0.0140096
352	352	3852.31	3852.31	N/A		TRUE	0.0296083	0.0202997	0.0215524	0.000257967
353	353	3853.84	3853.84	N/A		TRUE	0.00628844	0.00363286	-0.00280704	-0.00429737
354	354	3856.01	3856.01	N/A		TRUE	0.0236606	0.000321308	-0.00781883	-0.022329
355	355	3857.33	3857.33	N/A		TRUE	0.0337971	-0.00232625	0.0302292	0.0149342
356	356	3858.65	3858.65	N/A		TRUE	0.0400263	-0.0132818	0.0273815	-0.0259991
357	357	3863.25	3863.25	N/A		TRUE	0.0286443	0.0145931	0.0246036	-0.00148263
358	358	3864.85	3864.85	N/A		TRUE	0.0146776	0.00902075	0.0113671	0.00220149
359	359	3867.51	3867.51	N/A		TRUE	0.0440122	-0.00859572	0.0418763	-0.0104669
360	360	3877.19	3877.19	N/A		TRUE	0.0221794	0.0207183	0.00516404	-0.00600121
361	361	3886.75	3886.75	N/A		TRUE	0.0245767	0.00915089	0.0227808	0.00114386
362	362	3899.79	3899.79	N/A		TRUE	0.0308263	0.0196055	-0.0182955	-0.0152039
363	363	3917.83	3917.83	N/A		TRUE	0.0963332	-0.0126057	0.0594178	-0.074771
364	364	3931.92	3931.92	N/A		TRUE	0.02812	0.0236704	-0.00774035	-0.0130587
365	365	3934.07	3934.07	N/A		TRUE	0.0697607	0.0269098	0.0641365	-0.00537849
366	366	3936.5	3936.5	N/A		TRUE	0.0337388	-0.0191405	0.00842485	-0.0264759
367	367	3940.43	3940.43	N/A		TRUE	0.0402435	-0.0098576	0.0375901	-0.010457
368	368	3945.55	3945.55	N/A		TRUE	0.0381671	0.0237434	0.027724	0.0111515
369	369	3947.44	3947.44	N/A		TRUE	0.0361409	-0.0311768	1.30212e-05	-0.0182802
370	370	3950.24	3950.24	N/A		TRUE	0.0442902	0.0352958	0.0192107	-0.018622
371	371	3951.5	3951.5	N/A		TRUE	0.0220099	0.0104793	-0.0155017	-0.0115896
372	372	3953.81	3953.81	N/A		TRUE	0.0224913	0.0111453	-0.0135451	-0.0140772
373	373	3961.69	3961.69	N/A		TRUE	0.0478585	-0.0175876	0.039241	-0.0210059
374	374	3963.71	3963.71	N/A		TRUE	0.0217003	0.00583423	0.0208785	-0.000977431
375	375	3966.79	3966.79	N/A		TRUE	0.0189568	0.0101425	0.0159964	-0.000777385
376	376	3971.69	3971.69	N/A		TRUE	0.018984	0.00943283	0.0163543	0.00198695
377	377	3974.87	3974.87	N/A		TRUE	0.0152877	0.00435622	-0.0126141	-0.00745797
378	378	3976.31	3976.31	N/A		TRUE	0.0161776	0.0140579	0.00792641	-0.00112319
379	379	3978.07	3978.07	N/A		TRUE	0.0888275	-0.0163954	0.0843535	-0.0224944
380	380	3979.49	3979.49	N/A		TRUE	0.0348566	-0.0276784	0.00243437	-0.0210466
381	381	3981.52	3981.52	N/A		TRUE	0.0218683	-0.0179737	0.00322513	-0.0120319
382	382	3987.78	3987.78	N/A		TRUE	0.0180121	0.00967525	0.0148646	0.00314147
383	383	3993.73	3993.73	N/A		TRUE	0.139406	-0.072919	0.089187	-0.0785018
384	384	3995.68	3995.68	N/A		TRUE	0.0342053	0.0170445	0.0264707	-0.0133711
385	385	4003.58	4003.58	N/A		TRUE	0.0355826	-0.0252161	0.0181604	-0.017334
386	386	4011.1	4011.1	N/A		TRUE	0.0807091	0.0263457	0.0762876	-0.000274148
387	387	4016.96	4016.96	N/A		TRUE	0.0380168	0.0298738	0.023339	-0.00285092
388	388	4019.58	4019.58	N/A		TRUE	0.0698984	-0.0366234	0.0509685	-0.0307691
389	389	4021.8	4021.8	N/A		TRUE	0.029725	-0.0242781	0.00681305	-0.0157394
390	390	4023.63	4023.63	N/A		TRUE	0.039892	0.0237221	0.0315832	0.00557976
391	391	4027.46	4027.46	N/A		TRUE	0.0203835	-0.00504303	0.0194296	-0.00354201
392	392	4035.6	4035.6	N/A		TRUE	0.143645	-0.0395343	0.129306	-0.0484854
393	393	4038.47	4038.47	N/A		TRUE	0.0215825	-0.0111416	0.0158218	-0.00955729
394	394	4043.07	4043.07	N/A		TRUE	0.0384285	0.0250155	0.0283509	0.00687051
395	395	4048.29	4048.29	N/A		TRUE	0.00590589	0.00398851	0.00393608	-0.0018651
396	396	4051.99	4051.99	N/A		TRUE	0.0787308	0.0158214	0.076665	-0.00840791
397	397	4053.89	4053.89	N/A		TRUE	0.0260164	-0.0183738	-0.00667305	-0.0171676
398	398	4058.49	4058.49	N/A		TRUE	0.0808535	0.0490621	0.0624509	0.0151687
399	399	4062.22	4062.22	N/A		TRUE	0.0927599	-0.00287061	-0.0251219	0.0892471
400	400	4063.68	4063.68	N/A		TRUE	0.115926	-0.063426	0.0818406	-0.0521351
401	401	4068.73	4068.73	N/A		TRUE	0.0658504	0.041127	0.0484934	0.0171242
402	402	4070.34	4070.34	N/A		TRUE	0.0213933	-0.0182361	0.00640321	-0.00917148
403	403	4072.5	4072.5	N/A		TRUE	0.0261556	-0.0216653	0.00163147	-0.0145627
404	404	4073.74	4073.74	N/A		TRUE	0.0507246	0.0343744	0.0358651	0.0102509
405	405	4079.66	4079.66	N/A		TRUE	0.498062	-0.029429	0.489616	-0.086459
406	406	4081.56	4081.56	N/A		TRUE	0.0808649	-0.0553251	0.0292536	-0.0512103
407	407	4084.27	4084.27	N/A		TRUE	0.0184217	-0.00921837	-0.00259561	0.0157367
408	408	4085.95	4085.95	N/A		TRUE	0.0397847	0.0230226	0.00729498	-0.0316159
409	409	4091.05	4091.05	N/A		TRUE	0.0234487	-0.00758819	0.0183711	-0.0124405
410	410	4093.47	4093.47	N/A		TRUE	0.040848	0.0244305	0.031803	0.00776375
411	411	4096.46	4096.46	N/A		TRUE	0.160946	0.0485914	0.142009	0.0581011
412	412	4098.2	4098.2	N/A		TRUE	0.0720521	-0.0267512	-0.0156654	0.0650421
413	413	4100.21	4100.21	N/A		TRUE	0.0275222	-0.0212409	-0.00265122	0.0172994
414	414	4101.37	4101.37	N/A		TRUE	0.0868568	-0.0617896	0.0168465	-0.0586715
415	415	4102.69	4102.69	N/A		TRUE	0.129992	0.0690182	0.0955913	0.0547429
416	416	4104.34	4104.34	N/A		TRUE	0.011624	-0.000885024	-0.00367667	-0.0109917
417	417	4112.84	4112.84	N/A		TRUE	0.0943882	0.030008	0.0823005	0.0351465
418	418	4115.12	4115.12	N/A		TRUE	0.0257805	-0.00641458	0.024826	-0.00267503
419	419	4116.56	4116.56	N/A		TRUE	0.0537197	-0.0304522	0.0177883	-0.0405222
420	420	4117.91	4117.91	N/A		TRUE	0.0667326	0.0575707	0.0332702	0.00565176
421	421	4120.08	4120.08	N/A		TRUE	0.0298316	-0.00608019	0.000986017	0.0291887
422	422	4123.99	4123.99	N/A		TRUE	0.036843	0.015588	0.0315245	0.010983
423	423	4126.18	4126.18	N/A		TRUE	0.044425	0.0220588	0.0369167	0.0111421
424	424	4127.81	4127.81	N/A		TRUE	0.0537944	0.0295117	0.0449126	0.00239921
425	425	4129.63	4129.63	N/A		TRUE	0.0468702	0.0144644	0.0368257	0.0251289
426	426	4134.69	4134.69	N/A		TRUE	0.0505383	0.0276904	0.0407137	0.0113909
427	427	4137.69	4137.69	N/A		TRUE	0.0522505	0.0321737	0.0410823	0.00268521
428	428	4139.82	4139.82	N/A		TRUE	0.0330519	0.0145789	0.0274868	0.0111517
429	429	4141	4141	N/A		TRUE	0.0120608	0.00087846	0.000248104	0.0120262
430	430	4142.87	4142.87	N/A		TRUE	0.0166467	0.00687559	0.0149094	0.00274777
431	431	4145.76	4145.76	N/A		TRUE	0.0180389	0.00299512	0.0170679	0.0050118
432	432	4148.54	4148.54	N/A		TRUE	0.00869969	0.00703731	-0.00346229	-0.00376476
433	433	4149.81	4149.81	N/A		TRUE	0.0326546	0.0156006	0.0273514	0.00865121
434	434	4155.22	4155.22	N/A		TRUE	0.0502501	0.0243546	0.0415704	0.014277
435	435	4162.44	4162.44	N/A		TRUE	0.0199123	0.00996217	0.0156297	0.0072778
436	436	4168.7	4168.7	N/A		TRUE	0.0191959	0.00823112	0.0162565	0.00603804
437	437	4170.58	4170.58	N/A		TRUE	0.0135749	0.00822218	0.00893773	0.00606545
438	438	4172.87	4172.87	N/A		TRUE	0.0162633	0.0143163	-0.00763887	-0.00108918
439	439	4178.68	4178.68	N/A		TRUE	0.0128375	0.00792608	0.0100604	0.000876265
440	440	4192.84	4192.84	N/A		TRUE	0.0190624	0.0161888	-0.00499277	-0.00873904
441	441	4204.5	4204.5	N/A		TRUE	0.0290576	0.00423158	-0.0122047	0.0260286
442	442	4208.71	4208.72	N/A		TRUE	0.0148099	0.0131551	-0.00199344	-0.00650395
443	443	4241.69	4241.69	N/A		TRUE	0.0857766	-0.0325091	0.0739469	-0.0288556
444	444	4245.95	4245.95	N/A		TRUE	0.0368021	-0.0245211	0.00669664	-0.0266132
445	445	4258.86	4258.86	N/A		TRUE	0.0542451	-0.00200053	0.053325	0.00974521
446	446	4260.76	4260.76	N/A		TRUE	0.0251392	-0.0141772	0.00635211	-0.0197645
447	447	4296.91	4296.91	N/A		TRUE	0.0281819	-0.0219597	0.00391998	-0.0172229
448	448	4307.79	4307.79	N/A		TRUE	0.0133751	0.00317209	-0.0127568	-0.00246885
449	449	4345.35	4345.35	N/A		TRUE	0.0159646	0.00388077	-0.0134031	-0.0077567
450	450	4351.15	4351.15	N/A		TRUE	0.0277947	0.0112481	0.0254164	0.000187605
451	451	4353.2	4353.2	N/A		TRUE	0.0245244	0.0218115	0.0107549	-0.00316843
452	452	4393.79	4393.79	N/A		TRUE	0.0181473	-0.010089	0.00460902	-0.014363
453	453	4482.7	4482.7	N/A		TRUE	0.0472461	-0.0174748	0.0151231	-0.0412082
454	454	4484.12	4484.12	N/A		TRUE	0.0363714	0.00819622	0.00481132	0.0351077
455	455	4499.91	4499.91	N/A		TRUE	0.030911	-0.0170942	0.0128316	-0.02233
456	456	4534.89	4534.89	N/A		TRUE	0.0243721	0.0108	-0.00508028	0.0212497
457	457	4547.54	4547.54	N/A		TRUE	0.0327576	0.000728301	-0.00831493	0.0316764
458	458	4564.95	4564.95	N/A		TRUE	0.0876829	-0.049582	0.0338044	-0.0639311
459	459	4570.27	4570.27	N/A		TRUE	0.0122131	-0.0114328	-0.00372495	-0.00213909
460	460	4581.16	4581.16	N/A		TRUE	0.130958	-0.0788787	0.0596859	-0.0858242
461	461	4584.93	4584.93	N/A		TRUE	0.0193027	-0.0106858	0.00560468	-0.0150663
462	462	4588.55	4588.55	N/A		TRUE	0.0259889	0.022258	-0.00433809	-0.0126959
463	463	4607.02	4607.02	N/A		TRUE	0.0740505	-0.0252095	0.0683897	-0.0130695
464	464	4614.82	4614.82	N/A		TRUE	0.0185462	-0.00892078	0.00613302	-0.0150588
465	465	4617.81	4617.81	N/A		TRUE	0.0205111	-0.01321	0.00142612	-0.0156259
466	466	4621.29	4621.29	N/A		TRUE	0.0224264	-0.00316565	0.0221479	-0.00154634
467	467	4624.04	4624.04	N/A		TRUE	0.0477011	-0.0130158	0.0456819	-0.00437585
468	468	4629.65	4629.65	N/A		TRUE	0.0307212	-0.0167851	0.0114625	-0.0230361
469	469	4661.79	4661.79	N/A		TRUE	0.0159915	0.0148212	-0.00558839	-0.00219743
470	470	4663.73	4663.73	N/A		TRUE	0.0659522	0.0613206	0.00136333	-0.0242408
471	471	4675.58	4675.58	N/A		TRUE	0.0450272	-0.00469045	-0.0183702	0.0408409
472	472	4678.14	4678.14	N/A		TRUE	0.0343974	0.0296157	-0.00669633	-0.0161633
473	473	4679.75	4679.75	N/A		TRUE	0.0844071	0.073815	-0.0141235	-0.0384244
474	474	4682.79	4682.79	N/A		TRUE	0.0226251	0.0191975	0.0119427	-0.000848251
475	475	4686.7	4686.7	N/A		TRUE	0.023533	0.0168674	0.00488728	-0.0156655
476	476	4689.55	4689.55	N/A		TRUE	0.0336078	-0.000834332	-0.00903929	0.0323586
477	477	4693.55	4693.55	N/A		TRUE	0.0264276	0.0234465	-0.0118651	0.00281019
478	478	4695.73	4695.73	N/A		TRUE	0.0936338	0.0865429	-0.00020628	-0.0357431
479	479	4699.42	4699.42	N/A		TRUE	0.00966661	0.00502083	0.00826003	8.0613e-05
480	480	4700.83	4700.83	N/A		TRUE	0.0421648	0.0192517	-0.0301446	-0.0223281
481	481	4702.94	4702.94	N/A		TRUE	0.0285638	0.0248936	-0.00117085	-0.0139581
482	482	4711.77	4711.77	N/A		TRUE	0.0739857	0.0688506	0.00398636	-0.026788
483	483	4715.56	4715.56	N/A		TRUE	0.0243271	0.00868886	0.0216815	0.00679881
484	484	4716.95	4716.95	N/A		TRUE	0.0478675	0.0377065	-0.0164938	-0.0244432
485	485	4719.3	4719.3	N/A		TRUE	0.0427526	0.0248388	-0.0255265	-0.0236477
486	486	4721.35	4721.35	N/A		TRUE	0.124921	0.0982715	-0.0305991	-0.070794
487	487	4726.65	4726.65	N/A		TRUE	0.0153071	0.00692875	0.000426822	-0.0136425
488	488	4728.15	4728.15	N/A		TRUE	0.0427448	0.0212681	-0.0226596	0.0293484
489	489	4733.57	4733.57	N/A		TRUE	0.0291527	0.0283716	0.00573155	-0.00347598
490	490	4735.14	4735.14	N/A		TRUE	0.0589637	0.0542475	0.00438373	-0.0226874
491	491	4736.94	4736.94	N/A		TRUE	0.118308	0.102522	-0.0137996	-0.0574072
492	492	4739.19	4739.19	N/A		TRUE	0.0351908	0.0118561	-0.00778766	0.0322052
493	493	4741.34	4741.34	N/A		TRUE	0.0307863	0.0102609	-0.0214074	-0.0196018
494	494	4743.03	4743.03	N/A		TRUE	0.0230187	0.0127804	0.00459586	-0.018585
495	495	4745.16	4745.16	N/A		TRUE	0.0352985	0.0162918	-0.0246676	-0.0192892
496	496	4750.32	4750.32	N/A		TRUE	0.0209343	0.0187284	-0.00714999	-0.00603059
497	497	4752.84	4752.84	N/A		TRUE	0.202392	0.170251	-0.042446	-0.100874
498	498	4754.81	4754.81	N/A		TRUE	0.0399758	0.0208562	-0.0260449	-0.022017
499	499	4756.59	4756.59	N/A		TRUE	0.0370093	0.0232344	0.0284339	0.00462236
500	500	4758.57	4758.57	N/A		TRUE	0.0154007	0.0141293	-0.00317306	-0.00524164
501	501	4759.74	4759.74	N/A		TRUE	0.0253504	0.00360577	0.0153692	-0.019835
502	502	4761.58	4761.58	N/A		TRUE	0.0256471	0.0166596	-0.012585	-0.0148947
503	503	4768.79	4768.79	N/A		TRUE	0.155185	0.119489	-0.0428752	-0.0892546
504	504	4770.24	4770.24	N/A		TRUE	0.0178276	0.00021661	-0.0135981	-0.0115268
505	505	4771.86	4771.86	N/A		TRUE	0.0780601	0.0192871	-0.0456902	0.0602809
506	506	4775.88	4775.88	N/A		TRUE	0.0251349	-0.00435719	-0.0120548	-0.0216208
507	507	4777.2	4777.2	N/A		TRUE	0.0498164	0.049162	0.00401063	-0.00697747
508	508	4779.59	4779.59	N/A		TRUE	0.0297438	0.0107202	-0.0208207	-0.0183376
509	509	4782.85	4782.85	N/A		TRUE	0.0571925	-0.0352753	0.0314478	-0.032213
510	510	4784.17	4784.17	N/A		TRUE	0.0503746	-0.0242538	0.0187387	-0.0399777
511	511	4785.37	4785.37	N/A		TRUE	0.0393255	-0.0237603	0.0264844	-0.0167488
512	512	4787.01	4787.01	N/A		TRUE	0.0482637	0.0428971	-0.00731769	-0.0208728
513	513	4789.56	4789.56	N/A		TRUE	0.0364612	0.0225078	-0.0217495	-0.0187022
514	514	4791.53	4791.53	N/A		TRUE	0.0445721	0.0285879	-0.0230812	-0.0252321
515	515	4792.85	4792.85	N/A		TRUE	0.0183283	0.00521283	-0.0165874	-0.0057976
516	516	4794.05	4794.05	N/A		TRUE	0.0311808	0.02401	0.0158624	0.0120061
517	517	4796.17	4796.17	N/A		TRUE	0.0191443	-0.0121182	-0.00765384	-0.0126914
518	518	4799.92	4799.92	N/A		TRUE	0.0265136	-0.0118967	0.0208445	-0.0112669
519	519	4802.11	4802.11	N/A		TRUE	0.0247072	0.0210061	-0.0028688	-0.0126871
520	520	4803.86	4803.86	N/A		TRUE	0.0206741	-0.00114476	-0.0145881	-0.0146046
521	521	4805.44	4805.44	N/A		TRUE	0.0120896	0.00584135	0.00473571	-0.00946626
522	522	4807.35	4807.35	N/A		TRUE	0.0279672	0.0057959	0.00358446	0.0271242
523	523	4809.86	4809.86	N/A		TRUE	0.0453625	0.0412615	0.00129893	-0.0188032
524	524	4811.78	4811.78	N/A		TRUE	0.01207	0.00914968	-0.00434409	-0.00656491
525	525	4816.57	4816.57	N/A		TRUE	0.0496677	0.048876	-0.00322383	-0.00822347
526	526	4827.76	4827.76	N/A		TRUE	0.028984	0.00673214	-0.0253057	-0.0124248
527	527	4833.14	4833.14	N/A		TRUE	0.0285721	0.00929393	0.00777237	0.0258762
528	528	4836.01	4836.01	N/A		TRUE	0.0302815	-0.0154431	0.00966231	-0.0241892
529	529	4837.37	4837.37	N/A		TRUE	0.0340904	0.0132162	0.000194476	0.0314237
530	530	4839.68	4839.68	N/A		TRUE	0.140494	0.131291	-0.020947	-0.0454164
531	531	4845.61	4845.61	N/A		TRUE	0.0584868	0.0445467	-0.025984	-0.0275885
532	532	4848.07	4848.07	N/A		TRUE	0.223459	-0.121336	0.0850301	-0.167277
533	533	4849.34	4849.34	N/A		TRUE	0.100141	0.0364603	0.0354557	0.0862654
534	534	4856.55	4856.55	N/A		TRUE	0.0534708	0.0501602	0.00231495	-0.0183771
535	535	4860.7	4860.7	N/A		TRUE	0.0168785	0.015302	0.00544813	-0.00458821
536	536	4862.47	4862.47	N/A		TRUE	0.0330446	0.0253599	0.0205673	0.00508018
537	537	4863.65	4863.65	N/A		TRUE	0.0200886	0.0048759	-0.0169774	-0.00956801
538	538	4865.28	4865.28	N/A		TRUE	0.0438828	-0.00841055	0.0258449	-0.034453
539	539	4868.54	4868.54	N/A		TRUE	0.0943015	0.0822392	-0.0398883	-0.0232036
540	540	4871.19	4871.19	N/A		TRUE	0.0605864	0.0358291	0.0406348	0.0271256
541	541	4873.12	4873.12	N/A		TRUE	0.049023	0.028288	-0.018713	-0.0353959
542	542	4874.61	4874.61	N/A		TRUE	0.0463694	0.0316011	-0.0315375	-0.012525
543	543	4882.14	4882.14	N/A		TRUE	0.0391046	-0.0186705	0.0329457	-0.00975504
544	544	4883.63	4883.63	N/A		TRUE	0.078042	0.0716617	-0.00499716	-0.0304988
545	545	4885.57	4885.57	N/A		TRUE	0.0421753	0.0342771	-0.0124136	-0.021207
546	546	4888.21	4888.21	N/A		TRUE	0.0251401	0.0108432	0.0137097	0.0180692
547	547	4889.65	4889.65	N/A		TRUE	0.0376617	0.0318768	0.0200541	-0.000323282
548	548	4900.66	4900.66	N/A		TRUE	0.0231751	0.0218283	0.00305207	-0.00716218
549	549	4902.68	4902.68	N/A		TRUE	0.0171303	0.00924556	-0.0141621	-0.00272096
550	550	4906.27	4906.27	N/A		TRUE	0.0335572	0.0296203	0.0081388	0.0135085
551	551	4909.74	4909.74	N/A		TRUE	0.00959863	0.00884931	0.00200815	-0.00312901
552	552	4912.31	4912.31	N/A		TRUE	0.0414921	0.0344158	0.0230569	-0.00235033
553	553	4913.59	4913.59	N/A		TRUE	0.0269974	0.0228839	0.0141481	-0.00224045
554	554	4914.95	4914.95	N/A		TRUE	0.0639	-0.0398312	0.0230828	-0.0443156
555	555	4916.87	4916.87	N/A		TRUE	0.0396346	-0.0194466	0.0145517	-0.0313206
556	556	4918.86	4918.86	N/A		TRUE	0.0291388	0.0139127	0.02505	0.00529199
557	557	4921.22	4921.22	N/A		TRUE	0.0150568	0.00577029	0.00637593	0.0123595
558	558	4930.2	4930.2	N/A		TRUE	0.260356	-0.14754	0.142199	-0.160613
559	559	4932.48	4932.48	N/A		TRUE	0.0580588	0.0165243	0.0186559	0.0524378
560	560	4933.96	4933.96	N/A		TRUE	0.132265	-0.0735859	0.0380742	-0.103099
561	561	4935.11	4935.11	N/A		TRUE	0.0254549	0.00836509	0.0232775	-0.00601136
562	562	4938.15	4938.15	N/A		TRUE	0.018714	0.00129419	-0.00466511	0.018077
563	563	4942.55	4942.55	N/A		TRUE	0.0516932	0.0121415	0.0500215	0.00475591
564	564	4946.16	4946.16	N/A		TRUE	0.291945	-0.13193	0.246919	-0.0828086
565	565	4948.12	4948.12	N/A		TRUE	0.0355949	-0.00949849	-0.0259395	-0.0224481
566	566	4950.94	4950.94	N/A		TRUE	0.0955295	-0.0519834	0.0365033	-0.0713521
567	567	4952.04	4952.04	N/A		TRUE	0.0524232	-0.0288947	0.0134741	-0.0416142
568	568	4954.79	4954.79	N/A		TRUE	0.024197	0.00797155	0.012676	0.0190071
569	569	4957.02	4957.02	N/A		TRUE	0.100351	-0.084047	0.0146165	-0.0528477
570	570	4958.21	4958.21	N/A		TRUE	0.110429	0.0690192	0.0801351	0.0317692
571	571	4962.39	4962.39	N/A		TRUE	0.0724129	-0.0293534	0.0585853	-0.0308182
572	572	4965.15	4965.15	N/A		TRUE	0.0677837	-0.0506655	0.0245565	-0.037744
573	573	4967.73	4967.73	N/A		TRUE	0.0374854	-0.00786774	0.0256539	-0.026175
574	574	4969.19	4969.19	N/A		TRUE	0.0638262	0.0283542	0.0488315	0.0297541
575	575	4971.93	4971.93	N/A		TRUE	0.0332667	0.029542	0.0130918	0.00790886
576	576	4974.12	4974.12	N/A		TRUE	0.0428749	-0.0186029	0.0361914	-0.0135045
577	577	4978.12	4978.12	N/A		TRUE	0.0591701	0.0540111	-0.0110914	-0.0214681
578	578	4980.16	4980.16	N/A		TRUE	0.0993401	-0.0130063	0.0973427	-0.0149564
579	579	4982.5	4982.5	N/A		TRUE	0.0542186	0.0252533	0.0479529	-0.00156191
580	580	4984.56	4984.56	N/A		TRUE	0.0124419	-0.00961521	0.0014079	0.00776951
581	581	4986.15	4986.15	N/A		TRUE	0.0626002	0.0303208	0.0433164	0.0335132
582	582	4989.83	4989.83	N/A		TRUE	0.0671223	0.0616275	-0.000778456	-0.0265866
583	583	4991.22	4991.22	N/A		TRUE	0.0550545	0.02922	0.0421184	0.0200804
584	584	4993.18	4993.18	N/A		TRUE	0.0319457	-0.0263709	0.00702944	-0.0166038
585	585	4996.28	4996.28	N/A		TRUE	0.0251014	-0.00781758	0.0233486	-0.00487925
586	586	4998.51	4998.51	N/A		TRUE	0.0374844	0.0217343	0.0290849	0.00931501
587	587	5000.98	5000.98	N/A		TRUE	0.0218995	0.00780545	0.0203263	0.0023462
588	588	5002.42	5002.42	N/A		TRUE	0.0130687	0.00628111	0.0055901	0.0100045
589	589	5004.42	5004.42	N/A		TRUE	0.055473	0.0522	-0.0112464	-0.0150311
590	590	5005.78	5005.78	N/A		TRUE	0.038438	0.0363979	0.00938754	-0.00803445
591	591	5007.23	5007.23	N/A		TRUE	0.0156235	-0.00940441	0.00392678	-0.0118419
592	592	5011.56	5011.56	N/A		TRUE	0.0255633	0.00352076	0.0194816	-0.0161727
593	593	5018.32	5018.32	N/A		TRUE	0.0237473	0.00698396	0.0157701	0.0163237
594	594	5021.93	5021.93	N/A		TRUE	0.202455	0.185794	-0.0113784	-0.0796188
595	595	5026.34	5026.34	N/A		TRUE	0.0329053	0.0159426	-0.0231769	-0.0170712
596	596	5038.1	5038.1	N/A		TRUE	0.0565966	0.053419	0.00823458	-0.0167863
597	597	5041.63	5041.63	N/A		TRUE	0.0360383	0.0284253	0.0221531	4.16367e-05
598	598	5044.6	5044.6	N/A		TRUE	0.0562317	0.0523102	0.0142079	-0.0149595
599	599	5054.96	5054.96	N/A		TRUE	0.0297933	0.0190573	0.0227755	0.0023953
600	600	5056.64	5056.64	N/A		TRUE	0.0297874	0.0235729	-0.0115469	-0.0140811
601	601	5058.47	5058.47	N/A		TRUE	0.0294387	0.0250515	-0.00948581	-0.0122097
602	602	5060.06	5060.06	N/A		TRUE	0.0285478	0.0216651	0.0185493	-0.00123634
603	603	5064.3	5064.3	N/A		TRUE	0.0243089	0.015635	-0.0137032	-0.0125972
604	604	5066.2	5066.2	N/A		TRUE	0.0166907	0.0160303	0.0011007	-0.00451635
605	605	5067.63	5067.63	N/A		TRUE	0.0251328	0.0221046	0.0107855	-0.00516918
606	606	5079.13	5079.13	N/A		TRUE	0.0267509	0.0160048	0.0211043	0.00375023
607	607	5080.57	5080.57	N/A		TRUE	0.0323149	0.028123	-0.00672408	-0.014427
608	608	5082.58	5082.58	N/A		TRUE	0.0191576	0.00511752	-0.0162766	-0.00871189
609	609	5108.59	5108.59	N/A		TRUE	0.0422987	-0.024523	0.0272234	-0.0211349
610	610	5118.05	5118.05	N/A		TRUE	0.0382644	-0.0182843	0.0266553	-0.0204779
611	611	5132.18	5132.18	N/A		TRUE	0.0353779	0.0196613	0.0288162	0.00588654
612	612	5134.16	5134.16	N/A		TRUE	0.0522892	-0.00745951	0.000798323	-0.0517482
613	613	5142.46	5142.46	N/A		TRUE	0.0503911	0.0423244	0.0263789	-0.00721504
614	614	5144.14	5144.14	N/A		TRUE	0.0460944	0.0253336	-0.0277471	-0.0267021
615	615	5145.76	5145.76	N/A		TRUE	0.0256022	-0.00842116	-0.0159934	-0.018132
616	616	5150.65	5150.65	N/A		TRUE	0.0235148	0.00121644	-0.00960976	-0.0214271
617	617	5152.62	5152.62	N/A		TRUE	0.0103663	0.00708634	0.00606997	-0.00451669
618	618	5177.5	5177.5	N/A		TRUE	0.0153905	0.00656086	-0.00131615	-0.0138596
619	619	5180	5180	N/A		TRUE	0.0142223	0.00763521	0.0119147	0.00142085
620	620	5375.23	5375.23	N/A		TRUE	0.0505897	-0.027402	0.0197083	-0.0376833
621	621	5376.51	5376.51	N/A		TRUE	0.0211583	0.00722813	0.0074699	0.018429
622	622	5391.69	5391.69	N/A		TRUE	0.0188767	0.00488659	0.0181893	0.00126532
623	623	5405.65	5405.65	N/A		TRUE	0.0122807	0.00803839	0.00928402	-7.97129e-05
624	624	5457.59	5457.59	N/A		TRUE	0.0504927	-0.0275763	0.0347166	-0.0241624
625	625	5473.32	5473.32	N/A		TRUE	0.0757139	-0.0432878	0.04546	-0.0423339
626	626	5498.62	5498.62	N/A		TRUE	0.0231626	0.0199191	-0.00575692	-0.0103243
627	627	5632.38	5632.38	N/A		TRUE	0.0202172	0.0134972	-0.00999251	-0.0112566
628	628	5649.45	5649.45	N/A		TRUE	0.0226748	-0.0136513	0.0139961	-0.0114846
629	629	5659.33	5659.33	N/A		TRUE	0.0267292	0.0107893	-0.0193035	-0.0150138
630	630	5664.26	5664.26	N/A		TRUE	0.039405	0.0353405	-0.00110494	-0.017395
631	631	5688.48	5688.48	N/A		TRUE	0.0152247	0.0138734	0.00350796	-0.0051973
632	632	5701.31	5701.31	N/A		TRUE	0.0269063	-0.000855759	-0.00783073	0.0257274
633	633	5731.94	5731.94	N/A		TRUE	0.0147764	0.0135101	0.00465357	-0.00376344
634	634	5740.19	5740.19	N/A		TRUE	0.0264704	-0.00131761	-0.00775177	0.0252756
635	635	5746.75	5746.75	N/A		TRUE	0.0117513	0.00845713	0.00797157	-0.00173867
636	636	5763.18	5763.18	N/A		TRUE	0.0486172	0.0422928	0.0234468	-0.00502036
637	637	5765.06	5765.06	N/A		TRUE	0.0334209	0.0109023	-0.0267764	-0.0167667
638	638	5768.11	5768.11	N/A		TRUE	0.0138372	0.0117212	0.00665455	-0.00313001
639	639	5786.37	5786.37	N/A		TRUE	0.00973884	0.00839743	0.00468639	-0.00153814
640	640	5791.51	5791.51	N/A		TRUE	0.0159976	0.00388881	-0.0134308	-0.00777276
641	641	5801.27	5801.27	N/A		TRUE	0.0222072	-0.01784	-0.00171121	-0.0131135
642	642	5802.6	5802.6	N/A		TRUE	0.0171309	0.00758476	-0.0114646	-0.0102227
643	643	5856.76	5856.76	N/A		TRUE	0.0387344	0.0356275	0.00923077	-0.0120759
644	644	5868.21	5868.21	N/A		TRUE	0.0420489	0.0393972	0.00833079	-0.0121064
645	645	5882.76	5882.76	N/A		TRUE	0.0375143	0.0273382	0.0256862	-0.000401856
646	646	5884.26	5884.26	N/A		TRUE	0.0378358	0.0319872	-0.0136671	-0.0148856
647	647	5900.28	5900.28	N/A		TRUE	0.172854	0.160071	0.00022267	-0.065237
648	648	5901.72	5901.72	N/A		TRUE	0.110674	0.0599668	0.0924827	0.00997937
649	649	5903.01	5903.01	N/A		TRUE	0.0677959	0.0487449	0.046255	-0.00898331
650	650	5904.82	5904.82	N/A		TRUE	0.0201516	0.00522988	-0.0167752	-0.00986558
651	651	5906.69	5906.69	N/A		TRUE	0.0244744	0.0108986	-0.0173753	-0.0133535
652	652	5907.79	5907.79	N/A		TRUE	0.0179682	0.00914842	0.0153079	0.00219799
653	653	5916.97	5916.97	N/A		TRUE	0.0373395	0.0308413	0.020995	-0.00150307
654	654	5922.09	5922.09	N/A		TRUE	0.0388473	0.0264045	0.0283595	0.00276598
655	655	5923.52	5923.52	N/A		TRUE	0.0333155	0.0311162	0.0106235	-0.00537087
656	656	5934.13	5934.13	N/A		TRUE	0.0270984	0.0212613	0.0167978	-0.000338172
657	657	5936.43	5936.43	N/A		TRUE	0.0241498	0.0201804	0.00895256	-0.00978855
658	658	5938.53	5938.53	N/A		TRUE	0.0386788	0.0298534	0.0245894	-0.000434255
659	659	5944.6	5944.6	N/A		TRUE	0.0160643	0.0129762	0.00907771	-0.0026977
660	660	5945.88	5945.88	N/A		TRUE	0.0198302	0.0107074	0.0164554	0.00279396
661	661	5947.8	5947.8	N/A		TRUE	0.0119374	0.00710008	0.00958447	0.000477599
662	662	5957.86	5957.86	N/A		TRUE	0.0351713	0.00865872	-0.029278	-0.0174599
663	663	5959.36	5959.36	N/A		TRUE	0.035226	0.031658	0.0140235	-0.00647926
664	664	5961.69	5961.69	N/A		TRUE	0.0136964	0.00490259	-0.0119696	-0.00450403
665	665	5984.96	5984.96	N/A		TRUE	0.0256217	-0.0161848	0.0106085	-0.0167924
666	666	6000.5	6000.5	N/A		TRUE	0.0548754	-0.0368494	0.0212003	-0.0346983
667	667	6013.51	6013.51	N/A		TRUE	0.03733	0.0319239	-0.00782584	-0.0176959
668	668	6046.58	6046.58	N/A		TRUE	0.0145277	0.00739329	0.0124365	0.00131382
669	669	6273.59	6273.59	N/A		TRUE	0.0179139	0.0111078	-0.0099111	-0.00996463
670	670	6275.7	6275.7	N/A		TRUE	0.0210555	0.00509453	-0.0176769	-0.0102424
671	671	6285.65	6285.65	N/A		TRUE	0.0377982	0.0266584	-0.00808767	-0.0255465
672	672	6288.2	6288.2	N/A		TRUE	0.0707369	0.0345488	0.0598326	0.0151708
673	673	6289.96	6289.96	N/A		TRUE	0.0209925	0.0108859	-0.0128913	-0.0124899
674	674	6291.78	6291.78	N/A		TRUE	0.0392031	0.0240354	0.0303862	0.00598812
675	675	6293.6	6293.6	N/A		TRUE	0.0272158	0.0159728	-0.0117285	-0.018655
676	676	6383.51	6383.51	N/A		TRUE	0.0158261	0.00831017	0.0133859	0.00149143
677	677	6578.64	6578.64	N/A		TRUE	0.0225475	-0.000818258	-0.00641544	0.0216
678	678	6643.85	6643.85	N/A		TRUE	0.0748613	-0.0149977	-0.0292208	0.0672713
679	679	6665.78	6665.78	N/A		TRUE	0.0224258	-0.00657159	-0.00944511	0.0192489
680	680	6788.57	6788.57	N/A		TRUE	0.0203179	0.0149511	0.0137317	0.000850324
681	681	6802.73	6802.73	N/A		TRUE	0.0553115	0.0388234	0.0384773	0.00846175
682	682	6804.75	6804.75	N/A		TRUE	0.0202816	0.0161156	0.0121594	-0.00194501
683	683	6831.86	6831.86	N/A		TRUE	0.0133175	0.00699289	0.0112641	0.00125501
684	684	6848.37	6848.37	N/A		TRUE	0.0239926	0.0151871	-0.0142463	-0.011918
685	685	6851.88	6851.88	N/A		TRUE	0.0198309	0.0166571	-0.00520884	-0.00941669
686	686	6858.4	6858.4	N/A		TRUE	0.0237388	-0.0186803	0.00601709	-0.0133557
687	687	6894.26	6894.26	N/A		TRUE	0.02329	0.00426315	-0.0194471	-0.0120855
688	688	6924.31	6924.31	N/A		TRUE	0.0595848	-0.0337959	0.0306589	-0.0383174
689	689	6941.01	6941.01	N/A		TRUE	0.0220597	-0.0111112	0.00804826	-0.0172741
690	690	7022.57	7022.57	N/A		TRUE	0.0509381	0.0142241	-0.0418187	-0.0253685
691	691	7038.58	7038.58	N/A		TRUE	0.0410257	0.0110762	-0.0337874	-0.0204656
692	692	7046.77	7046.77	N/A		TRUE	0.0295823	0.0118165	0.00664736	0.0262925
693	693	7048.52	7048.52	N/A		TRUE	0.0405782	-0.022157	0.0145398	-0.0307286
694	694	7055.57	7055.57	N/A		TRUE	0.0290502	0.00732106	-0.0242339	-0.014249
695	695	7074.66	7074.66	N/A		TRUE	0.0173027	0.00470934	-0.0142172	-0.00866477
696	696	7117.47	7117.47	N/A		TRUE	0.0504617	-0.0141002	0.0475308	-0.00940172
697	697	7133.68	7133.69	N/A		TRUE	0.0178673	0.00258535	0.0121539	-0.0128389
698	698	7145.67	7145.67	N/A		TRUE	0.0575074	0.0133917	0.0550122	-0.0100705
699	699	7149.68	7149.68	N/A		TRUE	0.0155094	-0.00100895	0.0154765	1.87309e-05
700	700	7161.4	7161.4	N/A		TRUE	0.0369012	0.0250431	0.0247856	-0.0109644
701	701	7165.72	7165.72	N/A		TRUE	0.0342165	-0.0156982	0.0279367	-0.0119948
702	702	7177.55	7177.55	N/A		TRUE	0.0278168	0.0130992	0.0215585	-0.0117225
703	703	7180.05	7180.05	N/A		TRUE	0.0195378	0.0105091	0.0164235	0.00124599
704	704	7181.59	7181.59	N/A		TRUE	0.0307462	-0.028208	0.00714937	-0.00992595
705	705	7183.07	7183.07	N/A		TRUE	0.0305854	0.0184219	0.0240422	0.00425107
706	706	7193.56	7193.56	N/A		TRUE	0.0303024	0.010266	0.0280494	-0.0051061
707	707	7310.54	7310.54	N/A		TRUE	0.0424863	0.0272086	0.0311936	0.00957809
708	708	7413.67	7413.67	N/A		TRUE	0.0309199	0.0194923	-0.0174861	-0.0164417
709	709	7428.84	7428.84	N/A		TRUE	0.0121029	0.0100995	-0.00303127	-0.00594073
710	710	7473.59	7473.59	N/A		TRUE	0.0451515	0.0279767	0.0335608	0.011386
711	711	7527.59	7527.59	N/A		TRUE	0.0444839	0.0388675	-0.00756754	-0.0202699
712	712	7613.95	7613.95	N/A		TRUE	0.107079	0.107019	0.00339757	-0.00120472
713	713	7658.55	7658.55	N/A		TRUE	0.0122096	0.00986581	0.00690217	-0.00202487
714	714	7659.87	7659.87	N/A		TRUE	0.0151356	0.00800043	0.0127739	0.00138051
715	715	7661.61	7661.61	N/A		TRUE	0.0509262	-0.0312787	0.00841277	-0.0392982
716	716	7681.43	7681.43	N/A		TRUE	0.0202506	-0.018215	0.00318006	-0.00825773
717	717	7682.88	7682.88	N/A		TRUE	0.0274602	-0.00999392	0.024552	-0.0071682
718	718	7697.99	7697.99	N/A		TRUE	0.0200407	-0.00447989	0.0189969	-0.00454741
719	719	7699.62	7699.62	N/A		TRUE	0.0218653	0.00773989	-0.0204495	-1.22048e-05
720	720	7825.91	7825.91	N/A		TRUE	0.0252644	0.0167311	-0.0134108	-0.0133607
721	721	7840.11	7840.11	N/A		TRUE	0.0149338	0.00169056	-0.0122748	-0.00833599
722	722	7906.02	7906.02	N/A		TRUE	0.02006	0.0101901	0.0164179	0.00538682
723	723	7988.1	7988.1	N/A		TRUE	0.0412882	-0.0396339	-0.00426829	-0.0107543
724	724	7993.25	7993.25	N/A		TRUE	0.0475324	0.0300451	0.0361772	0.0069158
725	725	8007.91	8007.91	N/A		TRUE	0.0247524	-0.0162871	0.0124185	-0.0138993
726	726	8041.85	8041.85	N/A		TRUE	0.0149978	0.00791733	0.0126415	0.00156284
727	727	8046.89	8046.89	N/A		TRUE	0.0205755	-0.0194058	-0.00148091	-0.00667617
728	728	8071.75	8071.75	N/A		TRUE	0.025836	0.0116978	0.0136824	0.0185324
729	729	8076.11	8076.11	N/A		TRUE	0.0281533	-0.0239014	0.00103337	-0.0148413
730	730	8160.36	8160.36	N/A		TRUE	0.12445	-0.0373626	-0.0415349	0.111206
731	731	8161.59	8161.59	N/A		TRUE	0.0288006	-0.0169199	0.0190423	-0.0134382
732	732	8163.35	8163.35	N/A		TRUE	0.0564908	0.0320881	0.04606	0.00632779
733	733	8176.94	8176.94	N/A		TRUE	0.036028	-0.00508756	-0.00635567	0.0350961
734	734	8178.27	8178.27	N/A		TRUE	0.0450859	0.0283321	0.0344685	0.00647735
735	735	8179.91	8179.91	N/A		TRUE	0.0340606	0.00315553	0.00929072	0.0326167
736	736	8181.39	8181.39	N/A		TRUE	0.0235594	0.00857925	0.02119	0.00569406
737	737	8195.01	8195.01	N/A		TRUE	0.0441332	0.0230435	0.024821	0.0282958
738	738	8213.37	8213.37	N/A		TRUE	0.0213338	0.00878061	0.018541	0.0058534
739	739	8214.93	8214.93	N/A		TRUE	0.0451298	0.0281751	0.0346698	0.00639257
740	740	8220.45	8220.45	N/A		TRUE	0.0223199	0.00994443	0.01867	0.00712138
741	741	8541.3	8541.3	N/A		TRUE	0.0149241	0.00371211	-0.012497	-0.00726463
742	742	8768.3	8768.3	N/A		TRUE	0.0500855	0.0316589	0.0381204	0.00728726
743	743	8841.66	8841.66	N/A		TRUE	0.0134375	0.0114539	0.00631583	-0.0030799
744	744	8971.84	8971.84	N/A		TRUE	0.0342071	0.0283897	-0.00808433	-0.0172857
745	745	9057.85	9057.85	N/A		TRUE	0.127538	0.077564	0.100823	0.00919556
746	746	9059.09	9059.09	N/A		TRUE	0.117038	0.0356426	-0.0983962	-0.0523997
747	747	9075.41	9075.41	N/A		TRUE	0.0487319	0.0453414	0.00355812	-0.0175013
748	748	9080.26	9080.26	N/A		TRUE	0.0253804	0.0148908	-0.0153869	-0.0136261
749	749	9081.86	9081.86	N/A		TRUE	0.0168886	0.0148943	0.00731403	-0.00314467
750	750	9092.41	9092.41	N/A		TRUE	0.0259724	0.0221092	-0.0042362	-0.0129538
751	751	9101.16	9101.16	N/A		TRUE	0.0164416	0.00998069	0.0130358	0.000882109
752	752	9329.56	9329.56	N/A		TRUE	0.0406354	0.0162262	-0.0295103	-0.0227395
753	753	9391.77	9391.77	N/A		TRUE	0.024027	0.0183583	0.0152321	-0.0028725
754	754	9397.22	9397.22	N/A		TRUE	0.0555269	0.0204202	-0.0417971	-0.0303192
755	755	9409.05	9409.05	N/A		TRUE	0.0385161	0.0218333	0.0315996	0.00287416
756	756	9410.58	9410.58	N/A		TRUE	0.0348843	0.0143879	-0.0254835	-0.0189867
757	757	9416.67	9416.67	N/A		TRUE	0.0181073	0.0109316	0.0143692	0.00137892
758	758	9422.36	9422.36	N/A		TRUE	0.0406026	0.0236644	-0.0236952	-0.0229588
759	759	9427.22	9427.22	N/A		TRUE	0.054886	-0.0349894	-0.00913286	-0.0412893
760	760	9428.54	9428.54	N/A		TRUE	0.0326105	0.0267019	0.0182659	-0.00410014
761	761	9430.22	9430.22	N/A		TRUE	0.115076	0.0291284	-0.0930513	-0.0611194
762	762	9432.15	9432.15	N/A		TRUE	0.0818344	0.0663825	0.0477691	-0.00289063
763	763	9434.39	9434.39	N/A		TRUE	0.0159037	0.0138917	-0.00316099	-0.00706794
764	764	9436.26	9436.26	N/A		TRUE	0.0395343	0.0238643	-0.0225924	-0.0219781
765	765	9439.24	9439.24	N/A		TRUE	0.0209303	0.0146741	0.0140007	-0.00517031
766	766	9444.56	9444.56	N/A		TRUE	0.0316086	0.018582	0.0252472	0.00404856
767	767	9445.84	9445.84	N/A		TRUE	0.0147977	0.00796512	0.0124084	0.00124814
768	768	9479.6	9479.6	N/A		TRUE	0.0181807	0.0166308	0.00159829	-0.00716933
769	769	9509.53	9509.53	N/A		TRUE	0.0509669	0.0090773	-0.0426504	-0.0263851
770	770	9513.27	9513.27	N/A		TRUE	0.0593792	0.041245	0.0423614	0.00549952
771	771	9938.16	9938.16	N/A		TRUE	0.0221015	0.00744244	0.0137384	0.0156315
772	772	9967.63	9967.63	N/A		TRUE	0.0208496	-0.00605372	-0.00861132	0.0179973

## Sheet: dis inj supervised matrix
Row	Index	Peak Name	m/z	Ret. Time	Group	Use	1C.txt	1D.txt	1P.txt	5C.txt	5D.txt	5P.txt	6C.txt	6D.txt	6P.txt	STR 1 INJ.txt	STR 5 INJ.txt	STR 6 INJ.txt
1	1	806.58	806.575	N/A		TRUE	0	0	0	0	0	0.0297834	0	0	2.32433	0.0764307	0.00348016	0
2	2	815.03	815.029	N/A		TRUE	0.0783868	0.00280868	1.01246	0.602712	0.00966992	2.23222	0.299411	0.0138133	0.0821485	0.396743	0	0.0121273
3	3	829.25	829.251	N/A		TRUE	0	0.00794268	0.0297825	0.0996125	0.0136655	0.0909059	0.0297661	0.341166	1.08563	0	0.133264	0.166361
4	4	831.31	831.309	N/A		TRUE	0.216512	0.00435427	16.9865	0.333626	0.841388	0.0418509	0.134483	0	0	2.55664	0	0.0585683
5	5	832.95	832.953	N/A		TRUE	0.0987587	0	0.178572	0	0.0218723	1.91282	0.419671	0	2.37144	0.144148	0	0
6	6	839.82	839.821	N/A		TRUE	0.367929	0.0987611	0.0657381	0.590869	0.0217958	1.72668	0	0.0211159	0.0764851	0	0	0
7	7	843.81	843.811	N/A		TRUE	0.633468	0	0.247132	1.01099	0.0365163	0.559828	2.57991	0.0206639	0.715929	0	0	0.028671
8	8	855.35	855.348	N/A		TRUE	0.510879	1.21315	0.425411	0.557814	0.0150694	0.456237	0.132293	0	0.348924	23.0917	0	0
9	9	862.21	862.211	N/A		TRUE	0.00810824	0.025484	2.14938	0.0992177	0.052291	0.16073	0	0	0.154355	0	0.0549632	0
10	10	873.5	873.504	N/A		TRUE	0.547059	0.056532	0.0893726	1.68776	0.0784992	0.669716	0.0425108	0.149049	0.129471	0	0	0
11	11	894.9	894.899	N/A		TRUE	2.33586	0	0.0356515	0.0476986	0	0.0275301	0	0	0.031375	0.0657127	0	0
12	12	903.37	903.367	N/A		TRUE	0	0	0.0380733	56.6809	1.62115	0	70.0639	0	11.2781	0	0.0163768	0
13	13	904.77	904.772	N/A		TRUE	4.05872	0.0142499	0.0340454	17.7261	0	0.454214	0.30954	0.0124438	0.0815302	0	0.0101322	0
14	14	920.45	920.448	N/A		TRUE	0.0156727	0.00471436	0	0.0125799	0	0.168816	1.10999	0	0	0.145576	0.0134287	0
15	15	925.19	925.186	N/A		TRUE	0.140663	0.0114301	0.488044	2.11024	0	0.0281607	0	0	0.00466851	0.0127142	0	0.0409687
16	16	932.47	932.47	N/A		TRUE	0.0153493	0	0.298171	3.14689	0.0243624	1.46943	14.5074	0.586235	4.76651	0.143513	0.353206	0.0350541
17	17	950.35	950.354	N/A		TRUE	0.0041721	0	0.00173934	0.145512	29.7514	0.0417899	0.0141926	0	0.00737227	0	0	0
18	18	973.31	973.309	N/A		TRUE	1.03397	0	1.26024	5.69889	0.0378832	1.40857	4.84006	0.0875133	1.32228	0.212408	0.0300056	0.29057
19	19	987.3	987.305	N/A		TRUE	0.00501779	0.0184168	0.568993	0.181419	0.0314688	0.0156671	1.63199	0	0.0191912	0.0933358	0	0.00768267
20	20	989.69	989.693	N/A		TRUE	3.6389	0.129607	2.57563	12.409	0.456978	15.9635	24.6032	4.00038	22.2857	0	0.416544	0.0249687
21	21	991.54	991.543	N/A		TRUE	0.0211302	0	0.106426	3.91575	0.0852521	1.48238	0.857627	0	0.217871	0.182678	0.0996337	0
22	22	1005.18	1005.18	N/A		TRUE	0.102308	0.0270937	0.0472301	1.36847	0.0491286	0.0993413	0.813969	0.0980062	0.226876	0	0.0169423	0.012645
23	23	1010.45	1010.45	N/A		TRUE	0.913298	0.0145917	0.0185537	1.20502	0	0	0.081531	0.100425	0.120692	0	0.0680869	0.00364447
24	24	1011.56	1011.56	N/A		TRUE	0	0.0293968	1.29032	0	0.043502	2.21364	7.52183	0	5.93098	0	0	0
25	25	1027.65	1027.65	N/A		TRUE	0.241047	0.00733721	0.259982	0.778206	0.0317329	0.625878	1.3075	0.0805244	0.900169	0.0615599	0.00676675	0
26	26	1029.58	1029.58	N/A		TRUE	0.276323	0.00872458	0.412452	0.398879	0.0107651	0.261453	1.11617	0.0397311	0.835241	0	0.00444196	0.16593
27	27	1033.23	1033.23	N/A		TRUE	0.0202931	0.0170239	0	0.327271	25.0036	0.124118	0	0.0799889	0.183365	0	0.0342241	0
28	28	1067.31	1067.31	N/A		TRUE	5.28029	0.579214	3.24712	16.3531	0.906942	4.75254	10.2654	1.33395	0	0.0380509	0.157957	0
29	29	1069.34	1069.34	N/A		TRUE	1.51677	0.569943	1.90278	21.2919	1.24548	6.87363	15.3427	1.54128	11.7323	0	0.223362	0.0119594
30	30	1071.37	1071.37	N/A		TRUE	1.54087	0	0	0.366385	0	0.212887	7.20108	0	0.610129	0	0.00503853	0
31	31	1078.53	1078.53	N/A		TRUE	0.136232	0.0405975	0.362641	0.856039	0.0681698	0.442539	1.91789	0.140932	1.06828	0.129242	0.00374236	0.0229226
32	32	1080.01	1080.01	N/A		TRUE	0	0	0	0.0167457	0	4.83218	0	0	8.2476	0	0	0.00766827
33	33	1085.53	1085.53	N/A		TRUE	0.0661761	0.00312685	0.376123	0.24885	0	0.512526	1.33915	0.0563475	0.236649	0	0.0179811	0
34	34	1089.27	1089.27	N/A		TRUE	0	0.00232155	0.0212341	1.58819	0.0778777	0.965633	0.0567428	0.203253	1.42522	0	0.015129	0.0371872
35	35	1091.32	1091.32	N/A		TRUE	0.6511	0.0723099	0.634564	3.17775	0.0491315	1.22401	1.67357	0.145797	0.0815736	0	0.0608547	0.0153882
36	36	1096.56	1096.56	N/A		TRUE	0.0056434	0.0183405	0.31189	0	0	0.0926148	0.976715	0.00663267	1.14017	0	0	0
37	37	1107.49	1107.49	N/A		TRUE	0.249186	0.0061989	0.168396	0.224375	0.025852	0.23246	1.06623	0.0879248	0.19072	0	0	0.0118686
38	38	1122.79	1122.79	N/A		TRUE	0.0461057	0.0578505	0.159146	1.28246	0.101635	0	2.50221	0.21168	0.107884	0	0.00375338	0.0218029
39	39	1128.67	1128.67	N/A		TRUE	0.144778	0.0279477	0.0663405	0.317852	0.00711682	0.0348443	1.21579	0.00656751	0.0851681	0	0	0
40	40	1166.92	1166.92	N/A		TRUE	0.175971	0.0679171	0.575155	0.741805	0.134521	0.190627	3.20409	0.268875	0.0193052	0.105419	0	0.00750639
41	41	1170.96	1170.96	N/A		TRUE	0.0189518	0	0.0279925	0.705371	0	1.09452	0	0.0137764	0.0232531	0	0	0
42	42	1172.83	1172.83	N/A		TRUE	0.00571979	0.0394232	0.256209	1.10283	0.0833322	0.528715	2.64001	0.184499	0.144714	0	0	0
43	43	1200.47	1200.47	N/A		TRUE	0.0575556	0	0.042564	0.0207627	0	0.00718839	1.23333	0.0155612	0.844586	0.627546	0	0.00780969
44	44	1210.95	1210.95	N/A		TRUE	0.777029	0.0920095	0.284474	1.81606	0.151271	0.964423	3.23131	0.307937	0.0765231	0.105624	0.00343103	0.0107899
45	45	1216.84	1216.84	N/A		TRUE	0.00752668	0.0998872	0.17597	2.00002	0.146047	0.0109157	4.22401	0.337485	0.0463348	0.0433583	0.00385038	0.00964496
46	46	1222.98	1222.98	N/A		TRUE	0	0	0.0627777	0.33645	0	0.360676	0.318033	0.224001	1.05498	0	0	0
47	47	1239.48	1239.48	N/A		TRUE	1.43286	0.0740374	13.9217	5.96351	0.22016	5.17023	7.8469	0.166594	4.76197	13.7762	0.0466663	0.0466082
48	48	1241.96	1241.96	N/A		TRUE	3.1344	0	4.07061	1.05773	0.0372139	1.34787	1.55386	0.031218	4.34091	1.78092	0	0
49	49	1247.46	1247.46	N/A		TRUE	0.172297	0	3.88205	0.0497465	0.21493	0.998531	0.837718	0.249397	2.59616	0.262155	0.0120277	0.00542269
50	50	1249.47	1249.47	N/A		TRUE	0.00447507	0	0.00618175	0	0	0.0686924	1.05702	0.0468025	1.15922	0.301935	0.00327854	0
51	51	1254.97	1254.97	N/A		TRUE	0.783215	0.0992231	0.290412	2.10848	0.168166	1.08767	3.91554	0.344893	0.419663	0.103208	0	0
52	52	1261.07	1261.07	N/A		TRUE	0.713177	0.173358	1.93071	2.85767	0.225353	0.501457	5.93759	0.478654	1.03095	1.42772	0.00347093	0.0212708
53	53	1263.8	1263.8	N/A		TRUE	1.79849	0.00607049	0.915078	0.328253	0	0.526487	0.343423	0.02502	0.487325	0	0.084967	0.0891367
54	54	1266.07	1266.07	N/A		TRUE	0.0671692	0.0979571	1.17252	0.9903	0.00922728	0.197336	0.774677	0.0222908	0.711742	0	0.00897745	0.0117633
55	55	1273.38	1273.38	N/A		TRUE	0.705074	0.00504253	1.01268	0.21646	0.00779393	0.332822	0.599288	0.00927463	0.599663	0.827418	0	0.0072339
56	56	1298.79	1298.79	N/A		TRUE	0.580176	0.0995975	0.0817182	1.90218	0.169661	0.411197	3.22191	0.348619	0.0258544	0	0.00516878	0.0975605
57	57	1304.85	1304.85	N/A		TRUE	0.00633797	0.250705	1.56511	4.30336	0.364207	0.0288582	8.18625	0.70426	0.0312293	0	0.012663	0
58	58	1311.4	1311.4	N/A		TRUE	0.0817248	0	0.0111674	0	0.0145589	0.020097	0	0	1.02583	0.0542688	0.0115797	0.0044903
59	59	1338.95	1338.94	N/A		TRUE	1.91951	0.360567	0	0.0304343	0	0.00890122	0.0308451	0	0.0454974	1.2096	0.00723058	0
60	60	1342.91	1342.91	N/A		TRUE	0	0.0848809	0.466633	0.919662	0.136207	0.0883823	3.09392	0.287218	0.0254742	0.11442	0	0
61	61	1348.82	1348.82	N/A		TRUE	1.65654	0.300614	1.28903	4.88247	0.384143	1.47314	8.62933	0.787737	0.607915	0.251341	0	0
62	62	1351.6	1351.6	N/A		TRUE	0	0	0	0	0	0	0	0	0	2.625	0	0.0149761
63	63	1352.92	1352.92	N/A		TRUE	15.2877	0.649751	58.5944	41.1891	0.599657	35.7493	9.056	1.5432	56.3923	28.0851	0.0618112	0.0160638
64	64	1354.54	1354.54	N/A		TRUE	0	0.0677807	0.0985112	0.136878	0	0.284338	62.3753	0	0	0	0	0.0381677
65	65	1355.68	1355.68	N/A		TRUE	15.2158	0.0382566	16.51	2.68781	0.173109	2.25694	0.0448049	0.391543	0.0102017	0	0.00953064	0
66	66	1357.7	1357.7	N/A		TRUE	0.688372	0.0739477	0	0	0.394214	0	0	0	2.83814	0.0807755	0.00885629	0.00734976
67	67	1360.29	1360.29	N/A		TRUE	0.0647557	0	0.12686	0.0419822	0.013829	0.0220329	0.0936365	0	0.137376	0.63321	2.07429	0.0690448
68	68	1365.76	1365.76	N/A		TRUE	2.17658	0.00366393	0.0668857	0	0.355794	0.00887665	0.175467	0.0234114	0.0173078	2.10082	0.0158511	0.51872
69	69	1368.48	1368.48	N/A		TRUE	1.2228	0.0324573	1.74928	0.355151	0.00470213	0.420206	3.15576	0.0511451	5.63174	0.661935	0.747146	1.48675
70	70	1370.48	1370.48	N/A		TRUE	0.209183	0.00755389	0.016606	0	0.00723643	0.022609	1.84213	0.0201835	0.0212908	0	0.0749283	0.0235384
71	71	1374.51	1374.51	N/A		TRUE	3.69055	0.095384	2.88191	5.20542	0.093485	0.970064	14.5163	0.277005	9.74555	1.09378	0.00595758	0.0984198
72	72	1376.94	1376.94	N/A		TRUE	0.0748679	0.0372573	0.536212	0.0534499	0.035631	1.80193	0.239709	0.0126309	1.43813	0.703116	0.0908127	0.184791
73	73	1378.38	1378.38	N/A		TRUE	0.0400932	0.00187367	0.0770016	0	0.0308002	0	2.59865	0.367733	0.00403059	0.450022	0.345142	0
74	74	1386.66	1386.66	N/A		TRUE	0.873039	0.074946	1.27166	1.07512	0.111329	0.755579	2.68462	0.235617	0.919856	1.10932	0.00417442	0.178105
75	75	1390.66	1390.66	N/A		TRUE	0.137925	0.0446575	0.0108672	0.911302	0.0361689	0.555775	2.3421	0.0910815	2.0403	0.0276342	0.0395712	0.00835352
76	76	1392.84	1392.84	N/A		TRUE	2.07277	0.354338	1.0273	6.03276	0.426542	0	10.9608	0.934781	2.2499	0.0286429	0.106102	0
77	77	1396.52	1396.52	N/A		TRUE	0.257244	0.0125051	0.402287	0.448815	0.0210149	0.356026	1.73394	0.0643913	0.571537	0	0.0217247	0
78	78	1431	1431	N/A		TRUE	0.011684	0.0535662	0.126245	0.320068	0.0653409	0.0533758	1.67804	0.175009	0.0237432	0	0	0.00587448
79	79	1436.99	1436.99	N/A		TRUE	0.00169718	0.336349	0.617162	5.93001	0.491905	0	11.5708	0.892107	0.246853	0.0406842	0	0
80	80	1438.24	1438.24	N/A		TRUE	0	0	0	0.0476566	0	1.10216	0	0	0.031094	0	0	0.020106
81	81	1481.33	1481.33	N/A		TRUE	2.22996	0.384363	1.8663	6.46194	0.701815	3.43466	13.3573	1.03048	14.3082	0.142554	0	0.0361836
82	82	1485.18	1485.18	N/A		TRUE	0	0.0260088	0.0705549	0.523677	0	0.0225814	1.23875	0.0748477	1.20165	0	0	0
83	83	1503.57	1503.57	N/A		TRUE	0.203659	0.00592051	0.252817	0	0.111865	0.0159864	1.16549	0.0192113	1.50578	0.0101924	0	0
84	84	1525.01	1525.01	N/A		TRUE	2.94265	0.325325	0.142436	5.24833	0.45503	3.71215	11.2075	0.879937	7.19826	0	0.040375	0.0034636
85	85	1560.45	1560.45	N/A		TRUE	1.82385	0.0252197	3.24777	2.25574	0.0157547	1.10166	0.01671	0	0.137755	0.0476207	0	0.00435557
86	86	1569.31	1569.31	N/A		TRUE	0	0.225296	0.0645387	3.55282	0.416303	1.46529	7.15251	0.575673	3.29386	0.0222772	0	0
87	87	1571.29	1571.29	N/A		TRUE	0.00909635	0.149859	0	2.25489	0.00666271	0.0080846	0.757289	0.407375	0.188814	0.0974966	0.0341988	0
88	88	1572.86	1572.86	N/A		TRUE	0	0	0.939801	1.01481	0.0080687	0.483149	0	0	0	0	0	0
89	89	1606.41	1606.41	N/A		TRUE	0.0165576	0.00256235	4.9121	0	0	0.0422994	0.0494122	0.0103032	0.0990971	0	0.00325328	0
90	90	1608.2	1608.2	N/A		TRUE	0	0	2.58556	0.0266939	0	0.0156317	0	0	0.00836945	0.104153	0.0243508	0.0100563
91	91	1609.72	1609.72	N/A		TRUE	1.07777	0.0107472	1.17178	0.287842	0.177006	0.210027	2.33103	0.0265923	1.31407	0.315291	0.00246208	0.0105462
92	92	1613.08	1613.08	N/A		TRUE	0	0.224086	0	3.59511	0	1.63722	7.22181	0.578859	0.185992	0.223559	0	0.0746079
93	93	1647.76	1647.76	N/A		TRUE	0.028533	0	0.0355874	0.147151	0.00241938	0	0.14979	0.066473	0.0293768	1.16727	0	0
94	94	1657.71	1657.71	N/A		TRUE	1.25173	0.119682	0	1.89537	0.177965	1.31209	4.03191	0.29798	0.00356088	0	0.0236735	0
95	95	1674.23	1674.23	N/A		TRUE	0.293033	0.043835	0.0496092	0.848978	0.0752447	1.97925	0.465903	0.0479962	0.365467	0.0746583	0.00300825	0
96	96	1701.11	1701.11	N/A		TRUE	0.00542247	0.089592	0.0123989	1.57354	0.113171	0.236102	2.76917	0.236418	0.401645	0	0	0
97	97	1702.62	1702.62	N/A		TRUE	2.30178	0.0828426	0.665372	13.0676	0.557582	2.409	6.81199	0.096473	0.963947	4.53802	0	0.0179303
98	98	1704.53	1704.53	N/A		TRUE	0.468756	0.0118216	1.98162	13.7092	0.013772	0.203387	0.122037	0	0.00705311	0	0	0
99	99	1715.71	1715.71	N/A		TRUE	0.930996	0.0015855	0.540712	1.54187	0.0111327	0.696847	0	0	0	0.49715	0	0
100	100	1719.6	1719.6	N/A		TRUE	1.39378	0.0630616	2.9104	15.5219	0.416204	4.20513	5.17858	0.0781144	1.27577	2.39776	0	0
101	101	1723.9	1723.9	N/A		TRUE	1.27454	0.0200078	0.140896	2.63051	0.00774503	0.227667	1.47579	0.0262593	0.00330589	0.964385	0	0
102	102	1725.85	1725.85	N/A		TRUE	0.842541	0.00744673	0.0493784	4.98779	0.0820416	0.981531	0.976744	0	0.00352062	0	0.00733501	0.00622481
103	103	1732.01	1732.01	N/A		TRUE	0.0149247	1.52286	0.0143642	0.243268	5.42652	0.0146244	0	0.100254	0	0.02536	0.0069495	0
104	104	1740.49	1740.49	N/A		TRUE	0.0590367	0.0115557	0.530648	1.63032	0.0422064	0.0856288	0.454162	0	0.158931	0.0653371	0.00273302	0
105	105	1745.14	1745.14	N/A		TRUE	0.00464628	0.0295664	0.00182302	0.652902	0.10036	0.162419	1.17027	0.101154	0	0	0	0
106	106	1748.96	1748.96	N/A		TRUE	0.27163	1.00753	0.0191658	0.675189	5.40089	0.406995	0	0.202908	0.00514167	0	0.00966968	0.0045789
107	107	1762.16	1762.16	N/A		TRUE	0.387509	0.558144	0.225683	0.797509	0.938164	0.288199	1.42103	0.183004	0.396532	0	0	0
108	108	1789.56	1789.56	N/A		TRUE	8.62262	0.278213	12.0079	54.6098	1.5056	9.67728	17.0539	0.659147	11.9832	28.8185	0.00637536	0
109	109	1791.96	1791.96	N/A		TRUE	0	0.0174173	4.64191	19.5527	0.0981508	0	22.7723	0	3.68499	0	0.0306887	0
110	110	1793.8	1793.8	N/A		TRUE	0.818508	0.011905	0	0.110826	0.0866747	1.73093	0.0192257	0	1.69399	0.75003	0	0
111	111	1806.57	1806.57	N/A		TRUE	11.057	0.278323	22.5843	8.29778	0.165014	7.49377	9.29993	1.5615	3.28196	19.4983	0.0201907	0
112	112	1808.43	1808.43	N/A		TRUE	3.01387	0.237192	9.30518	1.86786	0.0496431	0.0386522	1.13222	0	9.43983	0	0.0205947	0
113	113	1809.94	1809.94	N/A		TRUE	0	0	0	2.72223	2.03463	0	2.70481	0	5.23222	0	0	0
114	114	1811.05	1811.05	N/A		TRUE	0	0.0834347	2.22278	0	0	2.53243	0	0.359064	3.92636	0	0.0611765	0
115	115	1812.3	1812.3	N/A		TRUE	2.32387	0	0	15.6443	0	0	20.018	0	0	1.24757	0	0
116	116	1813.65	1813.65	N/A		TRUE	1.1588	0.068276	1.90213	2.20856	0.0304926	1.01979	0	0.203246	1.34246	0	0.0223207	0
117	117	1822.87	1822.87	N/A		TRUE	1.28058	0.00624303	0.228	1.55916	0.0697722	1.38433	3.46453	0.0498346	4.67555	0.458331	0	0
118	118	1827.48	1827.48	N/A		TRUE	0.448588	0.0395968	0.917623	6.15723	0.199086	0.269639	1.14394	0.109727	1.37175	0.0417255	0	0
119	119	1828.67	1828.67	N/A		TRUE	0	0	0	0	0	0.498275	4.64641	0	0	0	0	0
120	120	1833.76	1833.76	N/A		TRUE	0.378938	0.0183831	0.663268	2.71455	0.144544	0.52224	2.18046	0.0504716	0.416379	0.24418	0	0
121	121	1835.22	1835.22	N/A		TRUE	0	0.00904906	0	0	0	0	0	0.0520172	1.03177	0.156118	0	0
122	122	1836.39	1836.39	N/A		TRUE	0.1429	0.00295086	0.129383	1.04081	0.0826941	0.126504	1.74451	0	0.205058	0	0.0247066	0
123	123	1839.92	1839.92	N/A		TRUE	0.431533	0.00838289	0.774609	1.04507	0.0366698	0.106604	0.562582	0.0206301	0.803727	0	0.00763722	0
124	124	1842.27	1842.27	N/A		TRUE	0.165956	0	0.00164997	1.18561	0	0.0122453	0	0	0	0.246533	0	0
125	125	1849.94	1849.94	N/A		TRUE	0.345686	0.0147886	0.219158	1.51054	0.0982851	0.276997	2.22304	0.050979	0.432562	0	0.0279993	0
126	126	1851.83	1851.83	N/A		TRUE	0.460574	0.0282455	0.514101	1.03088	0.0301004	0.224304	0.599106	0.0576835	0.220657	0	0	0
127	127	1910.43	1910.43	N/A		TRUE	0.00838388	0	0.0327229	0	0	0.0102003	0.662215	0	1.02266	0	0	0
128	128	1931.15	1931.15	N/A		TRUE	0.0465356	0	0.0404028	0.376413	1.58749	0	0	0	0.0421006	0	0.151725	0
129	129	1944.67	1944.67	N/A		TRUE	0.273676	3.19087	0.0365633	0.637834	0.536848	0.012319	1.06606	0.422132	0.107392	0	0.0611235	0
130	130	1962.17	1962.17	N/A		TRUE	0	0.80694	0.0735101	0.889637	3.37766	0.092907	0.102321	0.319179	0.053926	0	0	0
131	131	1975.37	1975.37	N/A		TRUE	0.00766866	0	0.00654295	0	0.0203355	0.00635273	11.8023	0	0.0111859	0	0.00990258	0.0121082
132	132	2018.25	2018.25	N/A		TRUE	0	0	0.00244325	0.00797186	0	0.0391249	0.0116623	0	0.006576	5.59585	0	0
133	133	2049.2	2049.2	N/A		TRUE	14.272	58.2971	7.69798	58.6141	100	5.91695	13.7167	25.9251	6.63324	0	0.122637	0.011189
134	134	2066.24	2066.24	N/A		TRUE	8.1361	19.3493	3.78589	29.6319	1.69976	4.75622	7.23856	12.1155	2.70032	0	0	0
135	135	2071.23	2071.23	N/A		TRUE	3.72639	3.23337	2.30095	15.6008	0.068845	2.43384	4.25959	4.99821	0	0.010476	0	0
136	136	2072.95	2072.95	N/A		TRUE	0	0.00333439	0	0	0	0.00654964	0	0	1.37514	0	0.00638563	0
137	137	2083.54	2083.54	N/A		TRUE	0.439508	0.387986	0.165039	0.980242	1.22913	0.155591	0.269744	0.7693	0.103935	0	0	0
138	138	2087.21	2087.21	N/A		TRUE	0.585438	0.53141	0.329132	2.46026	1.11301	0.240359	0.64959	0.829405	0.220791	0	0.096427	0
139	139	2093.2	2093.2	N/A		TRUE	0.785215	0.297637	0	3.72893	0.49953	0.658199	0.937638	1.02337	0.449655	0	0	0
140	140	2115.31	2115.31	N/A		TRUE	0.190951	0.0621451	0	1.10696	0.0978134	0	0.180178	0	0	0	0	0
141	141	2128.21	2128.21	N/A		TRUE	0	0	0.0139096	0.53491	0.011764	0.468961	5.84646	8.49453	1.91535	0	0	0
142	142	2145.25	2145.25	N/A		TRUE	0.0466642	0	0.270254	0.0755187	0	0.0554437	3.77902	6.43191	1.85318	0	0.00347551	0.0111801
143	143	2147.27	2147.27	N/A		TRUE	0	0	0	0	0	0.00444177	2.86862	0	0	0	0	0
144	144	2150.22	2150.22	N/A		TRUE	0	0.00810453	0	0	0.0207755	0.0084467	3.34362	2.50733	0.477971	0.0136043	0	0
145	145	2160.14	2160.14	N/A		TRUE	3.10148	0.10683	8.02155	19.731	0.3374	0.595093	10.9644	0.157243	0.611121	2.06058	0	0
146	146	2164.02	2164.02	N/A		TRUE	0.0123531	0	2.74942	1.14865	0	0.0314768	0.014311	0	0.00378455	0	0	0
147	147	2182	2182	N/A		TRUE	0.157694	0.00118516	0.0656296	1.47271	0.00827754	1.3629	0.969443	0.0393524	0.550142	0.041058	0	0
148	148	2206.81	2206.81	N/A		TRUE	0.587287	0.00166593	0.959895	1.19654	0.0227731	1.10146	0.370035	0.0019966	0.686548	0	0.00600783	0
149	149	2356.25	2356.25	N/A		TRUE	0	0	0.0806019	0	1.27423	0.02508	0	0	0	0	0	0
150	150	2388.87	2388.88	N/A		TRUE	0	0	0	0.0365397	1.30364	0.012775	0.078576	0.0365485	0.0589424	0	0.130231	0.0761404
151	151	2412.03	2412.03	N/A		TRUE	0.0896061	0	0.174757	1.13986	0.0182886	0.540527	0	0	0.00676835	0.153241	0	0.0342592
152	152	2422.76	2422.76	N/A		TRUE	1.5262	0.0163837	2.46978	0	0.0156844	0.0151273	0	0	0.0113715	0	0	0
153	153	2430.86	2430.86	N/A		TRUE	0.40013	0	0.194225	1.90794	0.0539609	2.07732	0.173941	0	0	0	0	0
154	154	2437.14	2437.14	N/A		TRUE	0.859065	0	1.20103	0.119068	0	0.0854411	0.00785007	0.028925	0	0	0	0
155	155	2443.91	2443.91	N/A		TRUE	1.18316	0.0504487	4.68977	17.8862	0.570937	2.39778	0.0451447	0	0	4.75267	0.0315146	0.0291142
156	156	2445.47	2445.47	N/A		TRUE	0.985532	0	0	5.53881	0	10.5124	0.0513819	0	1.89148	0	0	0
157	157	2447.96	2447.96	N/A		TRUE	0	0.00480672	0.680463	3.95524	0.0105662	0.879125	0	0	0.0866175	0	0	0.0448508
158	158	2460.09	2460.09	N/A		TRUE	0.215434	0	0	0.161696	0.0242268	1.15718	0	0	0	0.294812	0	0
159	159	2461.94	2461.94	N/A		TRUE	0.772172	0.00857122	0.456683	2.48668	0.0225532	0.766908	2.00699	0.0233265	0.862896	0	0	0
160	160	2463.11	2463.11	N/A		TRUE	0.393101	0	0.985246	0	0.0210198	0	1.06186	0	0.326708	0	0.0267501	0
161	161	2465.52	2465.52	N/A		TRUE	0.163209	0	0.324408	1.12365	0.0281892	0.950178	0.348904	0	0.296911	0.31614	0	0
162	162	2469.59	2469.59	N/A		TRUE	0.0122948	0.145904	0.00231853	0.436026	2.13371	0.0781417	0	0.00803748	0	0	0	0
163	163	2471.53	2471.53	N/A		TRUE	0.00494764	0	0.0240318	0	0	0.155917	0	0	0.0242996	1.83588	0	0
164	164	2477.57	2477.57	N/A		TRUE	1.11341	0.0212097	1.37561	4.42188	0.152652	4.00004	1.65193	0.0127131	1.34584	1.06671	0	0.0167225
165	165	2481.44	2481.44	N/A		TRUE	0	0.0259493	0.32113	1.05636	0.00706317	0.792126	0.259205	0	0.0344144	0	0.400163	0.194717
166	166	2486.39	2486.39	N/A		TRUE	0.886608	0.0251016	0.296096	1.40613	0.0553866	0.285972	0.551884	0	0.22859	0	0	0.0152912
167	167	2488.58	2488.58	N/A		TRUE	0.0897351	0.00180583	0.244362	0.347306	0.00885417	1.05711	0.305382	0	0.328759	0.976769	0	0
168	168	2492.08	2492.08	N/A		TRUE	0	0.0405108	5.30897	0.266492	0.459069	0	8.90861	0	0.0109047	0	0	0
169	169	2494.06	2494.06	N/A		TRUE	7.84861	0.452834	46.239	73.9653	1.3615	36.5444	72.7605	1.42688	91.1628	29.5399	0	0.178124
170	170	2495.19	2495.19	N/A		TRUE	24.2085	0	0	0	0	3.304	0	0	0	9.92857	0.0442628	0
171	171	2496.43	2496.43	N/A		TRUE	0	0	23.0359	74.0834	0	0	13.6905	0.649755	0.88051	0	0.0241956	0.0215726
172	172	2498.19	2498.19	N/A		TRUE	3.40285	0	0	0.640667	0.348269	3.17052	2.63973	0.0863482	1.22166	1.07759	0.0970618	0
173	173	2500.11	2500.11	N/A		TRUE	0.770757	0	1.97061	1.68214	0	1.26429	0.0886947	0	1.67813	0.372745	0	0
174	174	2503.38	2503.38	N/A		TRUE	0.0455368	0	0.0900962	1.2806	0.0124483	1.11399	0.398671	0	0.0551288	0	0	0
175	175	2510.39	2510.39	N/A		TRUE	0.561636	0.025677	2.16039	5.1834	0.105452	1.16916	0.156975	0.0936695	4.44777	1.13459	0	0.0108676
176	176	2512.1	2512.1	N/A		TRUE	0	0	2.21259	0.388414	0	0.373519	0	0	0.458508	0.210122	0	0.0462485
177	177	2514.39	2514.39	N/A		TRUE	0.589616	0.0171353	0.627337	2.00625	0.0782128	1.37798	3.8368	0.0250563	1.5617	0.072245	0.0323908	0
178	178	2516.37	2516.37	N/A		TRUE	1.21251	0.0244982	2.31963	3.19098	0.157447	1.16634	3.69379	0.0808751	2.56245	0.224398	0	0
179	179	2517.93	2517.93	N/A		TRUE	0.849619	0	0	1.33199	0	0	0	0	0	0.453076	0.015485	0.00904326
180	180	2520.15	2520.15	N/A		TRUE	0.229764	0.00274724	0.575395	27.5304	0.547235	9.70598	12.1214	0.180104	8.70468	0	0	0
181	181	2521.54	2521.54	N/A		TRUE	0.189418	0	0.175003	0.145101	0.10734	9.57451	3.26435	0	0.466515	0	0.0207233	0
182	182	2523.6	2523.6	N/A		TRUE	0.298118	0	0.110007	0.646073	0.0278815	1.03987	0.235549	0.0280881	2.12843	0	0	0
183	183	2526.36	2526.36	N/A		TRUE	1.49949	0	1.45677	0.469414	0	3.17568	0.449413	0	1.36735	0	0.00559766	0
184	184	2527.9	2527.9	N/A		TRUE	4.27152	0.092103	11.16	16.6525	0.311721	6.94286	17.8554	0.331665	17.8607	6.72358	0	0
185	185	2530.06	2530.06	N/A		TRUE	0.815048	0.0123473	2.52113	3.35308	0.029792	0.115939	3.30477	0.0308211	0.824921	0.117116	0.00791678	0
186	186	2532.04	2532.04	N/A		TRUE	0	0	1.40416	0.228962	0.0772773	0.472502	3.72073	0.0103012	1.09187	0	0	0
187	187	2533.17	2533.17	N/A		TRUE	0.281921	0.0178461	0	0	0	0.586211	0	0	1.99428	0	0	0
188	188	2534.28	2534.28	N/A		TRUE	0.423283	0	0	1.29305	0.00853313	0	1.19723	0	0	0	0	0
189	189	2536.34	2536.34	N/A		TRUE	0.303787	0	0.192878	2.13105	0.0340095	1.26854	1.14355	0	0.441257	0	0	0
190	190	2542.66	2542.66	N/A		TRUE	1.12823	0.18556	1.821	2.07421	0.0452182	0.761521	2.89846	0.0632071	1.58267	0.624667	0	0
191	191	2544.42	2544.42	N/A		TRUE	0.105193	0.010961	0.132278	0.0967225	0.0367474	0.762983	2.09682	0.0566512	0.969648	0.617889	0	0
192	192	2546.54	2546.54	N/A		TRUE	0.266575	0	0.414204	0.401682	0.0115834	0	0.20436	0	1.00823	0	0	0
193	193	2550.52	2550.52	N/A		TRUE	0	0	2.12981	1.81608	0.0960802	0.628458	2.83488	0.0395081	0.877383	0.0369702	0	0
194	194	2551.92	2551.92	N/A		TRUE	0.797123	0.101654	0	0.740761	0	0.222247	4.20491	0.192591	0.596888	0	0	0
195	195	2553.69	2553.69	N/A		TRUE	0.725723	0.00189195	0.65919	5.91218	0.121863	2.11869	2.53883	0.0400749	2.11019	0	0	0
196	196	2558.51	2558.51	N/A		TRUE	0.336182	0	0.982241	0.0840106	0	0.301979	1.35917	0	0.0191017	0	0	0
197	197	2560.39	2560.39	N/A		TRUE	1.20994	0.0144815	1.35509	3.11441	0.0967245	1.39515	4.18331	0.0661613	1.75033	0.752973	0.294545	0
198	198	2563.6	2563.6	N/A		TRUE	0.343467	0	0.351889	0.154919	0	0.350782	0.219358	0	1.51131	0.0500597	0.155999	0
199	199	2566.71	2566.71	N/A		TRUE	2.12464	0.0130059	4.6019	0	0.0763868	0.468844	4.33132	0.0431558	6.70875	0.137322	0.336005	0
200	200	2568.18	2568.18	N/A		TRUE	0	0	0	1.50258	0	0.181085	0	0	1.02574	0	0.103095	0
201	201	2571.18	2571.18	N/A		TRUE	0.0406332	0	0.143691	0.502934	0	0.440132	0	0	1.86662	0	0	0
202	202	2576.16	2576.16	N/A		TRUE	0.450394	0	0.460696	0.614247	0.0196943	0.646025	2.12699	0.00956559	0.733856	0.163786	0	0.00371329
203	203	2582.42	2582.42	N/A		TRUE	1.6828	0.434395	0.400349	1.10282	1.37987	1.18119	0.61507	0.296989	0.289903	0	0	0
204	204	2584.4	2584.4	N/A		TRUE	0.318094	0.928029	0.277989	1.13139	1.4642	0.44621	1.29549	0.263832	0	0	0.0197524	0.0132399
205	205	2586.45	2586.45	N/A		TRUE	0	0	0.15711	1.00943	0	0	0.688394	0	0.129652	0	0	0
206	206	2589	2589	N/A		TRUE	0.193369	0	0	0.528767	0	0.0405064	0	0	1.05088	0	0	0
207	207	2592.64	2592.64	N/A		TRUE	0.319425	0.00241377	0.307664	0	0	0	0.889249	0.0170348	0.860707	1.67532	0	0
208	208	2594.17	2594.17	N/A		TRUE	0.0379824	0	0.0569951	0.866973	0.010987	0.327475	1.38477	0	0.0423525	0	0	0
209	209	2608.5	2608.5	N/A		TRUE	0.369373	4.73992	0.0917727	0	0	0.277622	0.650423	0.188296	0.1436	0	0	0
210	210	2647.01	2647.01	N/A		TRUE	0.863367	0.0808649	1.34881	4.03291	0.0481522	2.04871	1.64345	0.0161016	2.11678	0.640492	0	0
211	211	2658.95	2658.95	N/A		TRUE	0	0	0.0215153	1.14808	0.018581	1.6051	0	0	0	0	0	0
212	212	2722.64	2722.64	N/A		TRUE	0.122519	7.61317	0	0.0455333	0	0.0233228	0	0	0.016572	0	0	0.0514471
213	213	2726.49	2726.49	N/A		TRUE	0.00522123	2.01546	0	0.073019	0	0.0118719	0.0480951	0	0	0	0	0.0151511
214	214	2737.5	2737.5	N/A		TRUE	1.29549	0.275646	0.00711476	2.95564	16.8184	0.158382	3.4428	1.25679	0.0183859	0.696251	0.0904883	4.28688
215	215	2745.51	2745.51	N/A		TRUE	0.0121514	1.39371	0	0.0524165	0.758274	0.0134855	0.0304716	0.0643823	0.0095542	0	0.0135381	0
216	216	2754.16	2754.16	N/A		TRUE	0.193631	0.67856	0.17262	0.607066	0.142958	0.208077	9.72048	2.20171	0.33546	0.679024	1.80375	0.162898
217	217	2756.29	2756.29	N/A		TRUE	0.266392	0.049157	0	2.50232	0.146193	0.521697	0	0	0	4.70446	0.0372981	0.0101155
218	218	2757.99	2757.99	N/A		TRUE	0	0.261673	0	0	0	0	0	1.04531	0.79629	0	2.90295	0
219	219	2759.58	2759.58	N/A		TRUE	0.0333219	0	0.0762415	0.360575	1.98719	0.204755	0.0281875	0.0365182	0.00654557	0.285049	0	0
220	220	2780.09	2780.09	N/A		TRUE	9.84597	0.0505184	13.4572	23.8155	0.499511	24.0421	8.85947	0.117393	19.6918	1.38095	0.0114558	0
221	221	2791.53	2791.53	N/A		TRUE	0.461138	0	0.762011	0.811895	0.0225528	0.444103	2.90032	0.150184	3.66395	0	0.0117089	0
222	222	2796.12	2796.12	N/A		TRUE	3.1884	0.00212979	10.888	5.52728	0.0415391	12.3829	2.41264	0.00984439	19.9934	0.163441	0.00603607	0
223	223	2800.13	2800.13	N/A		TRUE	0	0	0	0.0217001	0	0	0	0	4.5698	0	0.00520929	0
224	224	2802.93	2802.93	N/A		TRUE	0.991231	0	1.21642	2.53121	0	1.34893	0.971412	0.00843526	2.24733	0.116201	0	0
225	225	2804.11	2804.11	N/A		TRUE	0	0.0485819	0.00519297	0	0.211117	1.39682	0	0	0.00418269	0	0.154579	0.0755725
226	226	2812.1	2812.1	N/A		TRUE	0.73503	0.0626236	2.53613	2.44946	0.0141126	6.09519	0.585112	0	8.05586	0	0.00613138	0
227	227	2818.86	2818.86	N/A		TRUE	0.334256	0.0481459	1.19031	0.899848	0.0159479	1.27288	0.339923	0	3.50923	0	0	0
228	228	2820.71	2820.71	N/A		TRUE	0.105097	1.1842	0	0.348047	4.48622	0.274981	0	0.348012	0	0.0771549	0.173015	0
229	229	2834.58	2834.58	N/A		TRUE	0.11403	0	0.381119	0.296278	0.202489	0.695453	0.0966188	0	1.08659	0.273272	0	0
230	230	2836.63	2836.63	N/A		TRUE	12.5202	41.7297	0	0.219968	0	0.0213889	3.73296	8.78235	0.17106	0	1.38695	1.51025
231	231	2837.79	2837.79	N/A		TRUE	0	0.16834	1.20994	0.151227	1.61437	0	0	0	0	0	0	0
232	232	2842.65	2842.65	N/A		TRUE	0	0.354273	0.0906991	0.123608	1.32007	0.0142777	0.0076098	0.0848292	0.125479	0.096847	0	0
233	233	2844.17	2844.17	N/A		TRUE	0.0108677	0.0190937	0	4.61447	0.053853	3.16936	0	0	0	0	0	0
234	234	2851.21	2851.21	N/A		TRUE	0	0	0.118416	19.9748	12.7358	0.0817816	0.0713385	0.226813	0.251503	0	0	0
235	235	2852.79	2852.79	N/A		TRUE	0.015644	0	0	0	1.30715	0	0	0	0	0	0.00527838	0.0290829
236	236	2858.61	2858.61	N/A		TRUE	1.37322	5.42868	0.0312243	0.017423	0.353295	0.0171286	0.138727	1.3661	0	0	0	0
237	237	2860.55	2860.55	N/A		TRUE	0	0.696297	0.0229139	0.218887	2.13641	0	0	0	0.0101174	0	0.0381711	0
238	238	2872.65	2872.65	N/A		TRUE	0	0	0.0303005	3.56934	3.33934	0.0965054	0	0.016315	0.0882522	0	0	0
239	239	2901.07	2901.07	N/A		TRUE	1.14282	0	1.38565	0.124775	0.207169	0.584971	0.239366	0	0.0707921	0	0.00706035	0.0204776
240	240	2903.08	2903.08	N/A		TRUE	0	0.0621104	0	1.72637	0	0	0	0.0890903	0.0782827	0	0	0.035364
241	241	2927.29	2927.29	N/A		TRUE	0.0172309	0.00822376	0.015631	0.30421	0.0391832	1.56334	0	0	0.231718	0	0	0
242	242	2933.62	2933.62	N/A		TRUE	0	0	0.00825613	0.0312647	0.0546007	0.0161665	0	0.0273152	0.00894693	0.315352	0.688246	1.16137
243	243	2949.74	2949.74	N/A		TRUE	1.74989	3.57204	0.498187	0.0138369	0.0115152	0.0448381	0.249913	0.534735	0	0	0	0.00864846
244	244	2953.42	2953.42	N/A		TRUE	0	0	0.00542484	0	0	0	1.44811	0	0	0	0	0.0276416
245	245	2959.09	2959.09	N/A		TRUE	0.0118199	0	0.10266	3.6533	0.0480099	2.01342	0.428994	0	0.446606	0	0	0
246	246	2961.63	2961.63	N/A		TRUE	0	0	0.00523726	0	0	0.0946109	0	0	1.2927	0	0	0
247	247	2963.81	2963.81	N/A		TRUE	0.130593	0	0.0275201	0.555757	1.53091	0.0634806	0.103438	0	0.23803	0.08434	0	0
248	248	3025.58	3025.58	N/A		TRUE	0.0663361	0	0.133847	0.289684	0	0.23751	1.01593	0.0250662	1.47577	0	0	0
249	249	3031.46	3031.46	N/A		TRUE	0.0325468	0.00522726	0.0496894	0.220089	0.0184739	0.18523	0.814209	0.0156462	0.911447	0.194731	0.255913	1.00634
250	250	3046.65	3046.65	N/A		TRUE	0.00741249	0.620124	0	0.132242	3.18443	0	0	0.0201617	0	0	0.0656299	0
251	251	3099.36	3099.36	N/A		TRUE	0.0899122	0.0712829	0.0882125	1.186	0.0939632	3.8248	0.141171	0	0.76649	0	0.0382423	0
252	252	3113.35	3113.35	N/A		TRUE	0.00577206	0	0	0.98982	0	4.2048	0	0	0	0	0	0
253	253	3129.89	3129.89	N/A		TRUE	0	0	0	0	0	0.0217283	0	0	0	0.387408	0.176922	1.61342
254	254	3151.56	3151.56	N/A		TRUE	1.86225	0.0037743	0.481468	1.71389	0.0516566	1.66682	2.07154	0.0196905	0.946585	0.0364684	0.0710416	0
255	255	3155.39	3155.39	N/A		TRUE	3.75626	0	4.14363	6.7289	1.29455	11.5148	0.268391	0	6.70548	0	0	0
256	256	3159.39	3159.39	N/A		TRUE	0.0216048	0.00925741	0.0175987	0.154327	0.0455559	2.76931	0	0	0	0	0	0
257	257	3168.5	3168.5	N/A		TRUE	1.83156	2.90221	0	10.4397	9.51438	1.30806	2.55049	1.73667	0.150608	0.0533714	0	0
258	258	3172.39	3172.39	N/A		TRUE	0.413142	0	0.382357	0.967065	0.151083	2.19449	0	0	0.27681	0.0176977	0	0
259	259	3177.38	3177.38	N/A		TRUE	0.251719	0.0118763	0.45072	0.98626	0.161485	3.03115	0	0	0.0044332	0	0.0420911	0
260	260	3185.69	3185.69	N/A		TRUE	0	1.80412	0	6.41426	6.62641	0.377663	0	1.14711	0.121895	0	0	0
261	261	3187.26	3187.26	N/A		TRUE	0.56114	0.0330708	0.243626	0.229185	0.105022	0.0176791	1.04829	0.150179	0.0851	0.0547374	0	0
262	262	3190.71	3190.71	N/A		TRUE	0.81551	1.16579	0.0373706	3.9635	0.0744593	0.303067	0.809951	0.826917	0	0.220914	0	0
263	263	3192.72	3192.72	N/A		TRUE	4.72997	10.5445	0.90976	0.0573398	2.68611	0.289155	0.0365728	0.0844568	0.0317428	0	0	0
264	264	3207.32	3207.32	N/A		TRUE	0.246166	0.406669	0	1.44913	1.24016	0.0856561	0.239906	0.319396	0	0.0133191	0.0604783	0
265	265	3212.49	3212.49	N/A		TRUE	4.2798	0.451902	0.0545237	2.22043	1.0494	3.4949	1.31117	0.357433	18.1655	0.0930345	0	0
266	266	3214.9	3214.9	N/A		TRUE	2.39333	1.15403	1.11912	0	0.089807	0.0376852	0.0764935	0.108171	0	0	0.0892769	0.0188252
267	267	3288.79	3288.79	N/A		TRUE	0.176781	4.85131	0.156856	1.18	20.6631	0.167958	0	0.214891	0.048725	0	0	0
268	268	3309.55	3309.55	N/A		TRUE	0.268227	0	1.13155	0.286697	0	0.52311	0	0	1.80373	0	0	0
269	269	3311.13	3311.13	N/A		TRUE	0	1.01837	0	0.100053	2.08676	0	0.63832	0.951237	0	0	0	0
270	270	3321.94	3321.94	N/A		TRUE	78.6036	100	24.9443	0.695905	0	0.452941	81.0859	100	20.8678	0.020418	0	0
271	271	3323.52	3323.52	N/A		TRUE	0.148915	0.00996729	0.00778634	0	0	0.560479	0	1.99287	0.0957143	0	0.00613887	0
272	272	3327.85	3327.85	N/A		TRUE	16.5305	0	30.349	20.4585	1.86489	21.7487	10.2963	0.0291535	0	0.0249619	0	0
273	273	3328.98	3328.98	N/A		TRUE	0	0	0.0118364	0.253585	0	0	0	0	62.8103	0	0	0
274	274	3331.39	3331.39	N/A		TRUE	0.086988	0	14.1971	0.0426572	0.0197643	2.01988	0.0440587	0.00462102	0.0387225	0	0	0
275	275	3335.95	3335.95	N/A		TRUE	0.0191592	0.0219329	0	12.5208	24.5735	1.63577	0	0.0465025	0.221671	0	0	0
276	276	3338.52	3338.52	N/A		TRUE	0	1.24325	0.266219	0.101464	0.0583517	0	1.39626	0.494364	0	0	0	0
277	277	3341.44	3341.44	N/A		TRUE	0.662453	0.00360278	0.00637081	27.2136	0.107031	13.0513	0	0.373851	0	0	0	0
278	278	3343.99	3343.99	N/A		TRUE	9.18633	7.11664	3.38456	0	0.240512	0.378158	11.8941	10.2523	6.58851	0	0	0.0331227
279	279	3346.27	3346.27	N/A		TRUE	0.974471	0.0164508	1.11402	2.50672	0.0177833	2.3362	0.0528542	0	0	0	0	0
280	280	3348.5	3348.5	N/A		TRUE	2.7043	0.0183734	3.14556	3.61414	0.0927681	0.0296601	0	0	0	0	0.0278363	0
281	281	3350.25	3350.25	N/A		TRUE	0	0.0298729	4.35341	0	0	0	0.943081	0	4.6588	0	0	0
282	282	3358.1	3358.1	N/A		TRUE	0	0	0	3.15818	2.55956	0.21152	0.0505749	0	0.0531135	0	0	0.156735
283	283	3359.87	3359.87	N/A		TRUE	1.51025	1.22736	0.504674	0	0	0	0	1.55035	0.175234	0	0	0
284	284	3361.23	3361.23	N/A		TRUE	0.0101914	0.0126714	0.0206366	0.0887992	0	1.71881	1.60235	0	0.0453422	0	0	0
285	285	3363.94	3363.94	N/A		TRUE	0	0.00500942	0.0341351	4.98579	0.0304164	5.60676	0	0	0.00274671	0	0	0.054375
286	286	3365.89	3365.89	N/A		TRUE	1.3093	0.71176	0.806336	0.0525407	0	0	2.90458	1.72949	0.97677	0	0	0
287	287	3395.64	3395.64	N/A		TRUE	0.234551	0	0.550649	0.158338	0.146487	0.310512	0	0	1.13802	0	0	0
288	288	3397.55	3397.55	N/A		TRUE	9.51902	0.0697193	13.5291	3.98448	0.0382653	1.97494	7.94315	0.0897109	10.4801	1.289	0	0
289	289	3413.92	3413.92	N/A		TRUE	4.14014	0.0372568	9.05144	5.23824	0.0148511	3.29839	9.08555	0.107679	13.5392	0.642173	0	0
290	290	3416.22	3416.22	N/A		TRUE	2.09955	0	0.136336	0.031099	0	0	0.639683	0	0.129801	0.38432	0	0
291	291	3420.41	3420.41	N/A		TRUE	1.50312	0.0236685	2.41896	0.649621	0.0508304	0	0.923258	0.00913275	0	0.00864116	0	0
292	292	3422.16	3422.16	N/A		TRUE	0.0632996	0	0	0.401697	0.0145075	0.121536	1.37739	0	0.925095	0.0634689	0	0.0077891
293	293	3428.98	3428.98	N/A		TRUE	0.921331	0.0110251	1.4386	0	0.0880983	0.715636	0.413682	0	1.13465	0.228102	0	0
294	294	3430.73	3430.73	N/A		TRUE	1.89249	3.70655	4.91871	3.60867	7.53238	1.83557	4.46424	1.20188	6.94405	0.231223	0	0
295	295	3433.97	3433.97	N/A		TRUE	1.03353	0.0156151	0	0.742445	0	0.542039	0.284925	0	0	0.19434	0	0.00401619
296	296	3436.53	3436.53	N/A		TRUE	1.18964	0.00441048	1.51175	0.765121	0	0.451093	1.5501	0.0157521	2.19402	0.213206	0	0
297	297	3460.44	3460.45	N/A		TRUE	2.03184	0.0110288	0.271515	1.84267	0.135112	8.33229	0.0497444	0	0	0	0	0.0109235
298	298	3492.65	3492.65	N/A		TRUE	0.349758	0.0127787	0.148606	1.00025	0.0374356	0.390493	0.0145618	0.0499629	0.127532	0.100568	0.250279	0.241568
299	299	3509.1	3509.1	N/A		TRUE	0.026105	0.0679615	0.00769518	2.0455	0	0.057003	0.102603	0	0	0	0.074317	0
300	300	3542.62	3542.62	N/A		TRUE	0	0	0	0.313223	0.0300081	1.05593	0.873196	0.0555456	0	0	0	0.0145469
301	301	3562.49	3562.49	N/A		TRUE	0	0.00607423	0.0815608	0.497068	0	0.132804	0	0	1.05834	0	0	0
302	302	3563.73	3563.73	N/A		TRUE	0.189269	0	0.246616	0	0	0.294458	1.0528	0.0298784	0	0	0	0
303	303	3573.27	3573.27	N/A		TRUE	0	0.0279316	0	0	0	0	0	0	0	1.13873	0	0
304	304	3574.47	3574.47	N/A		TRUE	2.96453	0	2.20434	3.58276	0.0676916	6.38874	0	0	0	0	0	0
305	305	3579.48	3579.48	N/A		TRUE	0.0115983	0.00589083	0.401993	2.45452	0	0.909883	0.539986	0	0.00909842	0	0	0
306	306	3580.92	3580.92	N/A		TRUE	0.522189	0	0	0	0.00795878	0	0	0	0.185575	2.28817	0	0
307	307	3596.18	3596.18	N/A		TRUE	1.48609	0	2.88243	11.3549	0.105882	0	3.8308	0	0	2.33666	0.0130552	0.0405986
308	308	3598.02	3598.02	N/A		TRUE	0.00625508	0.00372319	1.80681	0	0	0.434756	0	0	1.18192	0.0227144	0	0.061471
309	309	3599.47	3599.47	N/A		TRUE	1.22918	0	0	0.147408	0.0192495	3.37583	0	0	0.0141675	1.97247	0	0.00484618
310	310	3601.1	3601.1	N/A		TRUE	0.163723	0	0.168962	8.63569	0.0674501	0.0907867	0.822834	0	0.145887	0	0	0
311	311	3606.54	3606.54	N/A		TRUE	2.03105	0.0228239	3.07332	6.04632	0.340841	4.48704	12.4084	0.384955	8.25014	0	0	0
312	312	3608.55	3608.55	N/A		TRUE	0.0158093	0.0147543	0.103926	0	0	0.0236721	0	0	4.25793	0.0174208	0	0
313	313	3618.9	3618.9	N/A		TRUE	0.042418	0.01176	0.0458425	1.60468	0.131628	0	0.950603	0.0281256	0.492356	0	0	0
314	314	3622.66	3622.66	N/A		TRUE	0.0430189	0.00195998	0.132191	0.561622	0.00868728	0.32995	1.19449	0.033778	1.12717	0	0	0
315	315	3634.09	3634.09	N/A		TRUE	0	0	0.142441	0.269512	2.15017	0.00837256	0	0	0	0	0.0113667	0
316	316	3648.51	3648.51	N/A		TRUE	20.9768	0.110805	18.3395	25.1229	0.723403	55.3604	0.0385357	0	0.00722465	1.24459	0	0
317	317	3664.77	3664.77	N/A		TRUE	0.14489	0	0.126135	0.451435	0	1.81504	0	0	0.00364587	0	0	0
318	318	3671.48	3671.48	N/A		TRUE	1.2251	0.00811616	1.10997	1.82211	0.0598666	3.75955	0	0	0	0.431262	0.00663332	0
319	319	3686.24	3686.24	N/A		TRUE	0.489251	0	0.260531	0.61218	0.019678	1.27199	0	0	0	0	0	0
320	320	3714.5	3714.5	N/A		TRUE	0.342451	0.294743	0	1.47535	0.945725	0.0935732	5.09774	3.16449	0	1.80663	9.73231	14.4994
321	321	3718.42	3718.42	N/A		TRUE	0.00747468	0	0.0176771	0.0900246	0.0938236	0	0	0.0229328	0.00968595	0	4.76594	0
322	322	3731.63	3731.63	N/A		TRUE	0	0.148011	0.0842553	0	1.0751	0.0542267	2.65562	1.63798	0.0566296	0.723271	2.85397	0
323	323	3732.8	3732.8	N/A		TRUE	0.14093	0	0	0.736624	0	0	0	0	0.00647786	0	0	2.33711
324	324	3736.1	3736.1	N/A		TRUE	0	0	0.0528113	0	0	0.114753	0	0	0	0.461688	3.31717	1.62795
325	325	3737.91	3737.91	N/A		TRUE	0	0.0648541	0	0.354255	0.45635	0	1.12972	0.746671	0.00650442	0	0	2.00706
326	326	3755.59	3755.59	N/A		TRUE	0.776505	0.312567	0.0154447	0.689571	0.530101	0	0.04146	0.0632704	0.00632101	4.06165	3.15448	0.249039
327	327	3758.9	3758.9	N/A		TRUE	0	0.0528624	0	0	0	0.029479	0.104945	0.140499	0.0226094	0.308662	1.65621	1.7355
328	328	3762.57	3762.57	N/A		TRUE	57.3282	0.32977	100	95.1133	1.30126	100	0.963318	0	1.0524	25.1759	0	0
329	329	3764.4	3764.4	N/A		TRUE	0.0364474	0	0.0098541	0	0.0185302	0	0.327625	0.0150184	1.97555	0	0	0.340375
330	330	3768.58	3768.58	N/A		TRUE	2.62179	0	0.022067	0	0.008734	0.0286332	0	0.01954	0.0522226	0	0	0
331	331	3769.84	3769.84	N/A		TRUE	0	0	2.62281	0	0	0.023714	0	0.111105	0	0	0.324963	0
332	332	3772.21	3772.21	N/A		TRUE	0.267033	0.10588	0.0178762	0	0.203182	0.211608	0	0	0.0522196	0.934685	1.19367	0.151533
333	333	3774.88	3774.88	N/A		TRUE	0.403083	0.0187996	0.600085	0.915817	0.0186873	0.819962	4.83027	0.164212	6.39273	0	0.00696054	0.0869385
334	334	3778.38	3778.38	N/A		TRUE	1.31038	0.0642044	1.86752	4.3877	0.11303	7.89459	0	0	0.0820545	0.683408	0.799774	0.69461
335	335	3781.83	3781.83	N/A		TRUE	0	0	1.09549	0	0	0	0.0534405	0	0	0	0	0.0125266
336	336	3784.28	3784.28	N/A		TRUE	2.12718	0.0348206	0.988484	0.849524	0.14682	6.04866	0	0	0	0.906428	0	0.00743147
337	337	3786.15	3786.15	N/A		TRUE	0	0	0	2.03861	0.227487	6.68843	0.0810144	0.0715452	0.0502877	0.0441473	0	0.0493071
338	338	3788.68	3788.68	N/A		TRUE	1.90904	0	1.65592	0.0972447	0.084292	0.0261938	0.0149722	0.103842	0	0.357152	0.338434	0.0447644
339	339	3796.32	3796.32	N/A		TRUE	0.83916	0.00362698	1.25983	1.85276	0.0856429	0	0.0556658	0.0799305	0	0.558871	0	0.0332456
340	340	3797.8	3797.8	N/A		TRUE	0.407972	0	0.0354523	0	0	1.11495	0.381036	0.00728481	0.488356	0	0	0.080374
341	341	3800.72	3800.72	N/A		TRUE	1.23315	0.0191523	0.251129	2.3965	0.0724302	2.00521	0.445962	0	0.548205	0	0	0
342	342	3803.51	3803.51	N/A		TRUE	2.27242	0	2.57289	0.406796	0.0326735	1.33498	4.67048	0.0563481	0.389693	0.983346	0.198853	0
343	343	3806.19	3806.19	N/A		TRUE	0	0.218231	0.808767	1.49417	0.0663158	0.420901	0.528767	0	1.52417	0	0	0.00691817
344	344	3809.52	3809.52	N/A		TRUE	2.42059	0.604296	0.319597	0.173715	0.0195488	0.632197	0	0.0466816	0	4.9546	0	0
345	345	3818.75	3818.75	N/A		TRUE	4.38918	0.0517107	6.64372	12.7028	0.399194	12.6585	62.9039	2.03819	74.5724	0	0	0
346	346	3820.18	3820.18	N/A		TRUE	0.0425917	0.0411631	0	0.532202	4.75106	0	0.134099	0.0442271	0	1.13352	0	0.0546702
347	347	3822.68	3822.68	N/A		TRUE	0.536904	0	0.279993	1.40761	0	0.156724	0.0896523	0	0.0240647	0	0	0
348	348	3835.11	3835.11	N/A		TRUE	0.0893794	0.0391563	0	0.506963	0	0.469056	3.71655	0.170953	3.27932	1.33587	0	0
349	349	3836.9	3836.9	N/A		TRUE	0.783748	0	1.0662	0.382762	0.0465012	0.184491	0.199807	0	0.997858	0	0	0.0111364
350	350	3840.69	3840.69	N/A		TRUE	3.59925	1.73628	0.58719	6.18986	3.36345	0	4.86068	2.07024	0	16.4705	20.6281	7.6415
351	351	3842.36	3842.36	N/A		TRUE	0	0	0.00867562	0.202215	0.516913	1.22107	5.28369	0.0125855	5.96517	0	0.193547	0
352	352	3852.31	3852.31	N/A		TRUE	0.583713	0.153212	0.1711	0.414983	0	0.422524	2.03313	0.0695961	0.181957	0.306839	0	0
353	353	3853.84	3853.84	N/A		TRUE	0.0981778	0.00459774	0.155585	0.0867145	0.00502514	0	1.68125	0.54806	1.95295	0.432962	0.020263	0.372946
354	354	3856.01	3856.01	N/A		TRUE	0	0	0.00773376	0.407596	0	0.407287	0	0	1.43108	0	0.228531	0.507801
355	355	3857.33	3857.33	N/A		TRUE	2.44564	0.679634	0.182362	0	1.29562	0	2.17096	0.902105	0.265373	4.1694	0	0
356	356	3858.65	3858.65	N/A		TRUE	0.114444	0	0	2.57746	0.00897272	0.0396664	0.040901	0.00965891	0	0.0659573	5.09689	0.0226584
357	357	3863.25	3863.25	N/A		TRUE	1.11262	0.306917	0.129908	0.278685	0.585952	0.307693	1.33772	0.448158	1.16019	0	0	1.25075
358	358	3864.85	3864.85	N/A		TRUE	0	0	0	1.06189	0.00824623	0.19238	0	0	0.0670931	0	0	0
359	359	3867.51	3867.51	N/A		TRUE	4.52233	1.14094	0.150718	0.14955	0.492201	0	0	0	0.0682077	7.31462	0.107516	0
360	360	3877.19	3877.19	N/A		TRUE	0.50674	0	0.0694776	0.148652	0	0.269493	1.44671	0.0464558	1.66303	0	0.0202506	0.010258
361	361	3886.75	3886.75	N/A		TRUE	0.337625	0	0.0154981	1.26011	0	0.126791	0	0	0	0.437804	0	0
362	362	3899.79	3899.79	N/A		TRUE	0	0.0648133	0.0200339	0.923803	0.0532634	2.67965	0.32998	0.0889277	0.159314	0	0	0
363	363	3917.83	3917.83	N/A		TRUE	4.48905	1.71581	4.28222	3.54797	1.98102	0.0819596	26.6354	1.21985	14.5174	12.388	11.9296	5.42028
364	364	3931.92	3931.92	N/A		TRUE	0.404275	0.087894	0.0864552	0.598489	0	1.70489	0.247324	0.0100071	0.267462	0	0	0
365	365	3934.07	3934.07	N/A		TRUE	2.49886	0.836847	1.03934	1.94043	1.06202	0.0680401	24.7376	0.665729	3.27851	4.15677	0.566288	2.06346
366	366	3936.5	3936.5	N/A		TRUE	0	0.008396	0	0	0.0338036	0.0252585	0.0438572	0.0223266	0	0.0557003	3.51036	0.0198637
367	367	3940.43	3940.43	N/A		TRUE	0.773408	0.374911	0.215362	0.881223	0.478255	0.0340368	2.68288	0.301644	0.0127926	2.1294	0.183422	1.14108
368	368	3945.55	3945.55	N/A		TRUE	1.16092	0.501786	0.0610155	0.185095	0	0.0622522	0.0791849	0	0	0	0.0223163	0.0169897
369	369	3947.44	3947.44	N/A		TRUE	0	0.182501	0	0	0	0.0185265	0	0	0.0810726	3.3861	0	0
370	370	3950.24	3950.24	N/A		TRUE	1.41925	0.101781	0	0.227806	0.11827	0.0897362	28.2214	0.855558	20.2267	4.55804	0	0.117482
371	371	3951.5	3951.5	N/A		TRUE	0.310554	0.0189538	1.60716	0	0.00950486	0	0.0552856	0.0267682	0	0	0	0.00632997
372	372	3953.81	3953.81	N/A		TRUE	0.482755	0	0	0	0	0	0.332357	0.0193022	4.34342	0	0.0197011	0.223458
373	373	3961.69	3961.69	N/A		TRUE	5.20489	2.01312	0.283678	0.915539	0.0957024	1.06683	0.218364	0.0562129	0.0454392	10.8892	0.0323745	0.172458
374	374	3963.71	3963.71	N/A		TRUE	0	0	0	2.00894	0	0.28567	0.469116	0	0.0620336	0.669317	0	0.0132485
375	375	3966.79	3966.79	N/A		TRUE	0.457898	0.0213426	0	0.0543173	0.101832	0	1.20721	0.0861497	0.638435	0.490423	0	0.0376086
376	376	3971.69	3971.69	N/A		TRUE	0.124767	0.0344026	0.186424	0	0.218294	0	2.59831	0	0	0.302533	0	0
377	377	3974.87	3974.87	N/A		TRUE	0	0	0	0.0497371	0	0.063612	0	0.00539529	1.26567	0	0	0
378	378	3976.31	3976.31	N/A		TRUE	0.241428	0.0308334	0	0	0.0868506	0	1.52941	0	1.05531	0	0	0
379	379	3978.07	3978.07	N/A		TRUE	17.2635	5.22861	0.0789274	0.819722	0	0.242129	0.352138	0.0377016	0	28.0375	0	0
380	380	3979.49	3979.49	N/A		TRUE	0.120346	0.0705382	0	0.408515	0.02347	0.353318	0.0569331	0	0.160779	3.70767	0	0
381	381	3981.52	3981.52	N/A		TRUE	0.159059	0.0807614	0.00607408	0	0	0.0371398	0	0	0.0263077	1.54733	0	0
382	382	3987.78	3987.78	N/A		TRUE	0.0975943	0.0545906	0	0	0.0446617	0	1.57768	0	0	0	0	0.0028842
383	383	3993.73	3993.73	N/A		TRUE	39.9306	12.3557	5.01129	0.734196	0.0586248	2.11357	2.59997	0.0832196	9.79588	100	0	0
384	384	3995.68	3995.68	N/A		TRUE	0.799421	0.0231784	0.999046	2.38071	0.0446106	0.352852	4.95711	0.0797504	2.29187	2.48233	0	0
385	385	4003.58	4003.58	N/A		TRUE	1.61535	0.684818	0.0844872	0.0492943	0	0	0.130551	0.0269298	0.084893	5.68706	0	0
386	386	4011.1	4011.1	N/A		TRUE	10.5992	2.81732	0.599098	0.319837	0	0.0207171	0.404054	0	0.52391	8.53441	0	0
387	387	4016.96	4016.96	N/A		TRUE	1.53444	0.10956	0.352066	0	0	0.126368	0.487314	0	0.843444	0.301827	0	0
388	388	4019.58	4019.58	N/A		TRUE	8.73331	3.11553	0.459339	0.21589	0.0299056	0	0.0828295	0	0.0136035	20.7716	0.168358	0.454695
389	389	4021.8	4021.8	N/A		TRUE	0.425986	0.194109	0.0450213	0	0.0027083	0	0	0	0	3.06039	0	0
390	390	4023.63	4023.63	N/A		TRUE	1.36264	0.10917	0	0	0	0	0	0	0.0380692	0.196913	0	0
391	391	4027.46	4027.46	N/A		TRUE	1.28203	0.773759	0.173875	0.121767	0	0.0303854	0	0	0	2.0581	0	0
392	392	4035.6	4035.6	N/A		TRUE	47.7141	13.4899	2.41668	0	0	0	0.0751138	0	0.345992	84.314	0.0167788	0
393	393	4038.47	4038.47	N/A		TRUE	0.781229	0.316582	0.036397	0.241641	0.00961152	0.0475683	0	0	0.0757192	2.02062	0	0.0447371
394	394	4043.07	4043.07	N/A		TRUE	1.37483	0.37658	0.0773184	0.138016	0	0.18359	0	0	0.0210119	0.198935	0	0
395	395	4048.29	4048.29	N/A		TRUE	0.510487	0.886444	0	0.299911	0.185769	0	0.925318	0.0330242	1.69512	0.47426	0.579642	0.0481432
396	396	4051.99	4051.99	N/A		TRUE	11.9972	2.91528	0.732925	0.126826	0.0281661	0.332736	0.341677	0	0.0303072	12.2464	0	0
397	397	4053.89	4053.89	N/A		TRUE	0.0987466	0.208866	0.140276	0	0.0166782	0	0	0	0.856279	1.54985	0.130851	0.0360189
398	398	4058.49	4058.49	N/A		TRUE	5.72928	1.23684	0.478886	0.102323	0	0	0.465357	0.0529567	0.00840485	0.764213	0.11199	0
399	399	4062.22	4062.22	N/A		TRUE	0	0	0	0.528762	21.7223	0.0785961	0	0	0.0290194	0.159514	0.0534926	0
400	400	4063.68	4063.68	N/A		TRUE	5.7373	3.29084	0.40499	7.26978	4.30684	0	2.60136	1.13731	0.00651337	13.5561	16.0394	3.60811
401	401	4068.73	4068.73	N/A		TRUE	2.91144	0.576001	0.180082	0.771645	0.229864	0.0365422	0	0	0.019572	0	0	0
402	402	4070.34	4070.34	N/A		TRUE	0.256371	0.34261	0.0117339	0.0622128	0.0439149	0	0	0	0	1.37979	0.139198	0.0674795
403	403	4072.5	4072.5	N/A		TRUE	0	0	0	0	0	0	0.0507047	0	0.0388386	1.59908	0	0.0638942
404	404	4073.74	4073.74	N/A		TRUE	2.39683	0.589974	0.189475	0	0	0.172681	0	0	0.0634929	0.0702828	0	0
405	405	4079.66	4079.66	N/A		TRUE	100	25.4972	4.88944	100	43.4013	1.51519	100	35.2426	5.87861	69.9558	97.9059	100
406	406	4081.56	4081.56	N/A		TRUE	2.6285	0.0709336	0.105695	0.0626615	0.0501186	0	0	0	0	12.7255	3.48564	0.684566
407	407	4084.27	4084.27	N/A		TRUE	0	0	0	0	1.95628	0	0	0	0	0.0695699	0	0.644674
408	408	4085.95	4085.95	N/A		TRUE	1.70571	0.367702	0.122257	4.54198	0.872693	6.09099	0	0	0	2.16556	2.54926	0
409	409	4091.05	4091.05	N/A		TRUE	0.00835708	0	0.013317	0.907904	0.55073	0.0618899	0.858545	0	0	0	2.45428	0
410	410	4093.47	4093.47	N/A		TRUE	1.3672	0	0	0	0.268528	0.0122994	0	0	0	0.0772555	0.169612	0
411	411	4096.46	4096.46	N/A		TRUE	2.05446	4.64383	2.51562	46.3586	1.58948	1.08657	54.9494	16.3956	4.49791	2.71482	4.26311	12.9788
412	412	4098.2	4098.2	N/A		TRUE	0.680346	5.32528	0	0.402147	16.1406	0	0.185641	0.153841	0.0393441	0	8.19355	0.422733
413	413	4100.21	4100.21	N/A		TRUE	0.134167	3.14547	0.0105093	0	0.142476	0	1.23143	0.480289	0	0.744432	1.80435	0
414	414	4101.37	4101.37	N/A		TRUE	0.280016	0	0.0645426	0	0.256318	0	0	0	0.00623872	6.50477	5.82	1.0184
415	415	4102.69	4102.69	N/A		TRUE	3.82095	0.650275	1.18402	18.4244	0	1.79163	22.62	5.8001	0	0	0	0.431305
416	416	4104.34	4104.34	N/A		TRUE	0.17585	0	0	0.274389	0.176734	0.0400761	0	0.129647	1.40005	0.201375	0.162638	0.385067
417	417	4112.84	4112.84	N/A		TRUE	3.69732	1.54925	0.352606	5.72794	1.139	0.0624351	6.89505	2.462	0.304738	2.17233	0.302809	2.06906
418	418	4115.12	4115.12	N/A		TRUE	0.821817	0.370683	0.00141508	0.784911	1.12984	0	0.084558	0.07392	0	0.261414	2.38673	0.22448
419	419	4116.56	4116.56	N/A		TRUE	0	0	0	0	0	0.11929	0	0	0	0.422039	0	2.6623
420	420	4117.91	4117.91	N/A		TRUE	2.45366	0.222366	0.71445	5.5016	0.354433	4.47894	6.51882	1.72246	1.94209	0.63566	0.970097	0
421	421	4120.08	4120.08	N/A		TRUE	0.145947	0.990464	0	0.857996	2.18355	0.14904	0	0.0258328	0	0.119334	0	0.638313
422	422	4123.99	4123.99	N/A		TRUE	0.44918	0.0952028	0.186182	1.13851	0.144697	0.109983	4.45359	0.775614	0.00777041	0.29927	0.606222	0.184403
423	423	4126.18	4126.18	N/A		TRUE	0.908618	0.114197	0	1.17986	0.275561	0	0.0942575	0	0	0	0.0398269	0.165038
424	424	4127.81	4127.81	N/A		TRUE	2.04461	0.064324	0.0321876	0	0	0	0.368708	0.0481723	0	0	0.100467	0.379313
425	425	4129.63	4129.63	N/A		TRUE	0	0.615892	0.256965	4.03644	0.17921	0.122402	4.95949	1.56499	0.0930136	0.453299	0	0.758433
426	426	4134.69	4134.69	N/A		TRUE	1.19659	0.0645527	0.132535	2.25767	0	0.0701005	0.112321	0.133337	0.00833052	0	0	0.095977
427	427	4137.69	4137.69	N/A		TRUE	2.10885	0	0.224004	0.171476	0	0.0149684	0	0	0	0.0610574	0.104804	0.148873
428	428	4139.82	4139.82	N/A		TRUE	0.219165	0.159474	0	3.10732	0.130264	0.0567744	0.210787	0.0794381	0.222864	0.157966	0	0
429	429	4141	4141	N/A		TRUE	0	0.220673	0.0249315	0	0	0.350303	1.5188	0.683755	0.0823486	0.457395	0.116895	0.0205063
430	430	4142.87	4142.87	N/A		TRUE	0	0	0.00769219	0.139988	0.0719717	0	1.68379	0.0994282	0.030191	0.0487632	0	0.127832
431	431	4145.76	4145.76	N/A		TRUE	0.0697752	0.161168	0.0542206	1.2612	0	0	0	0.0985346	0	0.2214	0.0142672	0.134503
[truncated: 341 more rows]
